# Supplementary material for: N-Terminomics TAILS Identifies Host Cell Substrates of Poliovirus and Coxsackievirus B3 3C Proteinases That Modulate Virus Infection
Source: J Virol. 2018 Mar 28;92(8):e02211-17. doi: 10.1128/JVI.02211-17 (PMC5874412; doi:10.1128/JVI.02211-17)
Supplement: Supplemental material [file JVI.02211-17_zjv008183476sd1.xlsx]

## Sheet: Index
Supplementary Table 1 | Poliovirus 3Cpro N-terminal Peptides Identified from LTQ-Orbitrap XL.
Supplementary Table 2 | Poliovirus 3Cpro N-terminal Peptides Identified from Aligent G6550A Q-TOF.
Supplementary Table 3 | Poliovirus 3Cpro N-terminal Peptides Identified from QExactive.
Supplementary Table 4 | Poliovirus 3Cpro N-terminal Peptides Identifed from LTQ-Orbitrap XL and QExactive Combined Search.
Supplementary Table 5 | List of High Confidence Increased Heavy:Light Ratio Neo N-termini Semi-ArgC Poliovirus 3Cpro Peptides
Supplementary Table 6 | List of High Confidence Increased Heavy:Light Ratio Natural and non-Semi-ArgC Poliovirus 3Cpro Peptides.
Supplementary Table 7 | List of High Confidence Decrease Heavy:Light Ratio N-termini Poliovirus 3Cpro Peptides
Supplementary Table 8 | CVB3 3Cpro N-terminal Peptides Identified from QExactive.
Supplementary Table 9 | List of High Confidence Increased Heavy:Light Ratio Neo N-termini Semi-Tryptic CVB3 3Cpro Peptides
Supplementary Table 10 | List of High Confidence Increased Heavy:Light Ratio Natural and non-Semi-ArgC CVB3 3Cpro Peptides.
Supplementary Table 11 | List of High Confidence Decrease Heavy:Light Ratio N-termini CVB3 3Cpro Peptides
Supplementary Table 12 | TAILS-predicted cleavage sites of known poliovirus and CVB3 3Cpro substrates.

## Sheet: Suppl Table 1
Supplementary Table 1 | Poliovirus 3Cpro N-terminal Peptides Identified from LTQ-Orbitrap XL.					back to index
Peptide sequences were identified from the the human UniProt protein database (October 2013) with appended standard laboratory and common contamination protein entries using the Andromeda algorithm as implemented in the MaxQuant software package v1.3.0.5, using an peptide FDR of 0.01. Search parameters included a mass tolerance of 5 ppm for the parent ion and 0.5 Da for the fragment ions, carbami…
Sequence	Modifications	Mass	Proteins	Gene Names	Protein Names	Unique (Proteins)	Acetyl (Protein N-term)	Oxidation (M)	Ratio H/L normalized	Intensity	Intensity L	Intensity H	Charges	PEP	MS/MS Count	Delta score	Reverse	Contaminant
AAAAAEQQQFYLLLGN	Acetyl (Protein N-term)	1748.87	C9JZD8;E7EQT5;H7C609;E7ETV3;B4E0R6;O00410	IPO5	Importin-5	no	1	0	NaN	0	0	0	2	8.3787e-20	3	94.529
AALVDLEPGTMDSVR	Unmodified	1572.78	B4DP54;Q9BUF5	TUBB6	Tubulin beta-6 chain	no	0	0	0.31887	47226000	44101000	3125000	2	7.9168e-05	1	53.352
AAPLIPLSQQIPTGNSLYESY	Acetyl (Protein N-term)	2303.17	A2RRF3;Q9UBC2;Q9UBC2-2	EPS15L1	Epidermal growth factor receptor substrate 15-like 1	no	1	0	NaN	0	0	0	2	8.8989e-15	1	92.352
AAQGEPQVQ	Acetyl (Protein N-term)	968.456	P62826;B5MDF5	RAN	GTP-binding nuclear protein Ran	no	1	0	NaN	0	0	0	2	3.2363e-11	1	108.11
AAQTSPSPKAGAATGR	Unmodified	1469.76	F8VQY0;F8W0P7;F8VPV9;P06576	ATP5B	ATP synthase subunit beta;ATP synthase subunit beta, mitochondrial	no	0	0	1.0995	118040000	59406000	58630000	3	0.03651	2	48.386
ACPLDQAIGLL	Acetyl (Protein N-term)	1211.62	P06703	S100A6	Protein S100-A6	yes	1	0	NaN	0	0	0	2	0.10983	1	55.314
ADDAGAAGGPGGPGGPGMGN	Acetyl (Protein N-term),Oxidation (M)	1639.65	E9PPT0;E9PM36;E9PMM9;E9PQD7;P15880	RPS2	40S ribosomal protein S2	no	1	1	NaN	0	0	0	2	0.024121	1	78.891
ADDLDFETGDAGASA	Acetyl (Protein N-term)	1495.6	I3L397;Q6IS14;P63241;I3L504	EIF5A;EIF5AL1	Eukaryotic translation initiation factor 5A-1-like;Eukaryotic translation initiation factor 5A-1	no	1	0	NaN	0	0	0	2	0.00043316	1	80.957
ADDLDFETGDAGASATFPM	Acetyl (Protein N-term),Oxidation (M)	1987.8	I3L397;Q6IS14;P63241;I3L504	EIF5A;EIF5AL1	Eukaryotic translation initiation factor 5A-1-like;Eukaryotic translation initiation factor 5A-1	no	1	1	NaN	0	0	0	2	1.8268e-16	2	116.18
ADDLDFETGDAGASATFPMQC	Acetyl (Protein N-term),Oxidation (M)	2275.89	I3L397;Q6IS14;P63241;I3L504	EIF5A;EIF5AL1	Eukaryotic translation initiation factor 5A-1-like;Eukaryotic translation initiation factor 5A-1	no	1	1	NaN	0	0	0	2	5.7871e-148	7	200.87
ADDLDFETGDAGASATFPMQC	Acetyl (Protein N-term)	2259.89	I3L397;Q6IS14;P63241;I3L504	EIF5A;EIF5AL1	Eukaryotic translation initiation factor 5A-1-like;Eukaryotic translation initiation factor 5A-1	no	1	0	NaN	0	0	0	2	4.0292e-107	4	164.93
ADLLGSILSSM	Acetyl (Protein N-term),Oxidation (M)	1163.57	O75391	SPAG7	Sperm-associated antigen 7	yes	1	1	NaN	0	0	0	2	0.036839	1	91.934
AEAEESPGDPGTASPR	Acetyl (Protein N-term)	1611.7	B1AV70;G5E997	YIPF6	Protein YIPF6	no	1	0	NaN	0	0	0	2	8.284e-06	1	82.055
AEEGIAAGGVMDVNTALQEVLK	Acetyl (Protein N-term),Oxidation (M)	2272.13	P25398	RPS12	40S ribosomal protein S12	yes	1	1	NaN	263620	0	263620	2	2.8755e-06	1	77.832
AEVQVLVLDGR	Unmodified	1197.67	B4DNC8;P40429	RPL13A	60S ribosomal protein L13a	no	0	0	0.95446	9418200	4497400	4920800	2	0.068103	2	40.129
AFLDNPTIILAH	Acetyl (Protein N-term)	1365.73	B1AMB1;B1AMB2;Q9BPZ7-5;Q9BPZ7-6;Q9BPZ7-3;Q9BPZ7-2;Q9BPZ7	MAPKAP1	Target of rapamycin complex 2 subunit MAPKAP1	no	1	0	NaN	0	0	0	2	9.218e-05	2	89.946
AGEFVDLYVPR	Unmodified	1264.65	Q9BYK2;Q8WVC2;P63220;Q9BYK1;Q13666	RPS21	40S ribosomal protein S21	no	0	0	1.4177	1351100	586700	764370	2	0.030405	1	58.653
AHQNTLEVYPP	Unmodified	1267.62	Q5VV87;O14880	MGST3	Microsomal glutathione S-transferase 3	no	0	0	NaN	0	0	0	2	0.024901	1	12.921
APPSVFAEVPQAQPVLVF	Unmodified	1895.02	B7Z1I2;P17174	GOT1	Aspartate aminotransferase, cytoplasmic	no	0	0	0.99357	285200000	149850000	135350000	2,3	0.01788	4	39.744
APRDCNPHCPWR	Unmodified	1564.68	Q9H3Y0	R3HDML	Peptidase inhibitor R3HDML	yes	0	0	26.561	8128300	305000	7823300	2	0.061586	1	16.863
APSPPPAPVGLGSMAVFR	Oxidation (M)	1765.92	Q13057-2	COASY	Bifunctional coenzyme A synthase	yes	0	1	2.1143	377840	97243	280600	3	0.045433	1	39.807
AQADIALIGLAVMGQN	Acetyl (Protein N-term)	1625.84	F5H7U0;P52209	PGD	6-phosphogluconate dehydrogenase, decarboxylating	no	1	0	NaN	0	0	0	2	0.003312	1	68.746
AQADIALIGLAVMGQN	Acetyl (Protein N-term),Oxidation (M)	1641.84	F5H7U0;P52209	PGD	6-phosphogluconate dehydrogenase, decarboxylating	no	1	1	NaN	0	0	0	2	0.11767	1	46.224
ARDPPEVSLR	Unmodified	1138.61	E9PK10;E9PMK0;E9PMM4;B4DH62;A6NHC7;E9PKE1;A6NMH3;E9PNQ2;O14772;Q59H18-3;Q59H18-4;Q59H18-1	FPGT;TNNI3K;FPGT-TNNI3K	Fucose-1-phosphate guanylyltransferase	no	0	0	1.1699	29809000	16484000	13325000	2	7.0801e-07	1	34.592
ASFVTEVLAH	Acetyl (Protein N-term)	1114.57	F5H3C1;A1A528;O43264	ZW10	Centromere/kinetochore protein zw10 homolog	no	1	0	NaN	0	0	0	2	0.0022412	2	83.359
ASGVAVSDGVIKVFNDM	Acetyl (Protein N-term)	1749.86	E9PS23;E9PP50;P23528	CFL1	Cofilin-1	no	1	0	2.1934	2038500	523500	1515000	2	1.0131e-10	1	104.58
ASMGTLAFDEYGR	Acetyl (Protein N-term),Oxidation (M)	1474.64	D6RIZ7;E7ENZ3;E7EWW2;P48643	CCT5	T-complex protein 1 subunit epsilon	no	1	1	NaN	0	0	0	2	0.0037304	4	92.7
ASMGTLAFDEYGR	Acetyl (Protein N-term)	1458.64	D6RIZ7;E7ENZ3;E7EWW2;P48643	CCT5	T-complex protein 1 subunit epsilon	no	1	0	NaN	0	0	0	2	0.0037823	2	60.178
ASVSELACIYSAL	Acetyl (Protein N-term)	1424.69	H0YL57	RPLP1	60S acidic ribosomal protein P1	yes	1	0	NaN	0	0	0	2	0.0023423	2	79.609
AVGVSKQDIREQIWG	Unmodified	1684.89	H3BSW8;H3BPD2;Q2M296;E9PAM1	MTHFSD	Methenyltetrahydrofolate synthase domain-containing protein	no	0	0	NaN	0	0	0	2	0.052858	1	1.2933
AVQALMNLEDK	Unmodified	1230.63	Q96P56-2;Q96P56;F8W9H2	CATSPER2	Cation channel sperm-associated protein 2	no	0	0	0.72559	2205900	1329400	876470	2	0.037161	1	9.323
AYHSFLVEPISCH	Acetyl (Protein N-term)	1600.73	F8VXW2;C9JM51;F8WEB3;C9JTT6;C9JBJ7;C9K057;C9J4Z7;C9JEY1;C9JQM8;C9JFG9;C9J6C8;F8WCG3;O15143	ARPC1B	Actin-related protein 2/3 complex subunit 1B	no	1	0	NaN	0	0	0	2	0.039908	1	74.529
CAAEPGDPRAM	Unmodified	1173.49	Q96L58	B3GALT6	Beta-1,3-galactosyltransferase 6	yes	0	0	1.465	184730000	79477000	105250000	2	0.03893	1	24.205
CKSLRGQLEEQGR	Unmodified	1559.78	Q9BQS8;B7ZKT7	FYCO1	FYVE and coiled-coil domain-containing protein 1	no	0	0	1.0635	51048000	25220000	25828000	2	0.088506	1	12.502
DAPEEEDHVLVLR	Unmodified	1520.75	I3L1Y5;I3L514;I3L0S0;I3L3P5;I3NI03;I3L3U6;I3L312;I3L2P8;F5H8J2;B4DUA5;H7BZ94;P07237	P4HB	Protein disulfide-isomerase	no	0	0	1.1327	274680000	136120000	138560000	3	1.8858e-08	4	88.633
DCGLPPDVPNAQPALEGR	Unmodified	1904.91	H7BY55;F5H2H0;B1AP15;H3BLV0;Q14UF5;E9PSH2;P08174;Q14UF4;Q14UF6;P08174-2;B1AP13	CD55;DAF	Complement decay-accelerating factor	no	0	0	1.3102	22466000	9431800	13034000	2	0.00081423	4	78.529
DDDIAALVVDNGSGM	Acetyl (Protein N-term),Oxidation (M)	1548.66	B4DW52;P60709;CON__P60712;B4E335;G5E9R0;E7EVS6;C9JTX5;C9JZR7	ACTB	Actin, cytoplasmic 1;Actin, cytoplasmic 1, N-terminally processed	no	1	1	NaN	0	0	0	2	0	5	226		+
DDDIAALVVDNGSGM	Acetyl (Protein N-term)	1532.67	B4DW52;P60709;CON__P60712;B4E335;G5E9R0;E7EVS6;C9JTX5;C9JZR7	ACTB	Actin, cytoplasmic 1;Actin, cytoplasmic 1, N-terminally processed	no	1	0	NaN	0	0	0	2	1.1259e-72	2	150.13		+
DDDIAALVVDNGSGMCKAGF	Acetyl (Protein N-term),Oxidation (M)	2111.91	B4DW52;P60709;CON__P60712;B4E335;G5E9R0;E7EVS6;C9JTX5;C9JZR7	ACTB	Actin, cytoplasmic 1;Actin, cytoplasmic 1, N-terminally processed	no	1	1	1.8014	9462100	3524800	5937300	2,3	1.3742e-74	2	150.8		+
DDEVDVDGTVEEDLGKSR	Unmodified	1976.88	F8VPC7;Q96GW1;E9PEX3;P14625	HSP90B1	Endoplasmin	no	0	0	1.116	245270000	119230000	126040000	2,3	2.0966e-17	20	111.25
DFPGHFEQIFQ	Unmodified	1363.62	O15062	ZBTB5	Zinc finger and BTB domain-containing protein 5	yes	0	0	NaN	2221900	2221900	0	2	0.085611	1	32.437
DNITDEELDR	Unmodified	1218.54	Q5T3V8;O14862	AIM2	Interferon-inducible protein AIM2	no	0	0	0.068313	84161000	81073000	3088100	2	6.9885e-06	1	51.161
DSAAYSDSDLF	Unmodified	1189.48	Q8NE01-3	CNNM3	Metal transporter CNNM3	yes	0	0	1.108	7494900	3352100	4142800	2	0.11266	1	21.744
DTILDNR	Unmodified	845.424	B4DG08;Q8TAB5	C1orf216	UPF0500 protein C1orf216	no	0	0	NaN	0	0	0	2	0.034766	1	2.4183
DVVTLLAEGLR	Unmodified	1184.68	H3BTL2;H3BS02;Q96G95;A8MY43;O14874	BCKDK	[3-methyl-2-oxobutanoate dehydrogenase [lipoamide]] kinase, mitochondrial	no	0	0	1.0733	8151100	4043500	4107600	2	0.046079	1	0.2887
EAELLNQLQR	Unmodified	1212.65	O15015;O15015-2	ZNF646	Zinc finger protein 646	no	0	0	0.99243	628710000	335440000	293260000	2	0.093123	1	18.696
EARAMEARAMEVR	Oxidation (M)	1534.73	B4DUD5;P33240-2;P33240;E7EWR4	CSTF2	Cleavage stimulation factor subunit 2	no	0	1	0.93698	70972000	38879000	32093000	2	0.10601	1	40.372
EDIRTRGVEDIPGYYYR	Unmodified	2101.02	I3L3C3;O15296-2;O15296-3;O15296-4;I3L1D5;O15296	ALOX15B	Arachidonate 15-lipoxygenase B	no	0	0	NaN	0	0	0	2	0.0020383	1	37.273
EDMRKTFREQ	Unmodified	1338.63	H7C307	USP40	Ubiquitin carboxyl-terminal hydrolase 40	yes	0	0	1.0082	56960000	26010000	30950000	2	0.17045	1	20.29
EEEIAALVIDNGSGM	Acetyl (Protein N-term),Oxidation (M)	1604.72	P63261;I3L3I4;I3L3I0;I3L1U9;I3L4N8;F5H0N0;I3L3R2	ACTG1	Actin, cytoplasmic 2;Actin, cytoplasmic 2, N-terminally processed	no	1	1	NaN	0	0	0	2	2.2669e-109	5	172.9
EEEIAALVIDNGSGM	Acetyl (Protein N-term)	1588.73	P63261;I3L3I4;I3L3I0;I3L1U9;I3L4N8;F5H0N0;I3L3R2	ACTG1	Actin, cytoplasmic 2;Actin, cytoplasmic 2, N-terminally processed	no	1	0	NaN	0	0	0	2	4.6264e-73	2	139.45
EEEIAALVIDNGSGMC	Acetyl (Protein N-term),Oxidation (M)	1764.75	P63261;I3L3I4;I3L3I0;I3L1U9;I3L4N8;F5H0N0;I3L3R2	ACTG1	Actin, cytoplasmic 2;Actin, cytoplasmic 2, N-terminally processed	no	1	1	NaN	0	0	0	2	1.2731e-06	2	97.454
EEEIAALVIDNGSGMCKAGF	Acetyl (Protein N-term),Oxidation (M)	2167.98	P63261;I3L3I4;I3L3I0;I3L1U9;I3L4N8;F5H0N0;I3L3R2	ACTG1	Actin, cytoplasmic 2;Actin, cytoplasmic 2, N-terminally processed	no	1	1	0.099812	46000000	25156000	20844000	2	1.1198e-172	4	171.3
EELARLRSVFAACDANR	Unmodified	1976.98	Q8IZ41-2;Q8IZ41	RASEF	Ras and EF-hand domain-containing protein	no	0	0	0.062081	12021000	11582000	439180	2	0.12553	1	5.348
EEQPPETAAQR	Unmodified	1254.58	G3V503;G3V5B3;G3V3E6;Q96HE7	ERO1L	ERO1-like protein alpha	no	0	0	1.1029	113420	51416	62008	2	0.036282	1	30.886
EKTESFCPEVPPQDCGASPRPS	Unmodified	2474.08	F5H4P0;Q32Q52	C12orf74	Uncharacterized protein C12orf74	no	0	0	0.092971	6002200	5911700	90510	3	0.072126	1	25.286
ENIQVGMMVRCCRAYE	Unmodified	2014.88	O95714	HERC2	E3 ubiquitin-protein ligase HERC2	yes	0	0	NaN	462860	0	462860	2	0.11571	1	10.004
ESETTTSLVLER	Unmodified	1363.68	C9J8J0;C9K0U8;E7EUY5;Q04837	SSBP1	Single-stranded DNA-binding protein, mitochondrial	no	0	0	1.2897	87418000	49635000	37783000	2	3.6679e-09	3	86.049
FAELGAELMKTPRDLRQ	Unmodified	1974.04	Q5VXH5	PRAMEF7	PRAME family member 7	yes	0	0	1.0281	1990900	1093700	897180	2	0.034055	1	27.668
FIENVDKQTLR	Unmodified	1361.73	Q68DQ2	CRYBG3	Beta/gamma crystallin domain-containing protein 3	yes	0	0	1.2124	736500	389110	347390	2	0.038467	1	2.6163
FYSKDNEGSWFRSLF	Unmodified	1881.87	F8WCR5;Q9BPW8	NIPSNAP1	Protein NipSnap homolog 1	no	0	0	0.92157	1523600000	823520000	700120000	2	0.086982	1	18.579
GADAWPRGPR	Unmodified	1081.54	C9J674	RSAD2	Radical S-adenosyl methionine domain-containing protein 2	yes	0	0	1.0558	44043000	21291000	22752000	2	0.092319	1	9.1272
GATPNAGWEGNVR	Unmodified	1327.63	Q6ZNI0	GCNT7	Beta-1,3-galactosyl-O-glycosyl-glycoprotein beta-1,6-N-acetylglucosaminyltransferase 7	yes	0	0	26.805	26327000	685980	25641000	2	0.003001	1	27.577
GAYKYIQELWR	Unmodified	1425.74	E7ERA2;E7EX53;Q642I1;E7EQV9;E7ENU7;P61313	RPL15	Ribosomal protein L15;60S ribosomal protein L15	no	0	0	1.0107	152490000	79143000	73344000	2,3	1.315e-19	7	80.981
GDVCQDCIQMVTDIQTAVR	Oxidation (M)	2223.99	F5H0X6;P07602;P07602-2;C9JIZ6;P07602-3;F8W6Z6;B1AVU8	PSAP	Proactivator polypeptide;Saposin-A;Saposin-B-Val;Saposin-B;Saposin-C;Saposin-D	no	0	1	0.9288	6228400	3180800	3047600	3	0.032531	1	59.498
GFGDLKSPAGL	Unmodified	1060.56	F8WF65	EEF1B2	Elongation factor 1-beta	yes	0	0	0.88646	76476000	41811000	34665000	2	0.037219	2	36.173
GILEKISEIEKEIAR	Unmodified	1726.98	A8MZF9;P55039	DRG2	Developmentally-regulated GTP-binding protein 2	no	0	0	0.99083	2207700	1101800	1105900	3	0.030561	1	59.905
GKVKVGVNGFGR	Unmodified	1216.7	E7EU54;P04406	GAPDH	Glyceraldehyde-3-phosphate dehydrogenase	no	0	0	0.99383	69717000	36729000	32988000	3	0.0052095	2	73.997
GLLDLCEEVFGTADLYR	Unmodified	1969.95	Q8WXX5	DNAJC9	DnaJ homolog subfamily C member 9	yes	0	0	1.0332	614650	366800	247850	2	0.039335	1	42.674
GPMRSRLCAGR	Unmodified	1259.63	A6NE52	KIAA1875	WD repeat-containing protein KIAA1875	yes	0	0	1.009	27215000	12804000	14412000	2	0.043991	1	11.357
GQNDLMGTAEDFADQFLR	Unmodified	2026.91	B7Z6A4;O15260-2;Q5T8U5;Q5T8U7;O15260	SURF4	Surfeit locus protein 4	no	0	0	0.74171	59531000	31869000	27662000	2	0	2	237.01
GQNDLMGTAEDFADQFLR	Oxidation (M)	2042.9	B7Z6A4;O15260-2;Q5T8U5;Q5T8U7;O15260	SURF4	Surfeit locus protein 4	no	0	1	0.97008	307140	102510	204630	2	0.052337	1	42.626
GVQVETISPGDGR	Unmodified	1313.66	P62942	FKBP1A	Peptidyl-prolyl cis-trans isomerase FKBP1A	yes	0	0	0.98288	241850000	133780000	108070000	2,3	9.4731e-139	11	110.82
IQLSSGVQSSPGT	Unmodified	1259.64	Q8N7K9	FLJ40925	Uncharacterized protein FLJ40925	yes	0	0	0.38878	514340000	330210000	184130000	2	0.11505	1	8.9487
IQQMQRAETR	Unmodified	1259.64	E7ESZ3;H7BXC7;Q9H7P9-3;Q9H7P9	PLEKHG2	Pleckstrin homology domain-containing family G member 2	no	0	0	0.68816	513210000	329410000	183790000	2	0.10112	1	8.0803
KETVWCLPVLR	Unmodified	1399.76	F8VXJ8;E7ET45;H0YHW6;P01909	HLA-DQA1	HLA class II histocompatibility antigen, DQ alpha 1 chain	no	0	0	0.95806	9535500	5408000	4127500	2	0.013608	1	24.978
KIREAEGFETNMNISSRD	Oxidation (M)	2111.99	Q9Y6X6	MYO16	Unconventional myosin-XVI	yes	0	1	1.0362	53948000	28714000	25234000	3	0.082854	1	43.793
KPFTTLGEVAPVWVPDSQAPNCMKCEARFTFTKR	Unmodified	3967.95	O95405-3;O95405-2;O95405	ZFYVE9	Zinc finger FYVE domain-containing protein 9	no	0	0	NaN	0	0	0	3	0.05313	1	1.0037
KTDLADKRQVSIEEGER	Unmodified	1973.02	H7BYW1;F5H668;H0YGL6;P20340-2;P20340	RAB6A	Ras-related protein Rab-6A	no	0	0	0.97333	4814500	2515900	2298600	2	0.028401	1	23.685
KTSEANSAR	Unmodified	962.478	Q8IX30;Q8IX30-2	SCUBE3	Signal peptide, CUB and EGF-like domain-containing protein 3	no	0	0	1.0562	28454000	14826000	13628000	2	0.011276	1	16.296
LDGLVETPTGYIESLPR	Glu->pyro-Glu	1840.96	F8VRJ2;F5H1X5;H0YHC3;F8W020;F8W118;F8VXI6;F8VUX1;F8VY35;B3KV44;F8VV59;B7Z9C2;B3KNT8;F8W0J6;F5H4R6;H0YIV4;P55209	NAP1L1	Nucleosome assembly protein 1-like 1	no	0	0	NaN	0	0	0	2	0.00012398	2	86.929
LEEEEWYRSLK	Unmodified	1480.72	Q5JT49	UTRN	Utrophin	yes	0	0	1.0745	9621500	5880200	3741300	3	0.037885	1	9.5137
LHALCRVLREVDLLR	Unmodified	1862.07	Q8TCX5-2;Q8TCX5	RHPN1	Rhophilin-1	no	0	0	NaN	0	0	0	3	0.053845	1	14.139
LHTDGDKAFVDFLSDEIKEER	Unmodified	2463.19	Q07021	C1QBP	Complement component 1 Q subcomponent-binding protein, mitochondrial	yes	0	0	1.0075	72942000	34844000	38099000	4	0.033875	1	34.488
LSTELQAELSR	Unmodified	1245.66	Q8N129	CNPY4	Protein canopy homolog 4	yes	0	0	0.76289	27471000	16951000	10520000	2	0.0038461	4	45.165
LYSSSDDVIELTPSNFNR	Unmodified	2055.97	B7Z254	PDIA6	Protein disulfide-isomerase A6	yes	0	0	1.0326	131430000	65045000	66386000	2,3	7.9123e-77	18	136.08
MCHLVPYVLKSCAEF	Unmodified	1852.87	C9J652	ARHGAP31	Rho GTPase-activating	yes	0	0	NaN	0	0	0	2	0.050696	1	20.285
MDAATLTYDTLR	Acetyl (Protein N-term)	1411.67	F2Z2K8;C9JIK8;C9JQ72;Q9Y4P1-6;Q9Y4P1;Q9Y4P1-2	ATG4B	Cysteine protease ATG4B	no	1	0	NaN	0	0	0	2	0.029511	2	60.63
MDAATLTYDTLR	Acetyl (Protein N-term),Oxidation (M)	1427.66	F2Z2K8;C9JIK8;C9JQ72;Q9Y4P1-6;Q9Y4P1;Q9Y4P1-2	ATG4B	Cysteine protease ATG4B	no	1	1	NaN	0	0	0	2	0.012507	1	94.758
MDAGVTESGLNVTL	Acetyl (Protein N-term),Oxidation (M)	1463.68	Q15365	PCBP1	Poly(rC)-binding protein 1	yes	1	1	NaN	0	0	0	2	0.051197	1	51.942
MDDIFTQCR	Acetyl (Protein N-term),Oxidation (M)	1242.5	E9PQ52;E9PQ27;E9PM54;E9PNR4;B7Z418;Q13418	ILK	Integrin-linked protein kinase	no	1	1	NaN	0	0	0	2	3.4516e-07	1	120.58
MDDVPAPTPAPAPPAAAAPR	Acetyl (Protein N-term),Oxidation (M)	1969.96	Q96SL8	FIZ1	Flt3-interacting zinc finger protein 1	yes	1	1	NaN	0	0	0	2	0.012412	1	66.839
MDEPSPLAQPLELNQH	Acetyl (Protein N-term),Oxidation (M)	1875.87	D3YTK0;Q13085	ACACA	Acetyl-CoA carboxylase 1;Biotin carboxylase	no	1	1	NaN	0	0	0	2	1.0336e-05	1	74.833
MDEQALLGLNPNADSDFR	Acetyl (Protein N-term),Oxidation (M)	2062.93	F5GYW6;F8WDU6;O43592	XPOT	Exportin-T	no	1	1	NaN	0	0	0	2	0.069839	1	63.896
MDGASAEQDGLQEDR	Acetyl (Protein N-term),Oxidation (M)	1678.67	Q08378-4;Q08378-2;Q08378	GOLGA3	Golgin subfamily A member 3	no	1	1	NaN	0	0	0	2	7.0266e-34	1	135.06
MDGETAEEQGGPVPPPVAPGGPGLGGAPGGR	Acetyl (Protein N-term),Oxidation (M)	2868.33	C9JPW3;C9J8E1;Q16644	MAPKAPK3	MAP kinase-activated protein kinase 3	no	1	1	NaN	0	0	0	3	0.039703	1	50.8
MDGFAGSLDDSISAASTSDVQDR	Acetyl (Protein N-term),Oxidation (M)	2402.02	B5MCW9;Q9HC35;B5MBZ0	EML4	Echinoderm microtubule-associated protein-like 4	no	1	1	NaN	0	0	0	2	6.2216e-22	1	105.77
MDGIVPDIAVGTKR	Acetyl (Protein N-term)	1512.8	A6NLN1;P26599;P26599-2;P26599-3	PTBP1	Polypyrimidine tract-binding protein 1	no	1	0	2.541	1000100	243230	756860	2	0.040721	1	48.856
MDHYDSQQTNDYMQPEEDWDR	Acetyl (Protein N-term),2 Oxidation (M)	2776.03	P12814-2;P12814;P12814-3;B7TY16	ACTN1	Alpha-actinin-1	no	1	2	NaN	0	0	0	3	1.9957e-06	1	101.76
MDKNELVQKAK	Acetyl (Protein N-term),Oxidation (M)	1360.7	E5RGE1;E5RIR4;E9PD24;E7EVZ2;E7ESK7;P63104;E7EX29	YWHAZ	14-3-3 protein zeta/delta	no	1	1	NaN	0	0	0	3	0.046854	1	44.531
MDLAAAAEPGAGSQHLEVR	Acetyl (Protein N-term),Oxidation (M)	1979.94	Q14566	MCM6	DNA replication licensing factor MCM6	yes	1	1	NaN	0	0	0	2	4.4864e-13	5	112.17
MDLAAAAEPGAGSQHLEVR	Acetyl (Protein N-term)	1963.94	Q14566	MCM6	DNA replication licensing factor MCM6	yes	1	0	NaN	0	0	0	2	6.4078e-07	2	69.123
MDLQAAGAQAQGAAEPSR	Acetyl (Protein N-term),Oxidation (M)	1828.84	Q9NQ92	COPRS	Coordinator of PRMT5 and differentiation stimulator	yes	1	1	NaN	0	0	0	2	2.928e-12	2	113.46
MDNLSSEEIQQR	Acetyl (Protein N-term),Oxidation (M)	1506.66	H3BNG6;H3BU94;H3BNE1;H3BR18;H3BM38;H3BPJ0;O00161-2;O00161	SNAP23	Synaptosomal-associated protein;Synaptosomal-associated protein 23	no	1	1	NaN	0	0	0	2	0.033533	2	55.339
MDNYADLSDTELTTLLR	Acetyl (Protein N-term),Oxidation (M)	2027.94	F8WEQ1;Q5HY57;P50402	EMD	Emerin	no	1	1	NaN	0	0	0	2	7.3794e-07	2	78.626
MDPNTIIEALR	Acetyl (Protein N-term)	1313.66	E9PLJ0;O95373	IPO7	Importin-7	no	1	0	NaN	0	0	0	2	0.035303	2	40.257
MDPNTIIEALR	Acetyl (Protein N-term),Oxidation (M)	1329.66	E9PLJ0;O95373	IPO7	Importin-7	no	1	1	NaN	0	0	0	2	0.031894	3	53.478
MDPPRGCPGPVYRIMTQCWQHEPELRPSFASILE	Unmodified	4053.91	H3BVG6;E9PFX4;P29376-4;P29376	LTK	Tyrosine-protein kinase receptor;Leukocyte tyrosine kinase receptor	no	0	0	NaN	0	0	0	3	0.053657	1	1.6501
MDSTLTASEIR	Acetyl (Protein N-term),Oxidation (M)	1280.59	P49588	AARS	Alanine--tRNA ligase, cytoplasmic	yes	1	1	NaN	0	0	0	2	0.023376	2	80.996
MDTGVIEGGLNVTLTIR	Acetyl (Protein N-term)	1829.96	H3BSP4;F8VTZ0;F8W0G4;F8VXH9;B4DLC0;F8VWQ4;G3V0E8;F8VZX2;B4DXP5;F8VRG9;Q15366-4;Q15366-5;I6L8F9;Q15366-3;Q15366;Q15366-2	PCBP2	Poly(rC)-binding protein 2	no	1	0	NaN	0	0	0	2	0.02767	1	45.845
MDVLVSECSAR	Acetyl (Protein N-term),Oxidation (M)	1323.58	E5RI24;E5RH09;E5RJM9;P54136	RARS	Arginine--tRNA ligase, cytoplasmic	no	1	1	NaN	0	0	0	2	0.051193	1	66.934
MEADIITNLR	Acetyl (Protein N-term)	1216.61	D6RDK5;D6RCL1;D6REZ1;D6R936;D6RIF7;D6RIB8;D6RC83;Q96EA4-2;B4E393;Q96EA4	SPDL1	Protein Spindly	no	1	0	NaN	0	0	0	2	0.037491	1	63.077
MEAPTVETPPDPSPPSAPAPALVPLR	Acetyl (Protein N-term),Oxidation (M)	2694.36	I3L467;I3L130;O94763	URI1	Unconventional prefoldin RPB5 interactor 1	no	1	1	NaN	0	0	0	3	0.0018052	2	47.526
MEDVNSNVNADQEVR	Acetyl (Protein N-term),Oxidation (M)	1776.76	Q9P270	SLAIN2	SLAIN motif-containing protein 2	yes	1	1	NaN	0	0	0	2	3.5875e-09	1	72.839
MEDYTKIEKIGEGTYGVVYKGR	Acetyl (Protein N-term)	2577.28	E5RIU6;P06493-2;P06493	CDK1	Cyclin-dependent kinase 1	no	1	0	0.060129	2281500	2228700	52829	3	0.015821	1	40.743
MEEVPHDCPGADSAQAGR	Acetyl (Protein N-term),Oxidation (M)	1983.81	I3L531;P53384-2;P53384	NUBP1	Cytosolic Fe-S cluster assembly factor NUBP1	no	1	1	NaN	0	0	0	2	1.3896e-11	3	105.76
MEGPLSVFGDR	Acetyl (Protein N-term),Oxidation (M)	1264.58	F5GYL4;F5GZI8;F5GZ03;E7ERF2;P17987	TCP1	T-complex protein 1 subunit alpha	no	1	1	NaN	0	0	0	2	0.017803	1	81.747
MEKTLETVPLER	Acetyl (Protein N-term)	1486.77	P22626	HNRNPA2B1	Heterogeneous nuclear ribonucleoproteins A2/B1	yes	1	0	NaN	119330000	0	119330000	2	1.0022e-58	1	115.98
MELEDGVVYQEEPGGSGAVMSER	Acetyl (Protein N-term),2 Oxidation (M)	2542.08	F5H7H7;O60271-5;O60271-3;O60271-4;O60271-2;O60271	SPAG9	C-Jun-amino-terminal kinase-interacting protein 4	no	1	2	NaN	0	0	0	2,3	1.945e-35	6	120.96
MELGSCLEGGR	Acetyl (Protein N-term),Oxidation (M)	1265.54	O95551-3;F5H3E4;O95551;O95551-2	TDP2	Tyrosyl-DNA phosphodiesterase 2	no	1	1	NaN	0	0	0	2	0.031252	1	70.016
MELQPPEASIAVVSIPR	Acetyl (Protein N-term),Oxidation (M)	1893.99	P08195-3;F5GZS6;P08195;P08195-4	SLC3A2	4F2 cell-surface antigen heavy chain	no	1	1	NaN	0	0	0	2	0.015356	1	54.99
MELSDANLQTLTEY	Acetyl (Protein N-term)	1668.76	P55060-2;F8W904;P55060-3;P55060	CSE1L	Exportin-2	no	1	0	NaN	0	0	0	2	3.7946e-73	1	128.94
MEMSGLSFSEMEGCR	Acetyl (Protein N-term),3 Oxidation (M)	1839.68	E9PFZ1;Q5JPI3	C3orf38	Uncharacterized protein C3orf38	no	1	3	NaN	0	0	0	2	5.0479e-05	1	99.425
MEPAAGSSMEPSADWLATAAAR	Acetyl (Protein N-term),2 Oxidation (M)	2293	P42771-3;G3XAG3;P42771;P42771-4	CDKN2A	Cyclin-dependent kinase inhibitor 2A, isoforms 1/2/3	no	1	2	NaN	0	0	0	2,3	6.5782e-15	4	103.23
MEPAAGSSMEPSADWLATAAAR	Acetyl (Protein N-term),Oxidation (M)	2277	P42771-3;G3XAG3;P42771;P42771-4	CDKN2A	Cyclin-dependent kinase inhibitor 2A, isoforms 1/2/3	no	1	1	NaN	0	0	0	2	0.025017	1	59.559
MEPAEQPSELVSAEGR	Acetyl (Protein N-term),Oxidation (M)	1786.8	P47224	RABIF	Guanine nucleotide exchange factor MSS4	yes	1	1	NaN	0	0	0	2	0.0052252	2	84.474
MEPEQMLEGQTQVAENPHSEYGLTDNVER	Acetyl (Protein N-term),2 Oxidation (M)	3404.48	Q9C005;B4DIS3	DPY30	Protein dpy-30 homolog	no	1	2	NaN	0	0	0	3	6.7814e-17	3	94.52
MEPSSLELPADTVQR	Acetyl (Protein N-term)	1713.82	F8WEP1;B8ZZA3;Q16719-2;Q16719	KYNU	Kynureninase	no	1	0	NaN	0	0	0	2	0.0012195	1	47.432
MEPSSLELPADTVQR	Acetyl (Protein N-term),Oxidation (M)	1729.82	F8WEP1;B8ZZA3;Q16719-2;Q16719	KYNU	Kynureninase	no	1	1	NaN	0	0	0	2	1.1809e-17	1	107.01
MEQLSSANTR	Acetyl (Protein N-term),Oxidation (M)	1193.53	P30740	SERPINB1	Leukocyte elastase inhibitor	yes	1	1	NaN	0	0	0	2	1.5097e-102	3	110.83
MEQLSSANTR	Acetyl (Protein N-term)	1177.54	P30740	SERPINB1	Leukocyte elastase inhibitor	yes	1	0	NaN	0	0	0	2	0.0011532	1	81.863
MESAGLEQLLR	Acetyl (Protein N-term),Oxidation (M)	1303.64	H0YK93;H0YLV0;H0YL92;H0YKG5;H0YN14;Q8TEX9;Q8TEX9-2	IPO4	Importin-4	no	1	1	NaN	0	0	0	2	0.020626	1	48.565
MESAIAEGGASR	Acetyl (Protein N-term),Oxidation (M)	1235.55	P78344-2;P78344	EIF4G2	Eukaryotic translation initiation factor 4 gamma 2	no	1	1	NaN	0	0	0	2	1.2195e-08	1	112.15
MESGSTAASEEAR	Acetyl (Protein N-term),Oxidation (M)	1382.56	P10644	PRKAR1A	cAMP-dependent protein kinase type I-alpha regulatory subunit;cAMP-dependent protein kinase type I-alpha regulatory subunit, N-terminally processed	yes	1	1	NaN	0	0	0	2	2.9497e-58	3	123.62
MESMFSSPAEAALQR	Acetyl (Protein N-term),2 Oxidation (M)	1727.75	E9PJH6;E9PIY4;E9PLL2;E9PPU3;E9PMH7;A8MVC9;Q9BQC3	DPH2	Diphthamide biosynthesis protein 2	no	1	2	NaN	0	0	0	2	0.00011471	2	82.699
METILEQQR	Acetyl (Protein N-term),Oxidation (M)	1204.58	E7EUT8;Q12874	SF3A3	Splicing factor 3A subunit 3	no	1	1	NaN	0	0	0	2	1.0026e-17	3	94.883
METSIQAMKR	Unmodified	1193.59	C9J511;E9PFM6;P07202-6;P07202-5;P07202-8;H0Y6H4;P07202-7;P07202-2;P07202-4;P07202-3;C9JFW0;P07202	TPO	Thyroid peroxidase	no	0	0	1.6803	1013700	341750	671960	2	0.018565	1	21.009
MEVAANCSLR	Acetyl (Protein N-term),Oxidation (M)	1207.53	E5RGX7;Q96RS6	NUDCD1	NudC domain-containing protein 1	no	1	1	NaN	0	0	0	2	0.0096041	1	64.471
MEVLAAETTSQQER	Acetyl (Protein N-term),Oxidation (M)	1649.76	O75781-2;O75781	PALM	Paralemmin-1	no	1	1	NaN	0	0	0	2	0.0023608	1	40.283
MEVTGVSAPTVTVF	Acetyl (Protein N-term)	1478.73	A8MVD5;Q99426	TBCB	Tubulin-folding cofactor B	no	1	0	NaN	0	0	0	2	1.506e-08	1	103.13
MEYLIGIQGPDYVLVASDR	Acetyl (Protein N-term),Oxidation (M)	2196.08	P49721	PSMB2	Proteasome subunit beta type-2	yes	1	1	NaN	0	0	0	2	0.067456	1	28.682
MFAKAFR	Acetyl (Protein N-term)	911.469	Q5SY38;P41214-2;P41214	EIF2D	Eukaryotic translation initiation factor 2D	no	1	0	NaN	0	0	0	2	0.0063084	1	45.591
MFGAGDEDDTDFLSPSGGAR	Acetyl (Protein N-term),Oxidation (M)	2101.85	Q5T1M5-3;Q5T1M5-2;Q5T1M5	FKBP15	FK506-binding protein 15	no	1	1	NaN	0	0	0	2	0.011949	1	68.019
MHSLATAAPVPTTLAQVDR	Acetyl (Protein N-term),Oxidation (M)	2036.04	F8WBZ6;B5MDQ4;Q92600;B7Z1E5	RQCD1	Cell differentiation protein RCD1 homolog	no	1	1	NaN	0	0	0	2	0.00087008	1	80.43
MISAAQLLDELMGR	Acetyl (Protein N-term),2 Oxidation (M)	1620.79	E7EN55;O95232-2;C9JL41;D6RDI2;F5H1W9;O95232	LUC7L3	Luc7-like protein 3	no	1	2	NaN	0	0	0	2	0.067869	1	73.871
MKLNISFPATGC	Unmodified	1337.65	A2A3R7;P62753	RPS6	40S ribosomal protein S6	no	0	0	0.84521	18322000	9925800	8396200	2	3.9165e-10	2	100.33
MKLNISFPATGC	Oxidation (M)	1353.64	A2A3R7;P62753	RPS6	40S ribosomal protein S6	no	0	1	0.85294	20717000	10578000	10138000	2	5.3327e-35	1	125.63
MKLNISFPATGCQKLIEVDDER	Oxidation (M)	2579.27	A2A3R7;P62753	RPS6	40S ribosomal protein S6	no	0	1	0.82937	4566500	2572500	1994000	4	0.081849	1	41.16
MKPILLQGHER	Unmodified	1320.73	Q5TFK1;Q13347	EIF3I	Eukaryotic translation initiation factor 3 subunit I	no	0	0	1.0358	7698100	4039200	3658900	3	0.037469	1	0.38664
MKPPAACAGDMADAASPCSVVNDLR	2 Oxidation (M)	2635.15	P52888	THOP1	Thimet oligopeptidase	yes	0	2	0.8861	4107800	1972700	2135100	3	0.00025136	2	59.937
MKVELCSFSGY	Unmodified	1319.59	C9JXB8;C9JNW5;P83731	RPL24	60S ribosomal protein L24	no	0	0	0.88215	22337000	11386000	10951000	2	0.0018684	2	39.439
MKWRLQEGRGEAVYQI	Unmodified	1963.01	Q9BX10-2	GTPBP2	GTP-binding protein 2	yes	0	0	1.0025	8977400	3806500	5170900	2	0.11946	1	10.896
MLEAPGPSDGCELSNPSASR	Acetyl (Protein N-term),Oxidation (M)	2131.91	Q9UNI6	DUSP12	Dual specificity protein phosphatase 12	yes	1	1	NaN	0	0	0	2	0.0027534	2	64.381
MLGVAAGMTHSN	Acetyl (Protein N-term),2 Oxidation (M)	1261.54	C9JF46;P48059-2	LIMS1	LIM and senescent cell antigen-like-containing domain protein 1	no	1	2	NaN	0	0	0	2	2.842e-36	3	109.18
MLSLQYPDVYR	Acetyl (Protein N-term),Oxidation (M)	1441.69	P48147	PREP	Prolyl endopeptidase	yes	1	1	NaN	0	0	0	2	5.6253e-10	3	101.87
MMCGAPSATQPATAETQHIADQVR	Acetyl (Protein N-term),2 Oxidation (M)	2644.17	P04080	CSTB	Cystatin-B	yes	1	2	NaN	0	0	0	2	6.5463e-06	4	85.571
MMCGAPSATQPATAETQHIADQVR	Acetyl (Protein N-term),Oxidation (M)	2628.17	P04080	CSTB	Cystatin-B	yes	1	1	NaN	0	0	0	2	0.016445	1	47.805
MMEGLDDGPDFLSEEDR	Acetyl (Protein N-term),2 Oxidation (M)	2028.79	G3V2U1;H0YJF8;G3V4Z5;G3V5X9;Q9UNH7	SNX6	Sorting nexin-6	no	1	2	NaN	0	0	0	2	0.0029375	1	70.871
MNAGSDPVVIVSAAR	Acetyl (Protein N-term),Oxidation (M)	1543.77	Q9BWD1	ACAT2	Acetyl-CoA acetyltransferase, cytosolic	yes	1	1	NaN	0	0	0	2	2.048e-05	4	85.636
MNDTVTIR	Acetyl (Protein N-term),Oxidation (M)	1006.48	P62847-2;E7ETK0;P62847-3;P62847;E7EPK6	RPS24	40S ribosomal protein S24	no	1	1	NaN	0	0	0	2	3.3767e-70	5	84.513
MNEEYDVIVLGTGLTEC	Acetyl (Protein N-term)	1983.88	Q5SX87;P50395-2;P50395	GDI2	Rab GDP dissociation inhibitor beta	no	1	0	NaN	0	0	0	2	3.1963e-176	1	172.46
MNLLPNIESPVTR	Acetyl (Protein N-term),Oxidation (M)	1540.79	E9PM69;P17980	PSMC3	26S protease regulatory subunit 6A	no	1	1	NaN	0	0	0	2	0.012257	1	53.114
MNSNVENLPPHIIR	Acetyl (Protein N-term),Oxidation (M)	1690.85	Q16763	UBE2S	Ubiquitin-conjugating enzyme E2 S	yes	1	1	NaN	0	0	0	2	0.00036713	2	71.504
MNSSTSTMSEEPDALSVVNQLR	Acetyl (Protein N-term),2 Oxidation (M)	2469.1	E9PR92;E5RHK3;E5RJ86;Q9NVT9	ARMC1	Armadillo repeat-containing protein 1	no	1	2	NaN	0	0	0	2	1.7623e-16	2	110.47
MQNDAGEFVDLYVPR	Acetyl (Protein N-term),Oxidation (M)	1810.82	Q9BYK2;Q8WVC2;P63220;Q9BYK1;Q13666	RPS21	40S ribosomal protein S21	no	1	1	NaN	0	0	0	3	0.018722	1	65.351
MQSPAVLVTSR	Acetyl (Protein N-term),Oxidation (M)	1245.64	F8WDN8;B5MC96;F6TR53;Q53T59	HS1BP3	HCLS1-binding protein 3	no	1	1	NaN	0	0	0	2	0.034752	1	60.391
MREIVHIQAGQCGN	Unmodified	1611.76	G3V4U2	TUBB3	Tubulin beta-3 chain	yes	0	0	1.065	202790	101780	101010	2	0.092674	1	40.948
MTELQSALLLR	Acetyl (Protein N-term),Oxidation (M)	1331.71	I3L0Q0;I3L2Q4;P62253	UBE2G1	Ubiquitin-conjugating enzyme E2 G1	no	1	1	NaN	0	0	0	2	0.00076126	1	72.783
MTSALENYINR	Acetyl (Protein N-term),Oxidation (M)	1368.63	F2Z2Y6;C9JNV3;O95777	NAA38	N-alpha-acetyltransferase 38, NatC auxiliary subunit	no	1	1	NaN	0	0	0	2	0.032955	2	71.228
MVGVKPVGSDPDFQPELSGAGSR	Oxidation (M)	2345.13	O43396	TXNL1	Thioredoxin-like protein 1	yes	0	1	1.0751	3268000	1686200	1581800	3	0.0036784	1	57.995
MVNPTVFFDIAVDGEPLGR	Acetyl (Protein N-term)	2118.05	E5RIZ5;F8WE65;C9J5S7;B4DM82;P62937	PPIA	Peptidyl-prolyl cis-trans isomerase;Peptidyl-prolyl cis-trans isomerase A	no	1	0	NaN	0	0	0	2	1.3538e-16	3	103.42
MVNPTVFFDIAVDGEPLGR	Acetyl (Protein N-term),Oxidation (M)	2134.04	E5RIZ5;F8WE65;C9J5S7;B4DM82;P62937	PPIA	Peptidyl-prolyl cis-trans isomerase;Peptidyl-prolyl cis-trans isomerase A	no	1	1	NaN	0	0	0	2	3.7253e-293	7	168.78
MYTAIPQSGSPFPGSVQDPGLHVWR	Acetyl (Protein N-term)	2768.34	B8ZZL6;E7ENU9;B4DU58;B8ZZS7;P40121	CAPG	Macrophage-capping protein	no	1	0	NaN	0	0	0	2	0.013149	2	44.674
NGSAAVGRWPSLVDR	Unmodified	1583.82	Q99698	LYST	Lysosomal-trafficking regulator	yes	0	0	1.0387	136360000	71054000	65309000	2	0.039822	1	4.554
NLKELDLSGNSLSHSAVKSLCKTLRRPRCLLETLR	Unmodified	4064.21	F5H042;I3L2G5;E9PE50;Q9C000-3;Q9C000-2;Q9C000-4;Q9C000	NLRP1	NACHT, LRR and PYD domains-containing protein 1	no	0	0	NaN	0	0	0	3	0.048382	1	0.054511
NSDIQEVNCRR	Unmodified	1389.64	Q9HCM1	KIAA1551	Uncharacterized protein KIAA1551	yes	0	0	NaN	868910	868910	0	2	0.11839	1	14.655
PSKQPGSIGSR	Unmodified	1112.59	Q66K14-2;Q66K14	TBC1D9B	TBC1 domain family member 9B	no	0	0	0.88395	1481900	894640	587280	2	0.03902	1	20.959
QLEAVPGGLPLDTEL	Unmodified	1550.82	Q6UY18	LINGO4	Leucine-rich repeat and immunoglobulin-like domain-containing nogo receptor-interacting protein 4	yes	0	0	NaN	0	0	0	2	0.054684	1	9.344
QNSSPHLPK	Unmodified	1006.52	B7ZKT6;Q07890	SOS2	Son of sevenless homolog 2	no	0	0	0.73175	2215400	1385000	830470	2	0.10419	1	14.761
QQGSGLRVAEELVAAAR	Unmodified	1753.94	B5MCT7;B7Z2C3;P49593	PPM1F	Protein phosphatase 1F	no	0	0	0.16975	19565000	18053000	1512300	2	0.013326	2	8.0273
QTIAPTGGSPR	Unmodified	1083.57	A6NNC1		Putative POM121-like protein 1-like	yes	0	0	0.87274	7108000	3954900	3153100	2	0.12416	1	3.9508
RHWVPRHTALR	Unmodified	1427.8	E9PD72	SLC6A19	Transporter	yes	0	0	0.99826	34235000	17072000	17164000	2	0.038082	4	18.069
RSYTFYHENPYPSIFR	Unmodified	2075.99	Q9Y6X0	SETBP1	SET-binding protein	yes	0	0	0.98464	7495400	3995300	3500000	3	0.08219	1	19.727
SAADEVDGLGVAR	Acetyl (Protein N-term)	1300.63	H0YLE8;P46940	IQGAP1	Ras GTPase-activating-like protein IQGAP1	no	1	0	NaN	0	0	0	2	0.0024385	4	55.559
SAADEVDGLGVARPH	Acetyl (Protein N-term)	1534.74	H0YLE8;P46940	IQGAP1	Ras GTPase-activating-like protein IQGAP1	no	1	0	NaN	0	0	0	2	2.3415e-09	1	109.06
SAIQNLH	Acetyl (Protein N-term)	823.419	P41567	EIF1	Eukaryotic translation initiation factor 1	yes	1	0	NaN	0	0	0	2	0.032054	1	57.867
SAPSATPIFAPGEN	Acetyl (Protein N-term)	1399.66	B4DMJ3;Q14353;Q14353-2	GAMT	Guanidinoacetate N-methyltransferase	no	1	0	NaN	0	0	0	2	0.014536	1	53.399
SDRMDLDTLAR	Unmodified	1291.62	C9JNT4;F5H1L8	ITPRIPL1	Inositol 1,4,5-trisphosphate receptor-interacting protein-like 1	no	0	0	0.88884	24442000	13340000	11102000	2	0.048757	1	6.1518
SDVLELTDDNFESR	Unmodified	1638.74	F8WBS6;F8WBW5;H7BZJ3;P30101	PDIA3	Thioredoxin;Protein disulfide-isomerase A3	no	0	0	1.13	550050000	262320000	287730000	2,3	1.8142e-178	14	149.14
SELEQLRQEAEQLRNQIR	Unmodified	2239.17	C9JZN1;C9JIS1;C9JXA5;P62879	GNB2	Guanine nucleotide-binding protein G(I)/G(S)/G(T) subunit beta-2	no	0	0	0.87557	65017000	33988000	31029000	3	0.03179	1	29.545
SGEDEQQEQTIAEDLVVTKYK	Acetyl (Protein N-term)	2451.17	F8VR77;F8VRZ3;F8VTY8;Q9UQ80	PA2G4	Proliferation-associated protein 2G4	no	1	0	0.028485	3193600	3143100	50522	2	0.065605	1	28.081
SGGVIYAYKALR	Unmodified	1296.72	H7C0K0;Q9P0Z9	PIPOX	Peroxisomal sarcosine oxidase	no	0	0	1.1378	29577000	13956000	15621000	2	0.042308	1	23.49
SIPEVDAYVMVLQAIEPR	Unmodified	2029.06	Q9H4D0	CLSTN2	Calsyntenin-2	yes	0	0	0.80591	104930000	50878000	54052000	2	0.08236	1	9.8549
SKPHSEAGTAFIQ	Acetyl (Protein N-term)	1413.69	H3BN34;H3BQZ3;H3BU13;H3BT25;H3BUW1;H3BTJ2;H3BQ34;Q504U3;E7EUJ4;E9PF79;H3BTN5;P14618-2;P14618	PKM;PKM2	Pyruvate kinase;Pyruvate kinase isozymes M1/M2	no	1	0	2.4884	1472100	291600	1180500	2	0.0035603	1	55.452
SKPHSEAGTAFIQTQQLH	Acetyl (Protein N-term)	2021	H3BN34;H3BQZ3;H3BU13;H3BT25;H3BUW1;H3BTJ2;H3BQ34;Q504U3;E7EUJ4;E9PF79;H3BTN5;P14618-2;P14618	PKM;PKM2	Pyruvate kinase;Pyruvate kinase isozymes M1/M2	no	1	0	0.18962	5082700	4779800	302870	3	1.9957e-10	1	93.929
SKQAGSHSNSFR	Unmodified	1304.62	P18433-2;P18433	PTPRA	Receptor-type tyrosine-protein phosphatase alpha	no	0	0	0.021767	80642000	79072000	1570700	2	0.030167	2	9.5734
SLNTSENDSEHQTNVTR	Unmodified	1930.86	H3BPC9;F5GY73;Q5U623-2;Q5U623	ATF7IP2	Activating transcription factor 7-interacting protein 2	no	0	0	0.22239	12220000	10304000	1916000	2	0.085837	1	33.358
SQPGQKPAASPR	Acetyl (Protein N-term)	1264.65	E9PSG1;F8W7E0;G5E9D3;P20810-5;E7ESM9;P20810-7;P20810-6	CAST	Calpastatin	no	1	0	5.3323	66036000	5870900	60165000	2	0.014214	1	57.242
STGIYEALELR	Unmodified	1250.65	F5H1C3;F5H5U1;F5GWQ3;E5RI09;F5GZ30;E5RG95;E5RGZ4;F5H0C8;P13929-3;B7Z2X9;P13929-2;P13929;P09104;P06733;D3DTL2	ENO2;ENO3;ENO1	Enolase;Beta-enolase;Gamma-enolase;Alpha-enolase	no	0	0	0.73904	2925600	1513000	1412600	2	0.020394	2	60.923
SVVGIDLGFQSCY	Acetyl (Protein N-term)	1485.68	Q9BUK9;F5H3R0;P34932	HSPA4	Heat shock 70 kDa protein 4	no	1	0	NaN	0	0	0	2	0.0035504	1	97.381
SVVGLDVGSQSCY	Acetyl (Protein N-term)	1411.63	Q92598-2;Q92598-3;Q92598	HSPH1	Heat shock protein 105 kDa	no	1	0	NaN	0	0	0	2	0.029733	1	55.907
SYELPDGQVITIGNER	Unmodified	1789.88	Q562R1	ACTBL2	Beta-actin-like protein 2	yes	0	0	1.0089	6050700	3113000	2937800	2	0.037927	1	63.689
TEAPLNPKANR	Unmodified	1209.65	B4DW52;P60709;CON__P60712;F5GYT4;B4E335;G5E9R0;E7EVS6;C9JFL5;F6UVQ4;F6QUT6;E7EQV5;Q5T8M8;B4DUI8;E9PG30;Q9BYX7;P63267;P68133;P68032;P62736;P0CG39;Q6S8J3;P0CG38;P63261;I3L3I4;I3L3I0;I3L1U9;I3L4N8;F5H0N0;I3L3R2	ACTB;ACTG2;ACTA2;ACTA1;POTEKP;ACTC1;POTEJ;POTEE;POTEI;ACTG1	Actin, cytoplasmic 1;Actin, cytoplasmic 1, N-terminally processed;Actin, gamma-enteric smooth muscle;Putative beta-actin-like protein 3;Actin, alpha skeletal muscle;Actin, alpha cardiac muscle 1;Actin, aortic smooth muscle;POTE ankyrin domain family member J;POTE ankyrin domain family member E;POTE ankyrin domain family member I;Actin, cytoplasmic 2;Actin, cytoplasmic 2, N-terminally processed	no	0	0	0.484	29166000	16371000	12795000	3	0.097022	1	27.866		+
TEDDADREAQLLEMR	Unmodified	1790.81	Q9NQT8;F8VPJ2	KIF13B	Kinesin-like protein KIF13B	no	0	0	NaN	0	0	0	2	0.033611	1	28.861
TEFQTNLVPYPR	Unmodified	1463.74	F8VVB9;G3V1U9;Q9BQE3;Q71U36;P68363;CON__ENSEMBL:ENSBTAP00000016242;F5H5D3;C9JDS9;F8VXZ4;Q9NY65-2;Q13748-2;A8MUB1;P68366;Q9NY65;Q6PEY2;Q13748;C9J2C0	TUBA1B;TUBA1A;TUBA1C;TUBA4A;TUBA8;TUBA3E;TUBA3C	Tubulin alpha-1C chain;Tubulin alpha-1A chain;Tubulin alpha-1B chain;Tubulin alpha-4A chain;Tubulin alpha-8 chain;Tubulin alpha-3E chain;Tubulin alpha-3C/D chain	no	0	0	0.96066	2476100	1174500	1301600	2	0.0051872	2	59.34		+
TIGKEIIDLVLDR	Unmodified	1483.86	F8VVB9;G3V1U9;Q9BQE3;Q71U36;P68363;CON__ENSEMBL:ENSBTAP00000016242;F5H5D3;F8VRZ4;F8VS66;F8VQQ4;E9PGK3	TUBA1B;TUBA1A;TUBA1C	Tubulin alpha-1C chain;Tubulin alpha-1A chain;Tubulin alpha-1B chain	no	0	0	1.0752	4855000	2409600	2445400	3	0.089035	1	30.581		+
TLYFISENEVESCAVIRQEPR	Unmodified	2539.24	E5RG15	TTC13	Tetratricopeptide repeat protein 13	yes	0	0	0.012717	35753000	35431000	321890	3	0.035895	1	27.576
TRPSFPSCNR	Unmodified	1220.57	Q8TBR5	CIRBP-AS1	Putative uncharacterized protein CIRBP-AS1	yes	0	0	0.95106	13372000	7184600	6187800	2	0.099191	1	23.936
TRTPYTASLTR	Unmodified	1265.67	A8MUU9		Putative uncharacterized protein ENSP00000383309	yes	0	0	NaN	0	0	0	2	0.030787	1	0.59637
TSQSGDEMTSLSEYVSR	Oxidation (M)	1891.81	H0Y5S7;H0Y6E4;E9PHI2;E9PHI1;H0Y598;E9PHH7;P08238	HSP90AB1	Heat shock protein HSP 90-beta	no	0	1	0.77678	6264900	3781000	2484000	2	0.028422	1	76.799
TTGIVMDSGDGVTHTVPIYEGY	Oxidation (M)	2327.06	B4DW52;P60709;CON__P60712;F5GYT4;P63261;I3L3I4;I3L3I0;I3L1U9;I3L4N8	ACTB;ACTG1	Actin, cytoplasmic 1;Actin, cytoplasmic 1, N-terminally processed;Actin, cytoplasmic 2;Actin, cytoplasmic 2, N-terminally processed	no	0	1	0.92029	4883600	2692200	2191400	2	0.042904	1	39.703		+
TTIAGVVYKDGIVLGADTR	Unmodified	1948.06	B4E0P1;Q5TBG5;Q99436	PSMB7	Proteasome subunit beta type;Proteasome subunit beta type-7	no	0	0	1.0636	27970000	14298000	13671000	3	5.2499e-25	4	108.67
TTIMAVQFDGGVVLGADSR	Unmodified	1935.97	I3L3X7;P28072	PSMB6	Proteasome subunit beta type-6	no	0	0	0.99378	1193600	516740	676830	2	0.0096033	1	51.423
TTIMAVQFDGGVVLGADSR	Oxidation (M)	1951.97	I3L3X7;P28072	PSMB6	Proteasome subunit beta type-6	no	0	1	0.86299	1375800	660310	715470	2	0.12762	1	33.454
TVLSGGTTMYPGIADR	Oxidation (M)	1653.8	B4DW52;P60709;CON__P60712;F5GYT4;B4E335;P63261;I3L3I4;F5H0N0	ACTB;ACTG1	Actin, cytoplasmic 1;Actin, cytoplasmic 1, N-terminally processed;Actin, cytoplasmic 2;Actin, cytoplasmic 2, N-terminally processed	no	0	1	1.0374	19729000	10519000	9209500	2	1.3498e-06	7	91.189		+
TVPIYEGYALPHAILR	Unmodified	1811.99	B4DW52;P60709;CON__P60712;F5GYT4;P63261;I3L3I4;I3L3I0;I3L1U9;I3L4N8	ACTB;ACTG1	Actin, cytoplasmic 1;Actin, cytoplasmic 1, N-terminally processed;Actin, cytoplasmic 2;Actin, cytoplasmic 2, N-terminally processed	no	0	0	0.81416	441890000	255780000	186110000	2,3	0.022489	3	57.497		+
TVPPPPR	Unmodified	762.439	Q8TC26;Q9NSU2-2;Q9NSU2-3;Q9NSU2	TMEM163;TREX1	Transmembrane protein 163;Three prime repair exonuclease 1	no	0	0	NaN	0	0	0	2	0.047296	1	10.534
UAERFVPALSLGDW	Unmodified	1628.71	H7C2Y4	ZSWIM8	Zinc finger SWIM domain-containing protein 8	yes	0	0	NaN	1187000	0	1187000	2	0.087953	1	24.519
UTEGDSESCSARE	Unmodified	1495.46	H0YI70;H0YHE5			no	0	0	NaN	0	0	0	3	0.047127	1	1.1333
VEKEEAGGGISEEEAAQYDR	Unmodified	2165.97	F5GXX7;G3XAK6;B3KNJ4;Q9UBE0	SAE1	SUMO-activating enzyme subunit 1	no	0	0	0.98048	4523100	2503700	2019400	3	1.4495e-24	1	104.01
VGVKPVGSDPDFQPELSGAGSR	Unmodified	2198.1	O43396	TXNL1	Thioredoxin-like protein 1	yes	0	0	0.95075	27482000	14149000	13333000	3	1.3937e-11	4	79.75
VILPTPEEQPLSRAAG	Unmodified	1676.91	Q8NFA2-4;Q8NFA2-3;Q8NFA2-2;Q8NFA2	NOXO1	NADPH oxidase organizer 1	no	0	0	1.0256	33868000	17849000	16019000	2	0.075462	1	9.4718
VKETTYYDVLGVKPN	Unmodified	1724.9	P31689	DNAJA1	DnaJ homolog subfamily A member 1	yes	0	0	0.94911	9616100	5048300	4567700	3	0.044893	2	51.047
VKLFIGNLPR	Unmodified	1155.71	Q9BWF3-3;E9PLB0;E9PM61;D6R9K7;E7EQS3;Q9BWF3-2;E9PB51;Q9BQ04;Q9BWF3	RBM4B;RBM4	RNA-binding protein 4;RNA-binding protein 4B	no	0	0	NaN	0	0	0	3	0.008685	1	47.823
VKLTAELIEQAAQY	Unmodified	1575.85	Q9UEN1;O95485;H0YKK0;P09661	SNRPA1	U2 small nuclear ribonucleoprotein A'	no	0	0	0.94711	1787100	894520	892590	2	0.026318	1	51.751
VKLTAELIEQAAQYTN	Unmodified	1790.94	Q9UEN1;O95485;H0YKK0;P09661	SNRPA1	U2 small nuclear ribonucleoprotein A'	no	0	0	1.1529	10534000	4649500	5885000	2	0.0012874	2	67.401
VKMAAAGGGGGGGR	Oxidation (M)	1160.57	B4DPK8;P14866	HNRNPL	Heterogeneous nuclear ribonucleoprotein L	no	0	1	0.17897	4725400	2712900	2012500	3	0.025997	2	68.871
VLAELYVSDR	Unmodified	1163.62	B4DG16;O43776	NARS	Asparagine--tRNA ligase, cytoplasmic	no	0	0	0.97266	8599500	3984700	4614800	2	2.6393e-05	1	56.93
VLESTMVCVDNSEYMR	2 Oxidation (M)	1963.83	P55036-2;P55036;Q5VWC4	PSMD4	26S proteasome non-ATPase regulatory subunit 4	no	0	2	0.9223	20373000	11291000	9081100	2,3	1.8515e-65	9	150.93
VLESTMVCVDNSEYMR	Unmodified	1931.84	P55036-2;P55036;Q5VWC4	PSMD4	26S proteasome non-ATPase regulatory subunit 4	no	0	0	0.8858	741360	410290	331070	2	0.019876	2	78.053
VLLESEQFLTELTR	Unmodified	1676.9	H0YLA2;P37108	SRP14	Signal recognition particle 14 kDa protein	no	0	0	1.0193	823360000	393550000	429810000	2,3	1.8228e-273	14	159.26
VNFTVDQIR	Unmodified	1090.58	B4DMC6;B4DPU3;F5H370;P13639	EEF2	Elongation factor 2	no	0	0	1.0007	189980000	97406000	92578000	2	0.00019353	4	44.301
VNPTVFFDIAVDGEPLGR	Unmodified	1944.99	E5RIZ5;F8WE65;C9J5S7;B4DM82;P62937	PPIA	Peptidyl-prolyl cis-trans isomerase;Peptidyl-prolyl cis-trans isomerase A	no	0	0	1.0407	1280900000	643340000	637580000	2,3	2.5177e-35	20	114.37
VNVDEKEEQ	Unmodified	1088.5	Q6ZS30-1;Q6ZS30	NBEAL1	Neurobeachin-like protein 1	no	0	0	0.99049	69006000	37001000	32005000	2	0.035927	1	15.379
VQGWETEERPR	Unmodified	1385.67	A6NG45;Q13162	PRDX4	Peroxiredoxin-4	no	0	0	1.0068	5608800	2887500	2721300	3	0.036056	1	26.834
VRYRGNAFPVEITR	Unmodified	1676.91	F5H7E4;E7ENR1;F5H7H6;F5H1D6;Q07864;E7ETS8	POLE	DNA polymerase;DNA polymerase epsilon catalytic subunit A	no	0	0	1.1696	3078300	1095300	1983000	3	0.022885	1	15.634
VSQEVEEVLAESRVQRSIR	Unmodified	2213.18	Q9NRM0-2;Q9NRM0	SLC2A9	Solute carrier family 2, facilitated glucose transporter member 9	no	0	0	1.1308	5225400	1777900	3447500	3	0.10996	1	0.58573
VYCQEKQE	Unmodified	1082.47	Q5H9R4;F8W8Y7	ARMCX4	Armadillo repeat-containing X-linked protein 4	no	0	0	0.99049	69006000	37001000	32005000	2	0.065941	1	34.893
AAAAAEQQQFY	Acetyl (Protein N-term)	1238.56	C9JZD8;E7EQT5;H7C609;E7ETV3;B4E0R6;O00410	IPO5	Importin-5	no	1	0	NaN	0	0	0	2	0.026775	1	62.943
AAAAAEQQQFYLLLGN	Acetyl (Protein N-term)	1748.87	C9JZD8;E7EQT5;H7C609;E7ETV3;B4E0R6;O00410	IPO5	Importin-5	no	1	0	NaN	0	0	0	2	1.4677e-23	2	102.96
AAAAELSLLEK	Acetyl (Protein N-term)	1156.63	C9JLK5;D6RBD7;C9J1V9;O43324	EEF1E1;hCG_2043275	Eukaryotic translation elongation factor 1 epsilon-1	no	1	0	1.3452	2599700	1244900	1354800	2	0.039647	1	92.259
AAAAKPNNLSLVVH	Acetyl (Protein N-term)	1445.8	B7Z3A6;H0YKB3;Q00796	SORD	Sorbitol dehydrogenase	no	1	0	1.169	2455700	1296100	1159600	2	0.043178	1	62.826
AADEEAFEDNSEEYIR	Unmodified	1886.78	F8W904;P55060-3;P55060;B4DM67;B4DUC5	CSE1L	Exportin-2	no	0	0	NaN	0	0	0	2	0.032682	1	66.555
AAEPLTELEESIETVVTTF	Acetyl (Protein N-term)	2120.04	Q99584	S100A13	Protein S100-A13	yes	1	0	NaN	0	0	0	2	3.8983e-21	1	79.26
AAPLIPLSQQIPTGNSLYESY	Acetyl (Protein N-term)	2303.17	A2RRF3;Q9UBC2;Q9UBC2-2	EPS15L1	Epidermal growth factor receptor substrate 15-like 1	no	1	0	NaN	0	0	0	2	2.054e-08	1	89.75
AAQGEPQVQ	Acetyl (Protein N-term)	968.456	P62826;B5MDF5	RAN	GTP-binding nuclear protein Ran	no	1	0	NaN	0	0	0	2	1.7593e-24	3	104.66
AAQGEPQVQFKL	Acetyl (Protein N-term)	1356.7	P62826;B5MDF5	RAN	GTP-binding nuclear protein Ran	no	1	0	0.98415	25510000	13603000	11907000	2	0.047111	1	68.214
AAVQAAEVKVDGSEPKLSKNEL	Acetyl (Protein N-term)	2324.22	H3BRC9;Q15046	KARS	Lysine--tRNA ligase	no	1	0	0.94395	4247000	1729400	2517600	3	0.041906	1	44.735
AAYKLVL	Acetyl (Protein N-term)	818.49	Q8N0Y7;P18669	PGAM4;PGAM1	Probable phosphoglycerate mutase 4;Phosphoglycerate mutase 1	no	1	0	0.81321	656310000	375840000	280470000	2	0.086041	3	52.24
ACPLDQAIGLL	Acetyl (Protein N-term)	1211.62	P06703	S100A6	Protein S100-A6	yes	1	0	5.9731	9459400	1722800	7736600	2	0.053892	1	68.616
ADDLDFETGDAGASA	Acetyl (Protein N-term)	1495.6	I3L397;Q6IS14;P63241;I3L504	EIF5A;EIF5AL1	Eukaryotic translation initiation factor 5A-1-like;Eukaryotic translation initiation factor 5A-1	no	1	0	NaN	0	0	0	2	0.014027	1	95.085
ADDLDFETGDAGASATFPM	Acetyl (Protein N-term),Oxidation (M)	1987.8	I3L397;Q6IS14;P63241;I3L504	EIF5A;EIF5AL1	Eukaryotic translation initiation factor 5A-1-like;Eukaryotic translation initiation factor 5A-1	no	1	1	NaN	0	0	0	2	3.3721e-14	2	113.41
ADDLDFETGDAGASATFPMQC	Acetyl (Protein N-term),Oxidation (M)	2275.89	I3L397;Q6IS14;P63241;I3L504	EIF5A;EIF5AL1	Eukaryotic translation initiation factor 5A-1-like;Eukaryotic translation initiation factor 5A-1	no	1	1	NaN	0	0	0	2	3.0243e-197	10	215.63
ADDLDFETGDAGASATFPMQC	Acetyl (Protein N-term)	2259.89	I3L397;Q6IS14;P63241;I3L504	EIF5A;EIF5AL1	Eukaryotic translation initiation factor 5A-1-like;Eukaryotic translation initiation factor 5A-1	no	1	0	NaN	0	0	0	2	3.5459e-104	4	161
ADEIAKAQVAR	Acetyl (Protein N-term)	1212.65	D6RC06;D6REP8;D6RE99;D6RD60;P49773	HINT1	Histidine triad nucleotide-binding protein 1	no	1	0	0.97337	967060000	513460000	453600000	2	0.015206	9	40.13
ADGYVLEGKELEFYLR	Unmodified	1900.96	Q5JR95;P62241	RPS8	40S ribosomal protein S8	no	0	0	1.0481	29990000	15894000	14096000	2	0.00023185	2	71.125
ADLANEEKPAIAPPVFVF	Acetyl (Protein N-term)	1969.02	Q9H6Z4-3	RANBP3	Ran-binding protein 3	yes	1	0	0.87914	41259000	22333000	18926000	2	0.052429	1	47.588
ADSKEGVLPLTAASTAPISF	Acetyl (Protein N-term)	2016.04	Q92917	GPKOW	G patch domain and KOW motifs-containing protein	yes	1	0	0.85979	4302000	2486800	1815200	2	0.027958	1	50.6
AEAEESPGDPGTASPR	Acetyl (Protein N-term)	1611.7	B1AV70;G5E997	YIPF6	Protein YIPF6	no	1	0	NaN	0	0	0	2	0.010445	1	90.396
AEEGIAAGGVMDVNTALQEVLK	Acetyl (Protein N-term)	2256.13	P25398	RPS12	40S ribosomal protein S12	yes	1	0	1.353	6372500	3373800	2998700	2	9.7973e-53	1	119.71
AEEGIAAGGVMDVNTALQEVLK	Acetyl (Protein N-term),Oxidation (M)	2272.13	P25398	RPS12	40S ribosomal protein S12	yes	1	1	1.1115	15298000	7721800	7575700	2,3	4.6796e-121	4	172.29
AEEGIAAGGVMDVNTALQEVLKTAL	Acetyl (Protein N-term),Oxidation (M)	2557.29	P25398	RPS12	40S ribosomal protein S12	yes	1	1	0.97516	52319000	26484000	25835000	2	8.261e-43	7	126.04
AEEGIAAGGVMDVNTALQEVLKTAL	Acetyl (Protein N-term)	2541.3	P25398	RPS12	40S ribosomal protein S12	yes	1	0	1.0073	59660000	28244000	31417000	2	1.9422e-26	4	92.59
AEEQPQVEL	Acetyl (Protein N-term)	1083.51	O00299	CLIC1	Chloride intracellular channel protein 1	yes	1	0	NaN	0	0	0	2	0.13241	1	20.287
AEEQPQVELFVK	Acetyl (Protein N-term)	1457.74	O00299	CLIC1	Chloride intracellular channel protein 1	yes	1	0	0.96979	25763000	13502000	12262000	2	0.034183	2	71.021
AEEQPQVELFVKAGSDGAKIGNCPF	Acetyl (Protein N-term)	2732.31	O00299	CLIC1	Chloride intracellular channel protein 1	yes	1	0	0.89599	10405000	5547300	4857800	3	0.085408	1	33.639
AEGDRLKEGININR	Unmodified	1583.84	O95239-2;O95239;Q2VIQ3	KIF4A;KIF4B	Chromosome-associated kinesin KIF4A;Chromosome-associated kinesin KIF4B	no	0	0	0.95707	5534500	2649800	2884800	3	0.063082	1	9.8936
AELNPWPEYIYTR	Unmodified	1650.8	D6RCA5;D6R9F8;D6RDJ6;P26639;B4DEG8	TARS	Threonine--tRNA ligase, cytoplasmic	no	0	0	NaN	0	0	0	2	0.0058497	1	55.77
AEQTCRHLTAQVR	Unmodified	1568.78	H0YH75;H0YFY6;Q9BTE9;F5H2L0;Q14980-2;Q14980	NUMA1	Nuclear mitotic apparatus protein 1	no	0	0	0.74554	7996600	4663800	3332800	2	0.071092	1	20.466
AEYLASIFGTEKDKVN	Acetyl (Protein N-term)	1825.91	Q01081-3;Q8WU68-3;Q8WU68-2;Q8WU68;Q01081-2;Q01081	U2AF1L4;U2AF1	Splicing factor U2AF 26 kDa subunit;Splicing factor U2AF 35 kDa subunit	no	1	0	0.98735	58512000	27172000	31340000	2	0.0089413	4	57.609
AFAETYPAASSLPNGDCGR	Acetyl (Protein N-term)	2024.89	P30520	ADSS	Adenylosuccinate synthetase isozyme 2	yes	1	0	NaN	0	0	0	2	3.5369e-14	2	121.37
AFLDNPTIILAH	Acetyl (Protein N-term)	1365.73	B1AMB1;B1AMB2;Q9BPZ7-5;Q9BPZ7-6;Q9BPZ7-3;Q9BPZ7-2;Q9BPZ7	MAPKAP1	Target of rapamycin complex 2 subunit MAPKAP1	no	1	0	NaN	0	0	0	2	6.5493e-10	2	94.005
AGAARLCLLAFALQPLRPR	Unmodified	2093.2	E5RIS2;Q9H013-2;E7ENW4;Q9H013	ADAM19	Disintegrin and metalloproteinase domain-containing protein 19	no	0	0	1.0655	557960	261870	296080	3	0.069534	1	0.15748
AGELTEDEVER	Unmodified	1246.57	P62269	RPS18	40S ribosomal protein S18	yes	0	0	NaN	0	0	0	2	5.1871e-45	2	87.067
AGELTEDEVERVITIMQNPR	Unmodified	2299.15	P62269	RPS18	40S ribosomal protein S18	yes	0	0	NaN	0	0	0	3	0.028557	1	45.393
AGTGVDNVDLEAATR	Unmodified	1487.72	Q5SZU1;O43175	PHGDH	D-3-phosphoglycerate dehydrogenase	no	0	0	NaN	0	0	0	2	5.657e-36	2	95.468
AILVDLEPGTMDSVR	Oxidation (M)	1630.82	F8VUJ7;Q5JP53;F8VYX6;F8VW92;P07437;E9PBJ4;Q9BVA1;Q13885;Q13509;G3V5W4;G3V2R8;G3V3R4;G3V2N6	TUBB;TUBB2B;TUBB2A;TUBB3	Tubulin beta chain;Tubulin beta-2B chain;Tubulin beta-2A chain;Tubulin beta-3 chain	no	0	1	NaN	0	0	0	2	0.022176	1	66.515
AILVDLEPGTMDSVR	Unmodified	1614.83	F8VUJ7;Q5JP53;F8VYX6;F8VW92;P07437;E9PBJ4;Q9BVA1;Q13885;Q13509;G3V5W4;G3V2R8;G3V3R4;G3V2N6	TUBB;TUBB2B;TUBB2A;TUBB3	Tubulin beta chain;Tubulin beta-2B chain;Tubulin beta-2A chain;Tubulin beta-3 chain	no	0	0	NaN	0	0	0	2	1.9158e-09	1	73.719
AISQHQFYLDR	Unmodified	1376.68	C9JBX2;E9PGA7	FRMD4B	FERM domain-containing protein 4B	no	0	0	NaN	0	0	0	2	0.10932	1	19.825
AIVAIENPADVSVISSR	Unmodified	1739.94	C9J9K3;P08865;A6NE09	RPSA;RPSAP58	40S ribosomal protein SA	no	0	0	NaN	0	0	0	2	8.0751e-15	1	79.722
AKAAAIGIDLGTTY	Acetyl (Protein N-term)	1405.75	Q5SP16	HSPA1A	Heat shock 70 kDa protein 1A	yes	1	0	1.0327	7430900	3516000	3914900	2	0.07926	1	40.333
AKEAAEQDVEK	Unmodified	1216.59	F5H1S2;P26373	RPL13	60S ribosomal protein L13	no	0	0	0.91156	25700000	14036000	11663000	2	7.8737e-17	1	82.204
AKFMTPVIQDNPSGWGPC	Acetyl (Protein N-term)	2045.93	B0QYA8;B0QYA6;B0QYA7;B0QYA5;B4DVY1;A8MWD3;O15371	EIF3D	Eukaryotic translation initiation factor 3 subunit D	no	1	0	1.0104	5990400	3526900	2463500	2	0.0089827	2	66.353
AKFMTPVIQDNPSGWGPC	Acetyl (Protein N-term),Oxidation (M)	2061.93	B0QYA8;B0QYA6;B0QYA7;B0QYA5;B4DVY1;A8MWD3;O15371	EIF3D	Eukaryotic translation initiation factor 3 subunit D	no	1	1	1.0112	28790000	15432000	13359000	2,3	2.3217e-05	6	69.438
ALASVLER	Acetyl (Protein N-term)	899.508	G8JLC2;G3V3K3;P28074-2;P28074	PSMB5	Proteasome subunit beta type-5	no	1	0	NaN	0	0	0	2	0.19611	1	20.433
ALHVPKAPGFAQM	Acetyl (Protein N-term),Oxidation (M)	1423.73	G5E9B2;P50990	CCT8	T-complex protein 1 subunit theta	no	1	1	0.81885	246610000	144450000	102170000	2	0.038536	3	81.005
ALLELQLEPEELYQTFQR	Unmodified	2219.15	B4DMC6;B4DPU3;F5H370;P13639	EEF2	Elongation factor 2	no	0	0	NaN	0	0	0	2	0.0028701	1	46.607
ALPAVQQNNLDEDLIR	Unmodified	1807.94	P22314	UBA1	Ubiquitin-like modifier-activating enzyme 1	yes	0	0	NaN	0	0	0	2	1.6032e-72	2	118.65
ANSGCKDVTGPDEESFLY	Acetyl (Protein N-term)	2029.86	B8ZZN4;O75223-2;B8ZZR8;B8ZZK2;O75223	GGCT	Gamma-glutamylcyclotransferase	no	1	0	1.0226	5312800	2584700	2728100	2	0.036701	1	53.948
APDDNSLLLLR	Unmodified	1225.67	Q1L5Z9	LONRF2	LON peptidase N-terminal domain and RING finger protein 2	yes	0	0	NaN	0	0	0	2	0.060979	2	26.621
APVHACTSGAVRKGWPGC	Unmodified	1909.9	Q6UXV6	UNQ6167	NINP6167	yes	0	0	0.96223	39677	18892	20785	2	0.058411	1	1.0613
AQADIALIGLAVMGQN	Acetyl (Protein N-term)	1625.84	F5H7U0;P52209	PGD	6-phosphogluconate dehydrogenase, decarboxylating	no	1	0	NaN	0	0	0	2	0.048081	1	70.793
AQADIALIGLAVMGQN	Acetyl (Protein N-term),Oxidation (M)	1641.84	F5H7U0;P52209	PGD	6-phosphogluconate dehydrogenase, decarboxylating	no	1	1	NaN	0	0	0	2	0.045803	1	50.463
AQEFVNCKIQPGKVVV	Acetyl (Protein N-term)	1856.98	P35754	GLRX	Glutaredoxin-1	yes	1	0	0.89867	6668400	3614100	3054300	3	0.011597	2	62.242
AQEFVNCKIQPGKVVVF	Acetyl (Protein N-term)	2004.05	P35754	GLRX	Glutaredoxin-1	yes	1	0	0.97513	53252000	26713000	26539000	2,3	1.3927e-08	8	102.87
AQFEGIVTDLIR	Unmodified	1360.74	F5H3L8;B7Z4V2;P38646;H0YBG6	HSPA9	Stress-70 protein, mitochondrial	no	0	0	NaN	0	0	0	2	5.7279e-34	1	75.141
AQYEDIAR	Unmodified	964.461	CON__P07744	Krt4	Keratine, type II cytoskeletal 4	yes	0	0	NaN	0	0	0	2	0.0048599	1	6.5823		+
ASEELQKDLEEVKVLL	Acetyl (Protein N-term)	1884.01	B2ZWH1;Q9HB71-2;Q9HB71	CACYBP	Calcyclin-binding protein	no	1	0	2.2788	67925000	30647000	37277000	2	0.0056939	1	55.98
ASFVTEVLAH	Acetyl (Protein N-term)	1114.57	F5H3C1;A1A528;O43264	ZW10	Centromere/kinetochore protein zw10 homolog	no	1	0	NaN	0	0	0	2	3.7826e-10	2	91.674
ASGADSKGDDLSTAILK	Acetyl (Protein N-term)	1689.84	P55072	VCP	Transitional endoplasmic reticulum ATPase	yes	1	0	0.89926	3776500	1989900	1786600	2	0.12321	1	18.739
ASGADSKGDDLSTAILKQK	Acetyl (Protein N-term)	1946	P55072	VCP	Transitional endoplasmic reticulum ATPase	yes	1	0	1.0661	153860000	81665000	72197000	2,3	1.4861e-08	6	74.668
ASGADSKGDDLSTAILKQKN	Acetyl (Protein N-term)	2060.04	P55072	VCP	Transitional endoplasmic reticulum ATPase	yes	1	0	1.0012	4967400	2714400	2253100	3	0.025988	1	72.767
ASGVAVSDGVIK	Acetyl (Protein N-term)	1143.61	E9PS23;E9PP50;P23528	CFL1	Cofilin-1	no	1	0	1.1794	25357000	12306000	13050000	2	0.033625	1	41.704
ASGVAVSDGVIKVFNDM	Acetyl (Protein N-term)	1749.86	E9PS23;E9PP50;P23528	CFL1	Cofilin-1	no	1	0	0.85083	3185600	1670600	1515000	2	3.449e-14	1	78.176
ASGVAVSDGVIKVFNDM	Acetyl (Protein N-term),Oxidation (M)	1765.86	E9PS23;E9PP50;P23528	CFL1	Cofilin-1	no	1	1	0.97258	35989000	18866000	17123000	2	0.0080251	3	81.508
ASLLKVDQEVK	Acetyl (Protein N-term)	1270.71	Q6MZZ1;B7Z8D3;P61289;P61289-2	DKFZp686J2076;PSME3	Proteasome activator complex subunit 3	no	1	0	0.60294	9427700	6374700	3053000	2	0.045756	1	37.965
ASMGTLAFDEYGR	Acetyl (Protein N-term),Oxidation (M)	1474.64	D6RIZ7;E7ENZ3;E7EWW2;P48643	CCT5	T-complex protein 1 subunit epsilon	no	1	1	NaN	0	0	0	2	5.1164e-10	6	111.31
ASMGTLAFDEYGR	Acetyl (Protein N-term)	1458.64	D6RIZ7;E7ENZ3;E7EWW2;P48643	CCT5	T-complex protein 1 subunit epsilon	no	1	0	NaN	0	0	0	2	0.0036602	2	64.913
ASVSELACIYSAL	Acetyl (Protein N-term)	1424.69	H0YL57	RPLP1	60S acidic ribosomal protein P1	yes	1	0	NaN	0	0	0	2	0.025004	2	70.261
ATNFLAH	Acetyl (Protein N-term)	814.397	E9PNW6;E9PKK3;E9PK72;E9PJD0;E9PN91;E9PMW7;E9PK06;E9PPR1;E9PL12;E9PL71;E9PQ49;E9PI39;E9PQZ1;P29692-3;E9PK01;E9PBQ9;P29692	EEF1D	Elongation factor 1-delta	no	1	0	NaN	0	0	0	2	6.3505e-06	1	74.132
AVADLALIPDVDIDSDGVFKY	Acetyl (Protein N-term)	2277.14	Q9NRX4-2;Q9NRX4	PHPT1	14 kDa phosphohistidine phosphatase	no	1	0	0.91979	13899000	7631300	6267700	2	0.0077569	2	72.731
AVLQQVLER	Unmodified	1054.61	P12270	TPR	Nucleoprotein TPR	yes	0	0	NaN	0	0	0	2	0.072464	1	10.012
AVLVDLEPGTMDSVR	Unmodified	1600.81	B4DJ43;P04350;P68371;F8W813;Q3ZCM7	TUBB4A;TUBB4B;TUBB8	Tubulin beta-4A chain;Tubulin beta-4B chain;Tubulin beta-8 chain	no	0	0	NaN	0	0	0	2	1.0956e-05	1	74.012
AVPLADSFRHLYPNTPYA	Unmodified	2031.02	G3V3M6	APEX1	DNA-(apurinic or apyrimidinic) lyase	yes	0	0	0.85177	6969000	3845400	3123500	2	0.072163	1	0.34777
AYHSFLVEPISCH	Acetyl (Protein N-term)	1600.73	F8VXW2;C9JM51;F8WEB3;C9JTT6;C9JBJ7;C9K057;C9J4Z7;C9JEY1;C9JQM8;C9JFG9;C9J6C8;F8WCG3;O15143	ARPC1B	Actin-related protein 2/3 complex subunit 1B	no	1	0	NaN	0	0	0	2	0.04852	1	75.251
CDFTEDQTAEFKEAF	Acetyl (Protein N-term)	1878.76	G3V1Y7;F8VZV5;F8W1R7;P60660-2;P60660;G3V1V0	MYL6	Myosin light polypeptide 6	no	1	0	0.9666	48143000	23020000	25123000	2	0.10031	2	57.476
CHYVPKTSQKEAEENP	Unmodified	1915.87	E5RFR0	TMEM255A	Transmembrane protein 255A	yes	0	0	1.1704	7738900	3583400	4155500	2,3	0.069431	2	28.003
CIKCERLRPRIR	Unmodified	1655.92	Q8WTX9	ZDHHC1	Probable palmitoyltransferase ZDHHC1	yes	0	0	NaN	0	0	0	2	0.074196	1	11.574
CSCGDSVNEKTSLSQRVLPHPGEKTCR	Unmodified	3101.44	H3BQN5;Q8N446	ZNF843	Zinc finger protein 843	no	0	0	0.96815	12317000	6185300	6131500	3	0.11373	1	15.685
DAEDAMDAMDGAVLDGR	Unmodified	1750.71	Q8NAK9;Q01130;H0YG49	SRSF2;SFRS2	Serine/arginine-rich splicing factor 2	no	0	0	NaN	0	0	0	2	0.0073122	2	73.106
DAGEGLLAVQITDQEGKPKR	Unmodified	2124.12	O75369-5;O75369-4;E7EN95;O75369-7;O75369-6;O75369-3;O75369-2;O75369-9;O75369;O75369-8	FLNB	Filamin-B	no	0	0	1.0271	4972200	2114300	2857900	3	0.030024	1	23.709
DAVVYPILVEFTR	Unmodified	1520.82	B7Z909;E9PJ21;F5GWH9;F5H4X7;E9PL22;F5H4Z5;Q9Y4L1	HYOU1	Hypoxia up-regulated protein 1	no	0	0	NaN	0	0	0	2	4.7322e-16	1	89.314
DDDIAALVVDNGSGM	Acetyl (Protein N-term),Oxidation (M)	1548.66	B4DW52;P60709;CON__P60712;B4E335;E7EVS6;G5E9R0;C9JTX5;C9JZR7;C9JUM1	ACTB	Actin, cytoplasmic 1;Actin, cytoplasmic 1, N-terminally processed	no	1	1	NaN	0	0	0	2	5.588e-294	6	214.27		+
DDDIAALVVDNGSGM	Acetyl (Protein N-term)	1532.67	B4DW52;P60709;CON__P60712;B4E335;E7EVS6;G5E9R0;C9JTX5;C9JZR7;C9JUM1	ACTB	Actin, cytoplasmic 1;Actin, cytoplasmic 1, N-terminally processed	no	1	0	NaN	0	0	0	2	2.695e-73	2	137.01		+
DDDIAALVVDNGSGMCK	Acetyl (Protein N-term)	1820.79	B4DW52;P60709;CON__P60712;B4E335;E7EVS6;G5E9R0;C9JTX5;C9JZR7;C9JUM1	ACTB	Actin, cytoplasmic 1;Actin, cytoplasmic 1, N-terminally processed	no	1	0	1.1391	40852000	19537000	21315000	2	1.5127e-05	3	107.57		+
DDDIAALVVDNGSGMCK	Acetyl (Protein N-term),Oxidation (M)	1836.79	B4DW52;P60709;CON__P60712;B4E335;E7EVS6;G5E9R0;C9JTX5;C9JZR7;C9JUM1	ACTB	Actin, cytoplasmic 1;Actin, cytoplasmic 1, N-terminally processed	no	1	1	1.1931	38299000	18808000	19491000	2	1.5292e-21	4	134.75		+
DDDIAALVVDNGSGMCKAGF	Acetyl (Protein N-term),Oxidation (M)	2111.91	B4DW52;P60709;CON__P60712;B4E335;E7EVS6;G5E9R0;C9JTX5;C9JZR7;C9JUM1	ACTB	Actin, cytoplasmic 1;Actin, cytoplasmic 1, N-terminally processed	no	1	1	1.0421	1420500000	751250000	669270000	2,3	1.3836e-296	44	216		+
DDDIAALVVDNGSGMCKAGF	Acetyl (Protein N-term)	2095.92	B4DW52;P60709;CON__P60712;B4E335;E7EVS6;G5E9R0;C9JTX5;C9JZR7;C9JUM1	ACTB	Actin, cytoplasmic 1;Actin, cytoplasmic 1, N-terminally processed	no	1	0	1.0672	510970000	267570000	243400000	2,3	1.2994e-68	19	144.4		+
DETNYGIPQR	Unmodified	1191.55	D6RGK8;D6R909;D6RAU2;E9PD14;D6RBD0;D6RFX4;D6RFZ9;D6RHH4;D6R9Z1;D6RAC2;D6R9L0;P63244;D6REE5	GNB2L1	Guanine nucleotide-binding protein subunit beta-2-like 1	no	0	0	NaN	0	0	0	2	3.0712e-24	1	52.112
DFVNYLVR	Unmodified	1024.53	F5GXA5;Q08211	DHX9	ATP-dependent RNA helicase A	no	0	0	NaN	0	0	0	2	0.057325	1	48.785
DGEEAGAYDGPR	Unmodified	1235.51	H7BZJ3;B3KQT9;G5EA52;P30101	PDIA3	Thioredoxin;Protein disulfide-isomerase A3	no	0	0	NaN	0	0	0	2	2.7029e-10	2	73.849
DGQVINETSQHHDDLE	Unmodified	1835.79	P08670	VIM	Vimentin	yes	0	0	NaN	0	0	0	2	2.9806e-89	1	126.15
DIAVDGEPLGR	Unmodified	1140.58	F8WE65;C9J5S7;B4DM82;P62937;E5RIZ5	PPIA	Peptidyl-prolyl cis-trans isomerase;Peptidyl-prolyl cis-trans isomerase A	no	0	0	NaN	0	0	0	2	0.073084	1	46.342
DIQCEELSDAR	Unmodified	1334.58	E9PR82;E9PMI1;E9PMA9;E9PMN0;E9PIK5;E9PMJ3;E9PLZ3;E9PIM9;P13489	RNH1	Ribonuclease inhibitor	no	0	0	NaN	0	0	0	2	0.002759	1	64.865
DKRNQEPQFR	Unmodified	1316.66	C9JWY0;F5H3J3	CHST10	Carbohydrate sulfotransferase 10	no	0	0	0.020913	4256600	4199700	56903	2	0.14408	1	7.6972
DLDDFQSWLSR	Unmodified	1380.63	Q01082-3;Q01082-2;Q01082	SPTBN1	Spectrin beta chain, non-erythrocytic 1	no	0	0	NaN	0	0	0	2	1.2974e-05	1	49.815
DLISHDEMFSDIYKIR	Unmodified	1980.96	P13693	TPT1	Translationally-controlled tumor protein	yes	0	0	0.92729	16219000	9087300	7131400	2	1.1367e-14	1	87.674
DLTDYLMKILTER	Oxidation (M)	1625.83	B4DW52;P60709;CON__P60712;B4E335;F5GYT4;E9PG30;Q5T8M7;F5H1C1;P63267;P68133;P68032;P62736;B4DUI8;P63261;I3L3I4;I3L3I0;I3L1U9;I3L4N8;F5H0N0;Q562R1	ACTB;ACTG2;ACTA1;ACTC1;ACTA2;ACTG1;ACTBL2	Actin, cytoplasmic 1;Actin, cytoplasmic 1, N-terminally processed;Actin, gamma-enteric smooth muscle;Actin, alpha skeletal muscle;Actin, alpha cardiac muscle 1;Actin, aortic smooth muscle;Actin, cytoplasmic 2;Actin, cytoplasmic 2, N-terminally processed;Beta-actin-like protein 2	no	0	1	1.0227	50779000	27043000	23735000	3	0.042014	1	51.695		+
DLTDYLMKILTER	Unmodified	1609.84	B4DW52;P60709;CON__P60712;B4E335;F5GYT4;E9PG30;Q5T8M7;F5H1C1;P63267;P68133;P68032;P62736;B4DUI8;P63261;I3L3I4;I3L3I0;I3L1U9;I3L4N8;F5H0N0;Q562R1	ACTB;ACTG2;ACTA1;ACTC1;ACTA2;ACTG1;ACTBL2	Actin, cytoplasmic 1;Actin, cytoplasmic 1, N-terminally processed;Actin, gamma-enteric smooth muscle;Actin, alpha skeletal muscle;Actin, alpha cardiac muscle 1;Actin, aortic smooth muscle;Actin, cytoplasmic 2;Actin, cytoplasmic 2, N-terminally processed;Beta-actin-like protein 2	no	0	0	0.94649	81233000	43103000	38130000	2,3	0.034913	2	24.419		+
DNEVDFQEYCVF	Unmodified	1563.62	F5H3J5;P26447	S100A4	Protein S100-A4	no	0	0	NaN	0	0	0	2	1.1477e-25	1	116.52
DNIQGITKPAIR	Unmodified	1324.75	P62805	HIST1H4A	Histone H4	yes	0	0	1.1107	29577000	13956000	15621000	2	4.3323e-47	1	101.57
DNLEFFLAGIGR	Unmodified	1350.69	P49327	FASN	Fatty acid synthase;[Acyl-carrier-protein] S-acetyltransferase;[Acyl-carrier-protein] S-malonyltransferase;3-oxoacyl-[acyl-carrier-protein] synthase;3-oxoacyl-[acyl-carrier-protein] reductase;3-hydroxyacyl-[acyl-carrier-protein] dehydratase;Enoyl-[acyl-carrier-protein] reductase;Oleoyl-[acyl-carrier-protein] hydrolase	yes	0	0	NaN	0	0	0	2	0.0023992	2	62.601
DPSQQELPR	Unmodified	1068.52	P49327;F5H0D4	FASN	Fatty acid synthase;[Acyl-carrier-protein] S-acetyltransferase;[Acyl-carrier-protein] S-malonyltransferase;3-oxoacyl-[acyl-carrier-protein] synthase;3-oxoacyl-[acyl-carrier-protein] reductase;3-hydroxyacyl-[acyl-carrier-protein] dehydratase;Enoyl-[acyl-carrier-protein] reductase;Oleoyl-[acyl-carrier-protein] hydrolase	no	0	0	NaN	0	0	0	2	0.00048727	1	69.395
DQNQEKQEVR	Unmodified	1272.61	B4DRK6	CDKL3	Golgin subfamily A member 2	yes	0	0	NaN	0	0	0	2	0.059283	1	14.642
DRATDVDREDKLWLKP	Unmodified	1956.01	P21709	EPHA1	Ephrin type-A receptor 1	yes	0	0	0.92201	454680	315290	139400	3	0.071253	1	11.506
DRQFDGAAVQVR	Unmodified	1360.68	O75366-2;O75366	AVIL	Advillin	no	0	0	NaN	0	0	0	2	0.042771	5	24.115
DSKLTHLFKNYFD	Unmodified	1626.8	H0YKQ5;B4E1K0;Q02241-2;H7BYN4;Q02241	KIF23	Kinesin-like protein KIF23	no	0	0	0.13434	793480	744150	49330	2	0.10877	1	6.6532
DSLLQDGEFSMDLR	Oxidation (M)	1640.74	P07737	PFN1	Profilin-1	yes	0	1	NaN	0	0	0	2	5.8333e-45	3	86.038
DSLLQDGEFSMDLR	Unmodified	1624.74	P07737	PFN1	Profilin-1	yes	0	0	NaN	0	0	0	2	1.6943e-06	1	70.408
DTLYEAVR	Unmodified	965.482	P62906	RPL10A	60S ribosomal protein L10a	yes	0	0	NaN	0	0	0	2	0.042049	1	41.031
DYDDMSPR	Unmodified	997.381	Q5T6W2;Q5T6W5;P61978-3;B4DFF1;P61978;P61978-2;Q5T6W1	HNRNPK	Heterogeneous nuclear ribonucleoprotein K	no	0	0	NaN	0	0	0	2	0.0053207	1	14.736
DYDDMSPR	Oxidation (M)	1013.38	Q5T6W2;Q5T6W5;P61978-3;B4DFF1;P61978;P61978-2;Q5T6W1	HNRNPK	Heterogeneous nuclear ribonucleoprotein K	no	0	1	NaN	0	0	0	2	0.057339	1	26.498
DYGVLLEGSGLALR	Unmodified	1461.78	E9PH29;P30048	PRDX3	Thioredoxin-dependent peroxide reductase, mitochondrial	no	0	0	NaN	0	0	0	2	4.0328e-05	1	65.435
EAEAAIYHLQLFEELR	Unmodified	1930.98	E9PF79;P14618;P14618-3	PKM	Pyruvate kinase isozymes M1/M2	no	0	0	NaN	0	0	0	2	0.03928	1	31.357
EAGEQGDIEPR	Unmodified	1199.54	F5H4D6;F8W7N6;Q13283	G3BP1	Ras GTPase-activating protein-binding protein 1	no	0	0	NaN	0	0	0	2	1.1369e-05	1	45.152
EATADDLIKVVEELTR	Unmodified	1800.95	F8WF81;F5GZ34;B4DG00;B4DZP5;Q16531	DDB1	DNA damage-binding protein 1	no	0	0	1.1115	10552000	5457400	5094500	2	1.4292e-42	2	110.84
EDDGSESEEEYSAPLPALAPSSS	Unmodified	2365.99	H0Y9I4;A6NMH0;H7BYD9;P19021-2;F8WE90;P19021-4;P19021-3;P19021-6;P19021;P19021-5	PAM	Peptidyl-glycine alpha-amidating monooxygenase;Peptidylglycine alpha-hydroxylating monooxygenase;Peptidyl-alpha-hydroxyglycine alpha-amidating lyase	no	0	0	1.3228	284680	147380	137300	3	0.069316	1	1.6481
EDEEESLNEVGYDDIGGCR	Unmodified	2184.88	P55072	VCP	Transitional endoplasmic reticulum ATPase	yes	0	0	NaN	0	0	0	2	1.1061e-127	2	167.39
EDITQSAQHALR	Unmodified	1367.68	B4DFG4;Q12906-5;Q12906-4;Q12906-2;Q12906-6;Q12906-3;C9JFV5;Q12906;G5E9M5	ILF3	Interleukin enhancer-binding factor 3	no	0	0	NaN	0	0	0	2	1.3206e-05	1	64.719
EEEIAALVIDNGSGM	Acetyl (Protein N-term)	1588.73	P63261;I3L3I4;I3L3I0;I3L1U9;I3L4N8;F5H0N0;I3L3R2	ACTG1	Actin, cytoplasmic 2;Actin, cytoplasmic 2, N-terminally processed	no	1	0	NaN	0	0	0	2	1.9039e-89	2	145.56
EEEIAALVIDNGSGM	Acetyl (Protein N-term),Oxidation (M)	1604.72	P63261;I3L3I4;I3L3I0;I3L1U9;I3L4N8;F5H0N0;I3L3R2	ACTG1	Actin, cytoplasmic 2;Actin, cytoplasmic 2, N-terminally processed	no	1	1	0.12933	1180900	975450	205460	2	1.3516e-108	6	168.26
EEEIAALVIDNGSGMC	Acetyl (Protein N-term),Oxidation (M)	1764.75	P63261;I3L3I4;I3L3I0;I3L1U9;I3L4N8;F5H0N0;I3L3R2	ACTG1	Actin, cytoplasmic 2;Actin, cytoplasmic 2, N-terminally processed	no	1	1	NaN	0	0	0	2	5.4041e-05	2	108.55
EEEIAALVIDNGSGMCK	Acetyl (Protein N-term)	1876.85	P63261;I3L3I4;I3L3I0;I3L1U9;I3L4N8;F5H0N0;I3L3R2	ACTG1	Actin, cytoplasmic 2;Actin, cytoplasmic 2, N-terminally processed	no	1	0	1.2053	10197000	5172500	5024500	2	1.144e-08	5	97.578
EEEIAALVIDNGSGMCK	Acetyl (Protein N-term),Oxidation (M)	1892.85	P63261;I3L3I4;I3L3I0;I3L1U9;I3L4N8;F5H0N0;I3L3R2	ACTG1	Actin, cytoplasmic 2;Actin, cytoplasmic 2, N-terminally processed	no	1	1	1.1185	45468000	22839000	22628000	2	0.0012192	8	79.986
EEEIAALVIDNGSGMCKAGF	Acetyl (Protein N-term)	2151.98	P63261;I3L3I4;I3L3I0;I3L1U9;I3L4N8;F5H0N0;I3L3R2	ACTG1	Actin, cytoplasmic 2;Actin, cytoplasmic 2, N-terminally processed	no	1	0	1.0918	1760900000	900510000	860340000	2,3	2.8885e-262	18	203.97
EEEIAALVIDNGSGMCKAGF	Acetyl (Protein N-term),Oxidation (M)	2167.98	P63261;I3L3I4;I3L3I0;I3L1U9;I3L4N8;F5H0N0;I3L3R2	ACTG1	Actin, cytoplasmic 2;Actin, cytoplasmic 2, N-terminally processed	no	1	1	1.0738	832850000	420550000	412300000	2,3	2.167e-172	30	170.19
EEKLAEELGQAEELR	Unmodified	1742.87	E7EM87;I3L0I8;Q9H094-2;Q9H094-3;Q9H094	NBPF3	Neuroblastoma breakpoint family member 3	no	0	0	NaN	0	0	0	2	0.040931	1	18.102
EERQRASHPPCLCFGSR	Unmodified	2085.96	E9PCF0			yes	0	0	1.01	303890	186500	117390	3	0.077022	1	14.041
EEVVQKEQE	Unmodified	1116.53	Q15056-2;Q15056	EIF4H	Eukaryotic translation initiation factor 4H	no	0	0	0.96076	69006000	37001000	32005000	2	1.038e-177	2	135.62
EFESRLADALQELR	Unmodified	1675.85	H0YAB0;Q5TCJ4;Q3BDU5;Q5TCI8;D6RAQ3;P02545-2;E7EUI9;Q6UYC3;P02545-3;P02545	LMNA	Prelamin-A/C;Lamin-A/C	no	0	0	NaN	0	0	0	2	0.02735	1	22.153
EGDVLTLLESEREAR	Unmodified	1715.87	P62857	RPS28	40S ribosomal protein S28	yes	0	0	NaN	0	0	0	2	0.02427	1	47.085
EGIDPTPYYWYTDQR	Unmodified	1902.84	B4DN60;O43776	NARS	Asparagine--tRNA ligase, cytoplasmic	no	0	0	NaN	0	0	0	2	1.2448e-57	2	126.37
EGPYSISVLYGDEEVPR	Unmodified	1908.91	A6NDY9;Q5HY54;P21333-2;P21333	FLNA	Filamin-A	no	0	0	NaN	0	0	0	2	0.007569	1	37.953
EGSGSSGTGEQKEDQKEEKQ	Unmodified	2136.94	F5H3L8;B7Z4V2;P38646	HSPA9	Stress-70 protein, mitochondrial	no	0	0	1.0225	10119000	5458800	4659900	3	2.5713e-11	2	74.94
ELADKKDRDASPSKEER	Unmodified	1972.98	B4DH15;F8W1J5;F8VVA2;Q9BUQ8	DDX23	Probable ATP-dependent RNA helicase DDX23	no	0	0	0.88254	200840000	92617000	108230000	2	0.01285	4	31.495
ELAEDGYSGVEVR	Unmodified	1422.66	E9PQ96;E9PJH4;F2Z2S8;H0YF32;E9PK82;H0YCJ7;E9PPU1;E9PL45;H0YEU2;E9PL09;P23396	RPS3	40S ribosomal protein S3	no	0	0	NaN	0	0	0	2	4.5206e-58	2	63.727
ELSEQIQR	Unmodified	1001.51	E7EQR4;P15311	EZR	Ezrin	no	0	0	NaN	0	0	0	2	0.057279	1	10.525
ELTDYLMKILTER	Unmodified	1623.85	P0CG39;P0CG38;Q9BYX7	POTEJ;POTEI;POTEKP	POTE ankyrin domain family member J;POTE ankyrin domain family member I;Putative beta-actin-like protein 3	no	0	0	1.1766	7895500	3923100	3972400	2	0.020579	2	62.888
ERFLEQSHSSMER	Unmodified	1634.75	B4DEW2;P31152	MAPK4	Mitogen-activated protein kinase 4	no	0	0	0.85307	5806000	3187400	2618600	2	0.1313	1	28.98
ESARIGGALSVALPALLLR	Unmodified	1906.14	Q99956	DUSP9	Dual specificity protein phosphatase 9	yes	0	0	0.78581	408030	222810	185230	3	0.07085	1	0.66078
ETVVIVAIGVLATIFLAS	Unmodified	1815.08	C9J3Y0;C9J6Q8;Q9Y2Y6	TMEM98	Transmembrane protein 98	no	0	0	1.2177	399320	178530	220780	4	0.06489	1	2.4258
EVAAFAQFGSDLDAATQQLLSR	Unmodified	2337.16	A8K092;P25705	ATP5A1	ATP synthase subunit alpha, mitochondrial	no	0	0	NaN	0	0	0	2	0.001459	1	50.82
EVDEFLLR	Unmodified	1019.53	P49916-2;P49916	LIG3	DNA ligase 3	no	0	0	NaN	0	0	0	2	0.038469	2	7.9059
EVIELPLTNPELFQR	Unmodified	1796.97	H0YJS8;H0YJC0;P62333	PSMC6	26S protease regulatory subunit 10B	no	0	0	NaN	0	0	0	2	0.015881	1	33.059
EVRGQCVRHSEER	Unmodified	1640.78	P29322-2;P29322	EPHA8	Ephrin type-A receptor 8	no	0	0	1.1137	23520000	12383000	11137000	2	0.07348	1	0.77323
FAGDDAPR	Unmodified	847.382	B4DW52;P60709;CON__P60712;B4E335;E7EVS6;G5E9R0;C9JTX5;C9JZR7;E9PG30;Q5T8M7;F5H1C1;P63267;P68133;P68032;P62736;F8WCH0;C9JUM1;F8WB63;B8ZZJ2;C9JFL5;F6UVQ4;F6QUT6;E7EQV5;Q5T8M8;A6NL76;Q6S8J3;A5A3E0;P63261;I3L3I4;I3L3I0;I3L1U9;I3L4N8;F5H0N0;I3L3R2	ACTB;ACTG2;ACTA1;ACTC1;ACTA2;POTEE;POTEF;ACTG1	Actin, cytoplasmic 1;Actin, cytoplasmic 1, N-terminally processed;Actin, gamma-enteric smooth muscle;Actin, alpha skeletal muscle;Actin, alpha cardiac muscle 1;Actin, aortic smooth muscle;POTE ankyrin domain family member E;POTE ankyrin domain family member F;Actin, cytoplasmic 2;Actin, cytoplasmic 2, N-terminally processed	no	0	0	NaN	0	0	0	2	0.17157	1	35.133		+
FDDPLLGPR	Unmodified	1028.53	Q2TU79;B4DJ10;F5H698;B4DER1;Q9P2J5	PIG44;LARS	Leucine--tRNA ligase, cytoplasmic	no	0	0	NaN	0	0	0	2	0.0097144	1	52.787
FDEILEASDGIMVAR	Unmodified	1664.81	E9PF79;P14618;H3BTN5;P14618-2;Q504U3;E7EUJ4;P14618-3;H3BSU3	PKM;PKM2	Pyruvate kinase isozymes M1/M2;Pyruvate kinase	no	0	0	NaN	0	0	0	2	0.04497	1	38.89
FDGALNVDLTEFQTNLVPYPR	Unmodified	2408.2	C9JDS9;F8VVB9;F8VXZ4;Q9NY65-2;G3V1U9;Q13748-2;A8MUB1;P68366;Q9NY65;Q9BQE3;Q6PEY2;Q13748;Q71U36;P68363;CON__ENSEMBL:ENSBTAP00000016242;C9J2C0;F5H5D3	TUBA4A;TUBA1B;TUBA1A;TUBA8;TUBA1C;TUBA3E;TUBA3C	Tubulin alpha-4A chain;Tubulin alpha-8 chain;Tubulin alpha-1C chain;Tubulin alpha-3E chain;Tubulin alpha-3C/D chain;Tubulin alpha-1A chain;Tubulin alpha-1B chain	no	0	0	NaN	0	0	0	2	1.3065e-40	2	99.103		+
FDIAVDGEPLGR	Unmodified	1287.65	F8WE65;C9J5S7;B4DM82;P62937;E5RIZ5	PPIA	Peptidyl-prolyl cis-trans isomerase;Peptidyl-prolyl cis-trans isomerase A	no	0	0	NaN	0	0	0	2	0.0036178	2	56.911
FDVDGTLTAPR	Unmodified	1190.59	H3BR08;H3BM92;H3BV34;H3BT06;H3BNY9;B7Z6R0;H3BPH4;H3BRM0;O15305	PMM2	Phosphomannomutase 2	no	0	0	NaN	0	0	0	2	4.5732e-06	1	5.803
FEIGEGENLDLPYGLER	Unmodified	1949.94	Q02790	FKBP4	Peptidyl-prolyl cis-trans isomerase FKBP4;Peptidyl-prolyl cis-trans isomerase FKBP4, N-terminally processed	yes	0	0	NaN	0	0	0	2	0.056001	1	28.709
FFDEESYSLLR	Unmodified	1404.66	H7C1C6;A6NLM8;P51571	SSR4	Translocon-associated protein subunit delta	no	0	0	NaN	0	0	0	2	0.00079715	1	64.389
FQIDVYEAREDTR	Unmodified	1640.78	O15229-3;O15229-2;O15229	KMO	Kynurenine 3-monooxygenase	no	0	0	0.98507	952590	424290	528310	2	0.0787	1	10.412
FVIGGPQGDAGLTGR	Unmodified	1443.75	B4DN45;P31153	MAT2A	S-adenosylmethionine synthase;S-adenosylmethionine synthase isoform type-2	no	0	0	NaN	0	0	0	2	0.0027019	1	49.873
GAQLTTFALAGAVRRM	Oxidation (M)	1677.9	E9PAV7	NCOA4	Nuclear receptor coactivator 4	yes	0	1	1.1788	7779500	3741600	4037900	3	0.070246	1	35.034
GDAPSPEEKLH	Acetyl (Protein N-term)	1220.57	P54577	YARS	Tyrosine--tRNA ligase, cytoplasmic	yes	1	0	0.78504	13633000	7349500	6283700	2	0.0498	1	46.705
GDCVREDARR	Unmodified	1232.57	Q14C87	TMEM132D	Transmembrane protein 132D	yes	0	0	NaN	0	0	0	2	0.077324	1	30.964
GHALDIRPPLRPHPLIS	Unmodified	1888.08	Q8N4W5	hCG_2008078	HCG2008078	yes	0	0	1.0687	2181500	940890	1240600	2	0.081817	1	2.607
GIEANSPPKR	Unmodified	1067.57	B4DI89	TRAFD1	TRAF-type zinc finger domain-containing protein 1	yes	0	0	0.85214	1173300	671890	501400	2	0.05841	1	10.659
GKGEGDLSQLSK	Unmodified	1217.63	Q9P013	CWC15	Spliceosome-associated protein CWC15 homolog	yes	0	0	0.9916	7106300	3949600	3156700	2	0.15127	1	3.6242
GLFIIDDKGILR	Unmodified	1358.79	Q06830;H7C3T4;Q13162	PRDX1;PRDX4	Peroxiredoxin-1;Peroxiredoxin-4	no	0	0	1.0242	5013800	2487600	2526200	2	0.047865	1	69.563
GSELKVIESPWPLR	Unmodified	1609.88	Q9P2P1	NYNRIN	Protein NYNRIN	yes	0	0	1.0898	8291900	3619900	4672100	2	0.07193	1	1.1264
GVVDSEDLPLNISR	Unmodified	1512.78	H0Y5S7;H0Y6E4;E9PHI2;E9PHI1;H0Y598;E9PHH7;Q86U12;Q58FF7;P08238;P07900;P07900-2	HSP90AB1;HSP90AA1;HSP90AB3P	Putative heat shock protein HSP 90-beta-3;Heat shock protein HSP 90-beta;Heat shock protein HSP 90-alpha	no	0	0	NaN	0	0	0	2	2.074e-33	1	0
GYSFTTTAER	Unmodified	1131.52	B4DW52;P60709;CON__P60712;B4E335;F5GYT4;P63261;I3L3I4;I3L3I0;I3L1U9;I3L4N8;F5H0N0	ACTB;ACTG1	Actin, cytoplasmic 1;Actin, cytoplasmic 1, N-terminally processed;Actin, cytoplasmic 2;Actin, cytoplasmic 2, N-terminally processed	no	0	0	NaN	0	0	0	2	4.0811e-24	2	100.12		+
GYSFTTTAEREIVR	Unmodified	1628.82	B4DW52;P60709;CON__P60712;B4E335;F5GYT4;P63261;I3L3I4;I3L3I0;I3L1U9;I3L4N8;F5H0N0	ACTB;ACTG1	Actin, cytoplasmic 1;Actin, cytoplasmic 1, N-terminally processed;Actin, cytoplasmic 2;Actin, cytoplasmic 2, N-terminally processed	no	0	0	NaN	0	0	0	2	0.015946	1	59.166		+
IANLQTDLSDGLR	Unmodified	1414.74	A6NDY9;Q5HY54;P21333-2;P21333;F8WE98	FLNA	Filamin-A	no	0	0	NaN	0	0	0	2	0.034894	1	53.66
IAVDGEPLGR	Unmodified	1025.55	F8WE65;C9J5S7;B4DM82;P62937;E5RIZ5	PPIA	Peptidyl-prolyl cis-trans isomerase;Peptidyl-prolyl cis-trans isomerase A	no	0	0	NaN	0	0	0	2	0.059867	1	28.206
IDVIHYRKTDAKR	Unmodified	1613.9	E5RG31;E7EM48;P33991	MCM4	DNA replication licensing factor MCM4	no	0	0	1.0422	2183000	993800	1189200	2	0.077811	1	9.1717
IEEELGSKAKFAGR	Unmodified	1533.82	P06733-2;P06733	ENO1	Alpha-enolase	no	0	0	0.97183	12103000	7382000	4720500	2	0.0071796	2	79.101
IEIESFYEGEDFSETLTR	Unmodified	2163.98	P11021	HSPA5	78 kDa glucose-regulated protein	yes	0	0	NaN	0	0	0	2	2.4576e-57	1	109.23
IEVSKIDGSHR	Unmodified	1239.66	P98164	LRP2	Low-density lipoprotein receptor-related protein 2	yes	0	0	NaN	0	0	0	2	0.060048	1	14.754
IFRDVYHLNR	Unmodified	1331.71	Q9HBE1-4;Q9HBE1-2;Q9HBE1-3;Q9HBE1	PATZ1	POZ-, AT hook-, and zinc finger-containing protein 1	no	0	0	NaN	0	0	0	2	0.14611	1	2.7381
IGDEDVGR	Unmodified	859.404	P23284	PPIB	Peptidyl-prolyl cis-trans isomerase B	yes	0	0	NaN	0	0	0	2	8.1745e-27	2	43.509
IIALDGDTKN	Unmodified	1058.56	B3KSI4;B4E022;P29401;E7EPA7	TKT	Transketolase	no	0	0	1.0786	46928000	26081000	20847000	2	0.038118	1	35.605
IIDVVYNASNNELVR	Unmodified	1717.9	Q5JR95;P62241	RPS8	40S ribosomal protein S8	no	0	0	NaN	0	0	0	2	0.0097377	1	67.817
IINEPTAAAIAYGLDR	Unmodified	1686.89	P08107;H0YG33;E7EP94;F8VZJ4;F5H1D3;F5GZ62;E7EP11;B4DHP5;P17066	HSPA1A;HSPA6	Heat shock 70 kDa protein 1A/1B;Heat shock 70 kDa protein 6	no	0	0	NaN	0	0	0	2	0.040212	1	40.296
IIYNVLLLR	Unmodified	1115.71	Q6UJZ0		Multiple mylenoma susceptibility tumor suppressor protein	yes	0	0	0.82363	344350000	198120000	146230000	2	0.12092	1	6.897
ILENQAMDVSNQLAR	Unmodified	1700.85	Q03013-2;A6NNT0;Q03013	GSTM4	Glutathione S-transferase Mu 4	no	0	0	0.67137	2790400	1474300	1316100	2	0.073182	1	2.5425
IREVPYKREEEALEER	Unmodified	2045.05	H0YDN7	PKD2L1	Polycystic kidney disease 2-like 1 protein	yes	0	0	0.88297	907690	493460	414230	2	0.069012	1	2.1348
ISEQFTAMFR	Unmodified	1228.59	F8VUJ7;Q5JP53;F8VYX6;F8VW92;P07437;B4DFH6;E9PBJ4;E7EWR1;Q5ST81;Q9BVA1;Q13885;Q13509;F5H8C9;A8K854;B4DJ43;P04350;P68371	TUBB;TUBB2B;TUBB2A;TUBB3;TUBB4A;TUBB4B	Tubulin beta chain;Tubulin beta-2B chain;Tubulin beta-2A chain;Tubulin beta-3 chain;Tubulin beta-4A chain;Tubulin beta-4B chain	no	0	0	NaN	0	0	0	2	0.057874	1	33.245
IVNTNVPR	Unmodified	911.519	P14174	MIF	Macrophage migration inhibitory factor	yes	0	0	NaN	0	0	0	2	4.7256e-06	3	69.541
KAGFAGDDAPR	Unmodified	1103.54	B4DW52;P60709;CON__P60712;B4E335;E7EVS6;G5E9R0;C9JTX5;C9JZR7;E9PG30;Q5T8M7;F5H1C1;P63267;P68133;P68032;P62736;F8WCH0;C9JUM1;F8WB63;B8ZZJ2;C9JFL5;F6UVQ4;F6QUT6;E7EQV5;Q5T8M8;A6NL76;Q6S8J3;A5A3E0;P63261;I3L3I4;I3L3I0;I3L1U9;I3L4N8;F5H0N0;I3L3R2	ACTB;ACTG2;ACTA1;ACTC1;ACTA2;POTEE;POTEF;ACTG1	Actin, cytoplasmic 1;Actin, cytoplasmic 1, N-terminally processed;Actin, gamma-enteric smooth muscle;Actin, alpha skeletal muscle;Actin, alpha cardiac muscle 1;Actin, aortic smooth muscle;POTE ankyrin domain family member E;POTE ankyrin domain family member F;Actin, cytoplasmic 2;Actin, cytoplasmic 2, N-terminally processed	no	0	0	1.2026	5790500	2872900	2917700	3	0.040445	3	61.185		+
KDFLDLLFQLELSR	Unmodified	1735.95	H0YB35;F8W6L0;E7ERK1;O43374-2;F5GXT2;O43374;C9J798	RASA4;RASA4B	Ras GTPase-activating protein 4;Putative Ras GTPase-activating protein 4B	no	0	0	1.0677	912400	465840	446560	2	0.070904	1	6.2446
KDLYANTVLSGGTTMYPGIADR	Unmodified	2342.16	B4DW52;P60709;CON__P60712;B4E335;F5GYT4;P63261;I3L3I4;F5H0N0	ACTB;ACTG1	Actin, cytoplasmic 1;Actin, cytoplasmic 1, N-terminally processed;Actin, cytoplasmic 2;Actin, cytoplasmic 2, N-terminally processed	no	0	0	1.0971	88229000	49922000	38307000	3	0.034417	2	24.538		+
KEGGLGPLNIPLLADVTR	Unmodified	1862.06	P32119;A6NIW5	PRDX2	Peroxiredoxin-2	no	0	0	1.283	46158000	22577000	23581000	2	1.7753e-06	3	61.715
KENLQNSPLR	Unmodified	1197.65	Q5M9N0-3	CCDC158	Coiled-coil domain-containing protein 158	yes	0	0	NaN	0	0	0	2	0.058186	1	1.1958
KFRQQMR	Unmodified	992.534	Q8NEZ4-2;Q8NEZ4;Q8NEZ4-3	MLL3	Histone-lysine N-methyltransferase MLL3	no	0	0	0.47247	16155000	11808000	4346200	3	0.048577	1	22.171
KLEEEENLTR	Unmodified	1259.64	E5RFK8;Q86V48-2;Q86V48-3;Q86V48	LUZP1	Leucine zipper protein 1	no	0	0	0.81958	3552700	2008900	1543800	2	0.038781	1	0
KLERQCQMEPNSDGHDR	Unmodified	2098.93	D6R954;Q8TBZ6	TRMT10A	tRNA methyltransferase 10 homolog A	no	0	0	44.119	25851000	480460	25370000	2	0.030098	2	34.114
KLLEGEESR	Unmodified	1059.56	P08670;F5H288;B0YJC4;B0YJC5;H7C5W5;E7ES34;CON__Q9DCV7;P08729;CON__Q3KNV1;CON__P08729;P41219;P17661;P41219-2;Q9H552;CON__Q9H552;P05787;CON__P05787;F8VXB4	VIM;PRPH;KRT7;DES;KRT8	Vimentin;Keratin, type II cytoskeletal 7;Peripherin;Desmin;Keratin, type II cytoskeletal 8	no	0	0	0.9978	58086000	30004000	28081000	2	0.053712	1	35.588		+
KMTDRSHR	Unmodified	1029.51	E9PR09;E9PN27;E9PIQ8;E9PNJ4;E9PQJ4;Q13586	STIM1	Stromal interaction molecule 1	no	0	0	0.011925	79641000	79152000	488140	2	0.057573	1	34.969
KSGKCNVHHGNVQETYRYLSDLFTTLVDLKWR	Unmodified	3863.95	P48544	KCNJ5	G protein-activated inward rectifier potassium channel 4	yes	0	0	0.045695	10650000	10496000	153790	4	0.016768	1	16.652
KVRDHMVTLR	Unmodified	1253.7	Q6NSI8-3;Q6NSI8-2;Q6NSI8	KIAA1841	Uncharacterized protein KIAA1841	no	0	0	0.88046	979660	607120	372550	2	0.066896	1	21.222
LATTGHVYLAWQA	Unmodified	1429.74	P16112-3;P16112-2;P16112	ACAN	Aggrecan core protein;Aggrecan core protein 2	no	0	0	1.0273	28631000	15677000	12954000	2	0.029121	1	28.968
LCPPVSGQAAMDIVVNPP	Unmodified	1863.92	Q8TD30-2;Q8TD30	GPT2	Alanine aminotransferase 2	no	0	0	0.98779	63534	38121	25413	3	0.071134	1	0.31527
LDIDSPPITAR	Unmodified	1196.64	E9PF79;P14618;H3BTN5;P14618-2;H3BN34;H3BQZ3;H3BU13;H3BT25;H3BUW1;H3BTJ2;H3BQ34	PKM	Pyruvate kinase isozymes M1/M2;Pyruvate kinase	no	0	0	NaN	0	0	0	2	1.2063e-182	3	141.73
LDLNDER	Unmodified	873.419	F5H363;Q9Y4I1-2;F8WE88;G3V394;Q9Y4I1;Q9Y4I1-3;F8W6H6	MYO5A	Unconventional myosin-Va	no	0	0	NaN	0	0	0	2	2.7125e-11	3	19.444
LDQELKLIGEYGLR	Unmodified	1645.9	P46781;F2Z3C0;A8MXK4;B5MCT8;C9JM19	RPS9	40S ribosomal protein S9	no	0	0	1.086	50661000	27102000	23559000	3	0.0093875	2	49.907
LIGDAAKNQVALN	Unmodified	1325.73	P08107;H0YG33;F5H1D3;F5GZ62	HSPA1A	Heat shock 70 kDa protein 1A/1B	no	0	0	1.0085	58448000	34589000	23860000	2	0.056983	1	44.172
LKTAAAAAAEAPEGAAAGD	Unmodified	1654.82	P30559	OXTR	Oxytocin receptor	yes	0	0	1.0114	9901700	5086300	4815400	3	0.060323	1	17.463
LLHHAKAGTIIARQGDQDVSLHFVLWGCLHVYQR	Unmodified	3938.06	Q8IY17-2;Q8IY17-3;Q8IY17	PNPLA6	Neuropathy target esterase	no	0	0	1.8927	11056000	722810	10333000	4	0.030187	1	16.868
LLLTADDR	Unmodified	915.503	H3BMQ8;H3BUH7;H3BR04;H3BU78;H3BPS8;H3BQN4;P04075	ALDOA	Fructose-bisphosphate aldolase;Fructose-bisphosphate aldolase A	no	0	0	NaN	0	0	0	2	0.064739	1	11.231
LLQGGRAAFAAR	Unmodified	1229.7	E9PBQ3	TMEM199	Transmembrane protein 199	yes	0	0	0.96861	51014	24136	26877	2	0.082233	1	1.1039
LLTSFLPAQLLR	Unmodified	1370.83	P08195-3;F5GZS6;P08195;P08195-4;H0YFX4;B4E2Z3;P08195-2	SLC3A2	4F2 cell-surface antigen heavy chain	no	0	0	NaN	0	0	0	2	0.051761	1	38.813
LPLQDVYKIGGIGTVPVGR	Unmodified	1981.14	Q6IQ15;Q5VTE0;P68104;Q05639	EEF1A1;EEF1A1P5;EEF1A2	Putative elongation factor 1-alpha-like 3;Elongation factor 1-alpha 1;Elongation factor 1-alpha 2	no	0	0	0.98607	115610000	60807000	54801000	2,3	1.5809e-30	2	100.03
LQAEIEGLKGQR	Unmodified	1340.74	P05787;CON__P05787;F8VXB4;CON__H-INV:HIT000292931	KRT8	Keratin, type II cytoskeletal 8	no	0	0	1.2779	34618000	16484000	18134000	2	0.04252	1	44.976		+
LQDEIQNMKEEMAR	Unmodified	1733.81	P08670;F5H288;B0YJC4;B0YJC5	VIM	Vimentin	no	0	0	1.189	16349000	8920400	7429100	2	5.2884e-08	2	82.435
LQFVTNELR	Unmodified	1118.61	Q9Y5E6	PCDHB3	Protocadherin beta-3	yes	0	0	NaN	0	0	0	2	0.039313	1	19.433
LQREAEYFELPELVRR	Unmodified	2047.09	Q96CX2	KCTD12	BTB/POZ domain-containing protein KCTD12	yes	0	0	1.1808	968040	423330	544710	2	0.071844	1	2.4886
LQVVDQPLPVR	Unmodified	1262.73	P49327	FASN	Fatty acid synthase;[Acyl-carrier-protein] S-acetyltransferase;[Acyl-carrier-protein] S-malonyltransferase;3-oxoacyl-[acyl-carrier-protein] synthase;3-oxoacyl-[acyl-carrier-protein] reductase;3-hydroxyacyl-[acyl-carrier-protein] dehydratase;Enoyl-[acyl-carrier-protein] reductase;Oleoyl-[acyl-carrier-protein] hydrolase	yes	0	0	NaN	0	0	0	2	0.057079	1	47.332
LSLDDLLQR	Unmodified	1071.59	H7BZB3;F8VPD4;P27708	CAD	CAD protein;Glutamine-dependent carbamoyl-phosphate synthase;Aspartate carbamoyltransferase;Dihydroorotase	no	0	0	NaN	0	0	0	2	0.015605	1	6.2064
LSPVLDGVSELR	Unmodified	1283.71	Q16650	TBR1	T-box brain protein 1	yes	0	0	NaN	0	0	0	2	0.043413	2	22.442
LTLAEER	Unmodified	830.45	Q8N1K5-3;Q8N1K5-2;Q8N1K5;F5H1J9	THEMIS	Protein THEMIS	no	0	0	NaN	0	0	0	2	0.027159	1	0
LTVEDPVTVEYITR	Unmodified	1633.86	Q5JXJ2;O14818-2;H0Y586;F5GY34;Q8TAA3-2;F5H3G5;O14818;Q8TAA3-5;Q8TAA3	PSMA7;PSMA8	Proteasome subunit alpha type-7;Proteasome subunit alpha type-7-like	no	0	0	NaN	0	0	0	2	0.040862	1	41.43
LWEAARALACPPGSLETLQLDV	Unmodified	2409.24	B4DU11;P14061	HSD17B1	Estradiol 17-beta-dehydrogenase 1	no	0	0	1.0462	27982000	13487000	14495000	2	0.02962	1	0.54349
LYHRLEETKDGSCVSMPPYFR	Unmodified	2584.22	Q5JU20;Q5JU23;Q05932-3;Q05932-2;Q05932	FPGS	Folylpolyglutamate synthase, mitochondrial	no	0	0	0.70715	20865000	12933000	7932600	3	0.055331	1	30.196
MDAATLTYDTLR	Acetyl (Protein N-term)	1411.67	F2Z2K8;C9JIK8;C9JQ72;Q9Y4P1-6;Q9Y4P1;Q9Y4P1-2	ATG4B	Cysteine protease ATG4B	no	1	0	NaN	0	0	0	2	0.033267	2	76.19
MDAATLTYDTLR	Acetyl (Protein N-term),Oxidation (M)	1427.66	F2Z2K8;C9JIK8;C9JQ72;Q9Y4P1-6;Q9Y4P1;Q9Y4P1-2	ATG4B	Cysteine protease ATG4B	no	1	1	NaN	0	0	0	2	3.152e-24	3	108.13
MDAGFFR	Acetyl (Protein N-term),Oxidation (M)	900.38	Q8IYB3-2;Q8IYB3;A9Z1X7;E9PCT1	SRRM1	Serine/arginine repetitive matrix protein 1	no	1	1	NaN	0	0	0	2	0.18577	1	28.336
MDAGVTESGLNVTL	Acetyl (Protein N-term),Oxidation (M)	1463.68	Q15365	PCBP1	Poly(rC)-binding protein 1	yes	1	1	NaN	0	0	0	2	0.048466	1	65.372
MDASLEKIADPTLAEMGKN	Acetyl (Protein N-term),2 Oxidation (M)	2106.98	H3BPV5;H3BM88;Q6P996-2;Q6P474;Q86XE2;E7EPL4;H3BNZ1;Q6P996	PDXDC1;PDXDC2P	Putative pyridoxal-dependent decarboxylase domain-containing protein 2;Pyridoxal-dependent decarboxylase domain-containing protein 1	no	1	2	0.98708	9918000	5512100	4405900	3	0.0001769	1	83.718
MDDIFTQCR	Acetyl (Protein N-term),Oxidation (M)	1242.5	E9PQ52;E9PQ27;E9PM54;E9PNR4;B7Z418;Q13418	ILK	Integrin-linked protein kinase	no	1	1	NaN	0	0	0	2	4.0044e-16	2	127.3
MDDREDLVYQAKLAEQAER	Acetyl (Protein N-term),Oxidation (M)	2337.09	I3L0W5;B4DJF2;I3L3T1;P62258	YWHAE	14-3-3 protein epsilon	no	1	1	0.99094	25443000	12076000	13367000	3	0.021466	1	37.211
MDDVPAPTPAPAPPAAAAPR	Acetyl (Protein N-term),Oxidation (M)	1969.96	Q96SL8	FIZ1	Flt3-interacting zinc finger protein 1	yes	1	1	NaN	0	0	0	2	0.046163	1	65.119
MDEMATTQISKDELDELKEAF	Acetyl (Protein N-term)	2485.12	F2Z2Z9	PLS3	Plastin-3	yes	1	0	0.98571	5242900	2302400	2940500	2	4.8324e-32	2	114.91
MDEMATTQISKDELDELKEAF	Acetyl (Protein N-term),2 Oxidation (M)	2517.11	F2Z2Z9	PLS3	Plastin-3	yes	1	2	0.93968	7194400	4971600	2222800	2	0.088326	1	36.171
MDEPSPLAQPLELNQH	Acetyl (Protein N-term),Oxidation (M)	1875.87	D3YTK0;Q13085	ACACA	Acetyl-CoA carboxylase 1;Biotin carboxylase	no	1	1	NaN	0	0	0	2	6.3453e-09	2	112.25
MDEQALLGLNPNADSDFR	Acetyl (Protein N-term),Oxidation (M)	2062.93	F5GYW6;F8WDU6;O43592	XPOT	Exportin-T	no	1	1	NaN	0	0	0	2	8.0703e-09	2	100.28
MDGASAEQDGLQEDR	Acetyl (Protein N-term),Oxidation (M)	1678.67	Q08378-4;Q08378-2;Q08378	GOLGA3	Golgin subfamily A member 3	no	1	1	NaN	0	0	0	2	1.6323e-44	1	132.55
MDGEEKTYGGCEGPDAM	Acetyl (Protein N-term),2 Oxidation (M)	1919.69	E5RHG8;E5RJ89;Q15369	TCEB1	Transcription elongation factor B polypeptide 1	no	1	2	0.90543	501790	266590	235200	2	0.00022492	1	110.56
MDGEEKTYGGCEGPDAMYVK	Acetyl (Protein N-term),2 Oxidation (M)	2309.91	E5RHG8;E5RJ89;Q15369	TCEB1	Transcription elongation factor B polypeptide 1	no	1	2	0.95345	1977800	1026200	951540	3	0.10741	1	60.783
MDGETAEEQGGPVPPPVAPGGPGLGGAPGGR	Acetyl (Protein N-term),Oxidation (M)	2868.33	C9JPW3;C9J8E1;Q16644	MAPKAPK3	MAP kinase-activated protein kinase 3	no	1	1	NaN	0	0	0	3	0.048618	1	42.113
MDGFAGSLDDSISAASTSDVQDR	Acetyl (Protein N-term),Oxidation (M)	2402.02	B5MCW9;Q9HC35;B5MBZ0	EML4	Echinoderm microtubule-associated protein-like 4	no	1	1	NaN	0	0	0	2	6.7662e-07	1	96.433
MDGIVPDIAVGTKR	Acetyl (Protein N-term)	1512.8	A6NLN1;P26599;P26599-2;P26599-3	PTBP1	Polypyrimidine tract-binding protein 1	no	1	0	0.92077	403580000	202940000	200640000	2	5.8396e-14	3	86.042
MDGIVPDIAVGTKR	Acetyl (Protein N-term),Oxidation (M)	1528.79	A6NLN1;P26599;P26599-2;P26599-3	PTBP1	Polypyrimidine tract-binding protein 1	no	1	1	0.90135	210270000	120690000	89577000	2	0.0074637	3	96.015
MDHYDSQQTNDYMQPEEDWDR	Acetyl (Protein N-term),2 Oxidation (M)	2776.03	P12814-2;P12814;P12814-3;B7TY16	ACTN1	Alpha-actinin-1	no	1	2	NaN	0	0	0	3	7.7884e-06	1	97.193
MDKNELVQKAK	Acetyl (Protein N-term),Oxidation (M)	1360.7	E5RGE1;E5RIR4;E9PD24;E7EVZ2;E7ESK7;P63104;E7EX29	YWHAZ	14-3-3 protein zeta/delta	no	1	1	0.66939	2413800	1893900	519950	3	0.061915	1	49.032
MDLAAAAEPGAGSQHLEVR	Acetyl (Protein N-term),Oxidation (M)	1979.94	Q14566	MCM6	DNA replication licensing factor MCM6	yes	1	1	NaN	0	0	0	2	9.3795e-14	4	113.29
MDLAAAAEPGAGSQHLEVR	Acetyl (Protein N-term)	1963.94	Q14566	MCM6	DNA replication licensing factor MCM6	yes	1	0	NaN	0	0	0	2	0.00078918	3	56.091
MDLQAAGAQAQGAAEPSR	Acetyl (Protein N-term),Oxidation (M)	1828.84	Q9NQ92	COPRS	Coordinator of PRMT5 and differentiation stimulator	yes	1	1	NaN	0	0	0	2	1.5893e-09	2	102.36
MDLSELER	Acetyl (Protein N-term)	1033.47	O75792	RNASEH2A	Ribonuclease H2 subunit A	yes	1	0	NaN	0	0	0	2	0.051042	1	36.736
MDNFFTEGTR	Acetyl (Protein N-term),Oxidation (M)	1274.52	Q8IVX5;Q9HD67	MYO10	Unconventional myosin-X	no	1	1	NaN	0	0	0	2	0.13972	1	51.332
MDNLSSEEIQQR	Acetyl (Protein N-term),Oxidation (M)	1506.66	H3BNG6;H3BU94;H3BNE1;H3BR18;H3BM38;H3BPJ0;O00161-2;O00161	SNAP23	Synaptosomal-associated protein;Synaptosomal-associated protein 23	no	1	1	NaN	0	0	0	2	0.048464	1	54.717
MDNYADLSDTELTTLLR	Acetyl (Protein N-term),Oxidation (M)	2027.94	F8WEQ1;Q5HY57;P50402	EMD	Emerin	no	1	1	NaN	0	0	0	2	0.00016782	2	72.893
MDPNTIIEALR	Acetyl (Protein N-term),Oxidation (M)	1329.66	E9PLJ0;O95373	IPO7	Importin-7	no	1	1	NaN	0	0	0	2	0.032521	4	45.948
MDPNTIIEALR	Acetyl (Protein N-term)	1313.66	E9PLJ0;O95373	IPO7	Importin-7	no	1	0	NaN	0	0	0	2	0.057811	2	55.905
MDPSGVKVLETAEDIQER	Acetyl (Protein N-term),Oxidation (M)	2073.99	B4DGT1;Q13813-3;F8W7K3;Q13813;Q13813-2;A6NG51	SPTAN1	Spectrin alpha chain, non-erythrocytic 1	no	1	1	1.0677	16185000	8023200	8161900	3	0.0068291	1	48.429
MDSTLTASEIR	Acetyl (Protein N-term),Oxidation (M)	1280.59	P49588	AARS	Alanine--tRNA ligase, cytoplasmic	yes	1	1	NaN	0	0	0	2	0.0033266	2	80.004
MDSTLTASEIR	Acetyl (Protein N-term)	1264.6	P49588	AARS	Alanine--tRNA ligase, cytoplasmic	yes	1	0	NaN	0	0	0	2	1.1506e-33	1	94.959
MDTGVIEGGLNVTLTIR	Acetyl (Protein N-term)	1829.96	H3BSP4;F8VTZ0;F8W0G4;F8VXH9;B4DLC0;F8VWQ4;G3V0E8;F8VZX2;B4DXP5;F8VRG9;Q15366-4;Q15366-5;I6L8F9;Q15366-3;Q15366;Q15366-2	PCBP2	Poly(rC)-binding protein 2	no	1	0	NaN	0	0	0	2	0.036292	1	53.006
MDTQKDVQPPKQQPM	Acetyl (Protein N-term),2 Oxidation (M)	1843.84	P53803;E5RGX2	POLR2K	DNA-directed RNA polymerases I, II, and III subunit RPABC4	no	1	2	1.2645	13380000	6392400	6988100	3	0.060823	1	63.682
MDVLVSECSAR	Acetyl (Protein N-term),Oxidation (M)	1323.58	E5RI24;E5RH09;E5RJM9;P54136	RARS	Arginine--tRNA ligase, cytoplasmic	no	1	1	NaN	0	0	0	2	0.058419	2	62.663
MEAAAEPGNLAGVR	Acetyl (Protein N-term)	1426.69	H3BRK5;H3BMW1;H3BNF0;Q9Y5Y2	NUBP2	Cytosolic Fe-S cluster assembly factor NUBP2	no	1	0	NaN	0	0	0	2	1.1493e-23	1	105.27
MEADIITNLR	Acetyl (Protein N-term)	1216.61	D6RDK5;D6RCL1;D6REZ1;D6R936;D6RIF7;D6RIB8;D6RC83;Q96EA4-2;B4E393;Q96EA4	SPDL1	Protein Spindly	no	1	0	NaN	0	0	0	2	0.00044696	1	53.662
MEADIITNLR	Acetyl (Protein N-term),Oxidation (M)	1232.61	D6RDK5;D6RCL1;D6REZ1;D6R936;D6RIF7;D6RIB8;D6RC83;Q96EA4-2;B4E393;Q96EA4	SPDL1	Protein Spindly	no	1	1	NaN	0	0	0	2	0.15675	1	41.361
MEAPTVETPPDPSPPSAPAPALVPLR	Acetyl (Protein N-term),Oxidation (M)	2694.36	I3L467;I3L130;O94763	URI1	Unconventional prefoldin RPB5 interactor 1	no	1	1	NaN	0	0	0	3	0.010102	2	58.212
MEAVLTEELDEEEQLLR	Acetyl (Protein N-term),Oxidation (M)	2103.99	H0YB21;Q8N6M0	OTUD6B	OTU domain-containing protein 6B	no	1	1	NaN	0	0	0	2	6.1944e-44	1	121.56
MEAVLTEELDEEEQLLRR	Acetyl (Protein N-term)	2244.09	H0YB21;Q8N6M0	OTUD6B	OTU domain-containing protein 6B	no	1	0	NaN	0	0	0	2	0.0055645	1	35.448
MEDGGLTAFEEDQR	Acetyl (Protein N-term),Oxidation (M)	1654.68	F8WEB4;C9J4R3;G5E9F1;Q96RG2;Q96RG2-2	PASK	PAS domain-containing serine/threonine-protein kinase	no	1	1	NaN	0	0	0	2	0.02917	1	62.14
MEDVNSNVNADQEVR	Acetyl (Protein N-term),Oxidation (M)	1776.76	Q9P270	SLAIN2	SLAIN motif-containing protein 2	yes	1	1	NaN	0	0	0	2	5.5701e-10	1	98.875
MEDYTKIEKIGEGTYGVVY	Acetyl (Protein N-term)	2236.06	E5RIU6;P06493-2;P06493	CDK1	Cyclin-dependent kinase 1	no	1	0	0.97323	24743000	11393000	13350000	2	0.01245	2	66.454
MEDYTKIEKIGEGTYGVVYKGR	Acetyl (Protein N-term)	2577.28	E5RIU6;P06493-2;P06493	CDK1	Cyclin-dependent kinase 1	no	1	0	0.97918	29017000	14064000	14953000	3,4	9.5185e-05	3	61.05
MEESVNQMQPLNEKQIAN	Acetyl (Protein N-term),2 Oxidation (M)	2175.98	D6RDN1;D6RE09;P10155-2;Q5LJ98;Q5LJA0;Q5LJ99;P10155	TROVE2	60 kDa SS-A/Ro ribonucleoprotein	no	1	2	0.77627	4290600	2539500	1751100	2	1.312e-54	4	148.38
MEEVPHDCPGADSAQAGR	Acetyl (Protein N-term),Oxidation (M)	1983.81	I3L531;P53384-2;P53384	NUBP1	Cytosolic Fe-S cluster assembly factor NUBP1	no	1	1	NaN	0	0	0	2	3.3567e-08	3	120.41
MEGPLSVFGDR	Acetyl (Protein N-term),Oxidation (M)	1264.58	F5GYL4;F5GZI8;F5GZ03;E7ERF2;P17987	TCP1	T-complex protein 1 subunit alpha	no	1	1	NaN	0	0	0	2	0.0020761	2	100.82
MEIPPTNYPASR	Acetyl (Protein N-term),Oxidation (M)	1432.67	Q9BS40	LXN	Latexin	yes	1	1	NaN	0	0	0	2	0.027632	1	89.402
MEKEETTR	Acetyl (Protein N-term)	1064.48	Q09666;E9PQE3;E9PJZ0;E9PKR9;E9PJC6;E9PLK4;A1A586	AHNAK	Neuroblast differentiation-associated protein AHNAK	no	1	0	1.0184	49682000	28305000	21377000	2	2.0699e-07	2	71.034
MEKTLETVPLER	Acetyl (Protein N-term)	1486.77	P22626	HNRNPA2B1	Heterogeneous nuclear ribonucleoproteins A2/B1	yes	1	0	1.1948	466760000	205150000	261610000	2	6.0725e-59	2	130.42
MELEDGVVYQEEPGGSGAVMSER	Acetyl (Protein N-term),2 Oxidation (M)	2542.08	F5H7H7;O60271-5;O60271-3;O60271-4;O60271-2;O60271	SPAG9	C-Jun-amino-terminal kinase-interacting protein 4	no	1	2	NaN	0	0	0	2,3	3.7824e-30	6	113.74
MELITILEKTVSPDR	Acetyl (Protein N-term),Oxidation (M)	1801.95	Q14974	KPNB1	Importin subunit beta-1	yes	1	1	1.0248	85654000	45624000	40031000	2	2.3632e-43	3	145.52
MELITILEKTVSPDR	Acetyl (Protein N-term)	1785.95	Q14974	KPNB1	Importin subunit beta-1	yes	1	0	1.0108	45570000	15710000	29860000	2	9.3989e-217	1	179.69
MELQPPEASIAVVSIPR	Acetyl (Protein N-term),Oxidation (M)	1893.99	P08195-3;F5GZS6;P08195;P08195-4	SLC3A2	4F2 cell-surface antigen heavy chain	no	1	1	NaN	0	0	0	2	0.020403	2	63.349
MELQPPEASIAVVSIPR	Acetyl (Protein N-term)	1877.99	P08195-3;F5GZS6;P08195;P08195-4	SLC3A2	4F2 cell-surface antigen heavy chain	no	1	0	NaN	0	0	0	2	0.026528	1	53.582
MELSAEYLR	Acetyl (Protein N-term),Oxidation (M)	1168.54	Q9H3K6-2;H3BPT9;Q9H3K6;H3BV85;H3BTW0;H3BVE0	BOLA2B;BOLA2;LOC101060252	BolA-like protein 2	no	1	1	NaN	0	0	0	2	0.019044	2	83.259
MELSDANLQTLTEY	Acetyl (Protein N-term)	1668.76	F8W904;P55060-3;P55060;P55060-2	CSE1L	Exportin-2	no	1	0	NaN	0	0	0	2	1.8958e-73	1	156.1
MELVQVLKR	Acetyl (Protein N-term)	1156.66	F8VXI1;F8VQS7;F8VRD8;Q9UI09	NDUFA12	NADH dehydrogenase [ubiquinone] 1 alpha subcomplex subunit 12	no	1	0	0.96469	14820000	8913700	5905900	2	3.9027e-07	2	71.65
MEMSGLSFSEMEGCR	Acetyl (Protein N-term),3 Oxidation (M)	1839.68	E9PFZ1;Q5JPI3	C3orf38	Uncharacterized protein C3orf38	no	1	3	NaN	0	0	0	2	0.010547	1	121.42
MEPAAGSSMEPSADWLATAAAR	Acetyl (Protein N-term),2 Oxidation (M)	2293	P42771-3;G3XAG3;P42771;P42771-4	CDKN2A	Cyclin-dependent kinase inhibitor 2A, isoforms 1/2/3	no	1	2	NaN	0	0	0	2,3	1.3881e-21	3	122.22
MEPAAGSSMEPSADWLATAAAR	Acetyl (Protein N-term),Oxidation (M)	2277	P42771-3;G3XAG3;P42771;P42771-4	CDKN2A	Cyclin-dependent kinase inhibitor 2A, isoforms 1/2/3	no	1	1	NaN	0	0	0	2	0.033943	1	54.229
MEPAEQPSELVSAEGR	Acetyl (Protein N-term),Oxidation (M)	1786.8	P47224	RABIF	Guanine nucleotide exchange factor MSS4	yes	1	1	NaN	0	0	0	2	0.013487	2	89.281
MEPEQMLEGQTQVAENPHSEYGLTDNVER	Acetyl (Protein N-term),2 Oxidation (M)	3404.48	Q9C005;B4DIS3	DPY30	Protein dpy-30 homolog	no	1	2	NaN	0	0	0	3	6.3211e-15	4	89.49
MEPSSLELPADTVQR	Acetyl (Protein N-term)	1713.82	F8WEP1;B8ZZA3;Q16719-2;Q16719	KYNU	Kynureninase	no	1	0	NaN	0	0	0	2	4.2707e-05	2	78.554
MEPSSLELPADTVQR	Acetyl (Protein N-term),Oxidation (M)	1729.82	F8WEP1;B8ZZA3;Q16719-2;Q16719	KYNU	Kynureninase	no	1	1	NaN	0	0	0	2	1.271e-23	2	99.117
MEQLSSANTR	Acetyl (Protein N-term),Oxidation (M)	1193.53	P30740	SERPINB1	Leukocyte elastase inhibitor	yes	1	1	NaN	0	0	0	2	1.1233e-93	6	110.83
MEQLSSANTR	Acetyl (Protein N-term)	1177.54	P30740	SERPINB1	Leukocyte elastase inhibitor	yes	1	0	NaN	0	0	0	2	3.1025e-10	1	100.67
MESAIAEGGASR	Acetyl (Protein N-term),Oxidation (M)	1235.55	P78344-2;P78344	EIF4G2	Eukaryotic translation initiation factor 4 gamma 2	no	1	1	NaN	0	0	0	2	2.613e-20	1	100.51
MESGAYGAAKAGGSFDLR	Acetyl (Protein N-term)	1828.84	O43760	SYNGR2	Synaptogyrin-2	yes	1	0	0.96049	1423900	748130	675760	2	0.012171	1	40.922
MESGSTAASEEAR	Acetyl (Protein N-term),Oxidation (M)	1382.56	P10644	PRKAR1A	cAMP-dependent protein kinase type I-alpha regulatory subunit;cAMP-dependent protein kinase type I-alpha regulatory subunit, N-terminally processed	yes	1	1	NaN	0	0	0	2	8.0433e-73	3	123.62
MESMFSSPAEAALQR	Acetyl (Protein N-term),2 Oxidation (M)	1727.75	E9PJH6;E9PIY4;E9PLL2;E9PPU3;E9PMH7;A8MVC9;Q9BQC3	DPH2	Diphthamide biosynthesis protein 2	no	1	2	0.3659	3412000	2266700	1145300	2	0.00020213	3	90.197
METEQPEETFPNTETNGEFGKR	Acetyl (Protein N-term),Oxidation (M)	2628.13	Q5T6W2;Q5T6W5;P61978-3;B4DFF1;P61978;P61978-2	HNRNPK	Heterogeneous nuclear ribonucleoprotein K	no	1	1	0.89328	27003000	15669000	11335000	2,3	0.027425	3	51.663
METILEQQR	Acetyl (Protein N-term),Oxidation (M)	1204.58	E7EUT8;Q12874	SF3A3	Splicing factor 3A subunit 3	no	1	1	NaN	0	0	0	2	2.8886e-25	3	105.28
MEVAANCSLR	Acetyl (Protein N-term),Oxidation (M)	1207.53	E5RGX7;Q96RS6	NUDCD1	NudC domain-containing protein 1	no	1	1	NaN	0	0	0	2	2.6109e-10	3	84.54
MEVLAAETTSQQER	Acetyl (Protein N-term),Oxidation (M)	1649.76	O75781-2;O75781	PALM	Paralemmin-1	no	1	1	NaN	0	0	0	2	0.029123	1	40.624
MEVTGVSAPTVTVF	Acetyl (Protein N-term)	1478.73	A8MVD5;Q99426	TBCB	Tubulin-folding cofactor B	no	1	0	NaN	0	0	0	2	5.493e-10	1	105.6
MFAKAFR	Acetyl (Protein N-term)	911.469	Q5SY38;P41214-2;P41214	EIF2D	Eukaryotic translation initiation factor 2D	no	1	0	NaN	0	0	0	2	0.00061059	1	52.517
MFSVESLER	Acetyl (Protein N-term),Oxidation (M)	1154.53	Q86VS8	HOOK3	Protein Hook homolog 3	yes	1	1	NaN	0	0	0	2	0.0018716	2	80.168
MHSLATAAPVPTTLAQVDR	Acetyl (Protein N-term),Oxidation (M)	2036.04	F8WBZ6;B5MDQ4;Q92600;B7Z1E5	RQCD1	Cell differentiation protein RCD1 homolog	no	1	1	NaN	0	0	0	2	0.0021796	1	72.506
MIGQKTLY	Acetyl (Protein N-term),Oxidation (M)	1010.51	P13051	UNG	Uracil-DNA glycosylase	yes	1	1	0.91885	10960000	6122700	4837400	2	0.13074	1	29.176
MISAAQLLDELMGR	Acetyl (Protein N-term),2 Oxidation (M)	1620.79	E7EN55;O95232-2;C9JL41;D6RDI2;F5H1W9;O95232	LUC7L3	Luc7-like protein 3	no	1	2	NaN	0	0	0	2	0.031161	2	86.833
MLEAPGPSDGCELSNPSASR	Acetyl (Protein N-term),Oxidation (M)	2131.91	Q9UNI6	DUSP12	Dual specificity protein phosphatase 12	yes	1	1	NaN	0	0	0	2	0.00025905	3	77.38
MLFNSVLR	Acetyl (Protein N-term),Oxidation (M)	1036.54	Q9NZJ0-2;E7ERQ0;F5GZ90;Q9NZJ0	DTL	Denticleless protein homolog	no	1	1	NaN	0	0	0	2	0.071468	1	33.646
MLGPEGGEGFVVK	Acetyl (Protein N-term)	1360.67	P52597	HNRNPF	Heterogeneous nuclear ribonucleoprotein F;Heterogeneous nuclear ribonucleoprotein F, N-terminally processed	yes	1	0	0.9814	7901800	4640100	3261700	2	0.037541	1	68.033
MLGTEGGEGFVVK	Acetyl (Protein N-term),Oxidation (M)	1380.66	E5RJ94;D6R9D3;D6RF17;D6RDL0;E7EQJ0;D6RAM1;E5RGV0;D6R9T0;D6RFM3;D6RIT2;E7EN40;D6RIU0;D6RDU3;D6RJ04;D6RIH9;D6RBM0;E9PCY7;P31943;G8JLB6	HNRNPH1	Heterogeneous nuclear ribonucleoprotein H;Heterogeneous nuclear ribonucleoprotein H, N-terminally processed	no	1	1	1.497	4837600	1819600	3017900	2	0.026395	3	60.956
MLGVAAGMTH	Acetyl (Protein N-term),2 Oxidation (M)	1060.47	C9JF46;P48059-2	LIMS1	LIM and senescent cell antigen-like-containing domain protein 1	no	1	2	NaN	0	0	0	2	0.0042223	1	109.72
MLGVAAGMTHSN	Acetyl (Protein N-term),2 Oxidation (M)	1261.54	C9JF46;P48059-2	LIMS1	LIM and senescent cell antigen-like-containing domain protein 1	no	1	2	NaN	0	0	0	2	5.9294e-43	3	141.05
MLKPQPLQQPSQPQQPPPTQQAVAR	Acetyl (Protein N-term),Oxidation (M)	2850.48	Q8WWM7-7;C9JXV8;Q8WWM7-6;Q8WWM7-5;Q8WWM7-4;A8K1R6;Q8WWM7-2;Q63ZY4;H3BUF6;Q8WWM7;Q8WWM7-3	ATXN2L	Ataxin-2-like protein	no	1	1	1.0202	9884100	5320900	4563200	3	0.03143	4	63.963
MLLAQINR	Acetyl (Protein N-term),Oxidation (M)	1015.55	C9J2G7;C9JCG1;E9PLS7;E9PPB0;C9JRS3;E9PLN4;E9PS81;E9PMY8;E9PJF2;C9JTC5;P52747-2;E7EN86;E7ER34;P52747	ZNF143	Zinc finger protein 143	no	1	1	NaN	0	0	0	2	0.057254	2	48.672
MLSLQYPDVYR	Acetyl (Protein N-term),Oxidation (M)	1441.69	P48147	PREP	Prolyl endopeptidase	yes	1	1	NaN	0	0	0	2	1.0191e-16	3	110.64
MMCGAPSATQPATAETQHIADQVR	Acetyl (Protein N-term),2 Oxidation (M)	2644.17	P04080	CSTB	Cystatin-B	yes	1	2	NaN	0	0	0	2	0.00020846	3	91.749
MMCGAPSATQPATAETQHIADQVR	Acetyl (Protein N-term),Oxidation (M)	2628.17	P04080	CSTB	Cystatin-B	yes	1	1	NaN	0	0	0	2	0.0255	1	56.575
MMEGLDDGPDFLSEEDR	Acetyl (Protein N-term),2 Oxidation (M)	2028.79	G3V2U1;H0YJF8;G3V4Z5;G3V5X9;Q9UNH7	SNX6	Sorting nexin-6	no	1	2	NaN	0	0	0	2	0.00013322	2	92.948
MMGHRPVLVLSQN	Acetyl (Protein N-term),2 Oxidation (M)	1554.76	E9PM09;Q5SZX9;E9PRC8;P49368-2;P49368	CCT3	T-complex protein 1 subunit gamma	no	1	2	NaN	0	0	0	2	0.07691	1	54.466
MMLGTEGGEGFVVKVR	Acetyl (Protein N-term)	1750.87	E5RJ94;D6R9D3;D6RF17;D6RDL0;E7EQJ0;D6RAM1;E5RGV0;D6R9T0;D6RFM3;D6RIT2;E7EN40;D6RIU0;D6RDU3;D6RJ04;D6RIH9;D6RBM0;E9PCY7;P31943;G8JLB6	HNRNPH1	Heterogeneous nuclear ribonucleoprotein H;Heterogeneous nuclear ribonucleoprotein H, N-terminally processed	no	1	0	0.95274	78322000	39781000	38541000	2	2.7151e-31	6	126.54
MNAGSDPVVIVSAAR	Acetyl (Protein N-term),Oxidation (M)	1543.77	Q9BWD1	ACAT2	Acetyl-CoA acetyltransferase, cytosolic	yes	1	1	NaN	0	0	0	2	2.7642e-06	5	78.044
MNDTVTIR	Acetyl (Protein N-term),Oxidation (M)	1006.48	P62847-2;E7ETK0;P62847-3;P62847;E7EPK6	RPS24	40S ribosomal protein S24	no	1	1	NaN	0	0	0	2	3.9286e-65	7	92.331
MNEEYDVIVLGTGLTEC	Acetyl (Protein N-term)	1983.88	Q5SX87;P50395-2;P50395	GDI2	Rab GDP dissociation inhibitor beta	no	1	0	NaN	0	0	0	2	5.562e-150	1	177.85
MNINDLKLTL	Acetyl (Protein N-term),Oxidation (M)	1231.65	B1AR80;Q16222-2;Q16222-3;Q16222	UAP1	UDP-N-acetylhexosamine pyrophosphorylase;UDP-N-acetylgalactosamine pyrophosphorylase;UDP-N-acetylglucosamine pyrophosphorylase	no	1	1	1.1233	3847500	1866700	1980700	2	0.12479	1	63.231
MNLLPNIESPVTR	Acetyl (Protein N-term),Oxidation (M)	1540.79	E9PM69;P17980	PSMC3	26S protease regulatory subunit 6A	no	1	1	NaN	0	0	0	2	0.031081	1	69.607
MNSNVENLPPHIIR	Acetyl (Protein N-term),Oxidation (M)	1690.85	Q16763	UBE2S	Ubiquitin-conjugating enzyme E2 S	yes	1	1	NaN	0	0	0	2	0.0012315	3	75.712
MNSSTSTMSEEPDALSVVNQLR	Acetyl (Protein N-term),2 Oxidation (M)	2469.1	E9PR92;E5RHK3;E5RJ86;Q9NVT9	ARMC1	Armadillo repeat-containing protein 1	no	1	2	NaN	0	0	0	2	6.7771e-14	2	120.98
MQNDAGEFVDLYVPR	Acetyl (Protein N-term),Oxidation (M)	1810.82	Q9BYK2;Q8WVC2;P63220;Q9BYK1;Q13666	RPS21	40S ribosomal protein S21	no	1	1	NaN	0	0	0	3	0.024067	1	79.444
MSSIGNDLANSIWEGSSQGR	Oxidation (M)	2123.95	Q5VUJ5	AGAP7	Arf-GAP with GTPase, ANK repeat and PH domain-containing protein 7	yes	0	1	NaN	0	0	0	2	0.019634	1	55.991
MTDQEAIQDLWQWR	Oxidation (M)	1834.83	P06748-2;P06748	NPM1	Nucleophosmin	no	0	1	NaN	0	0	0	2	2.2591e-06	1	87.375
MTDQEAIQDLWQWR	Unmodified	1818.84	P06748-2;P06748	NPM1	Nucleophosmin	no	0	0	NaN	0	0	0	2,3	3.3207e-16	2	77.637
MTELQSALLLR	Acetyl (Protein N-term),Oxidation (M)	1331.71	I3L0Q0;I3L2Q4;P62253	UBE2G1	Ubiquitin-conjugating enzyme E2 G1	no	1	1	NaN	0	0	0	2	5.0976e-10	2	66.918
MTQSPLSLPVTPGEPASISCR	Oxidation (M)	2243.09	P01617;P06309		Ig kappa chain V-II region TEW;Ig kappa chain V-II region GM607	no	0	1	0.68015	765080	500300	264780	3	0.13915	1	38.76
MTSALENYINR	Acetyl (Protein N-term),Oxidation (M)	1368.63	F2Z2Y6;C9JNV3;O95777	NAA38	N-alpha-acetyltransferase 38, NatC auxiliary subunit	no	1	1	NaN	0	0	0	2	0.070287	1	58.436
MTSEGEQER	Unmodified	1065.44	A6NC57-3;A6NC57-2;A6NC57	ANKRD62	Ankyrin repeat domain-containing protein 62	no	0	0	NaN	0	0	0	2	0.05043	1	19.537
MTSMTQSLR	Acetyl (Protein N-term),2 Oxidation (M)	1127.5	Q9NPJ3	ACOT13	Acyl-coenzyme A thioesterase 13	yes	1	2	NaN	0	0	0	2	0.053269	1	53.621
MVEKEEAGGGISEEEAAQYDR	Acetyl (Protein N-term),Oxidation (M)	2355.02	Q9UBE0;F5GXX7;G3XAK6;B3KNJ4	SAE1	SUMO-activating enzyme subunit 1	no	1	1	0.97622	18579000	10232000	8347300	2,3	1.365e-14	12	109.56
MVNFTVDQIR	Acetyl (Protein N-term),Oxidation (M)	1279.62	B4DMC6;B4DPU3;F5H370;P13639	EEF2	Elongation factor 2	no	1	1	NaN	0	0	0	2	0.012397	2	65.048
MVNPTVFFDIAVDGEPLGR	Acetyl (Protein N-term),Oxidation (M)	2134.04	F8WE65;C9J5S7;B4DM82;P62937;E5RIZ5	PPIA	Peptidyl-prolyl cis-trans isomerase;Peptidyl-prolyl cis-trans isomerase A	no	1	1	NaN	0	0	0	2	0	9	221.7
MVNPTVFFDIAVDGEPLGR	Acetyl (Protein N-term)	2118.05	F8WE65;C9J5S7;B4DM82;P62937;E5RIZ5	PPIA	Peptidyl-prolyl cis-trans isomerase;Peptidyl-prolyl cis-trans isomerase A	no	1	0	NaN	0	0	0	2	1.8023e-14	2	110.77
NDVLDSLGISPDLLPEDFVR	Unmodified	2213.12	Q9UBE0;B4DY66	SAE1	SUMO-activating enzyme subunit 1	no	0	0	NaN	0	0	0	2	0.00060706	1	65.279
NEILDKLARNGVFLASELEDFEC	Unmodified	2681.3	Q96JI7-2;C4B7M2;F5H3N6;Q96JI7	SPG11	Spatacsin	no	0	0	1.1683	6337700	2698100	3639600	3	0.27528	1	9.7365
NELEIPGQYDGR	Unmodified	1389.65	E7EUY0;P78527-2;P78527	PRKDC	DNA-dependent protein kinase catalytic subunit	no	0	0	NaN	0	0	0	2	0.038649	1	37.98
NFILDQTNVSAAAQR	Unmodified	1646.84	B3KX72;Q00839-2;Q00839	HNRNPU	Heterogeneous nuclear ribonucleoprotein U	no	0	0	NaN	0	0	0	2	0.016482	1	34.611
NFLGEKYIR	Unmodified	1138.61	B4E1M5;E7ESE0;D6RAN4;H0Y9V9;P32969	RPL9	60S ribosomal protein L9	no	0	0	1.1418	29809000	16484000	13325000	2	8.5895e-13	2	45.696
NILEDVAVCMDLDTR	Unmodified	1762.82	E9PFR2;P29474-2;E7ESA7;P29474	NOS3	Nitric oxide synthase, endothelial	no	0	0	NaN	0	0	0	2	0.051312	1	31.317
NLDIERPTYTNLNR	Unmodified	1717.87	C9JDS9;F8VVB9;F8VXZ4;Q9NY65-2;G3V1U9;Q13748-2;A8MUB1;P68366;Q9NY65;Q9BQE3;Q6PEY2;Q13748;Q71U36;P68363;CON__ENSEMBL:ENSBTAP00000016242;C9J2C0;F5H5D3;F8VQQ4	TUBA4A;TUBA1B;TUBA1A;TUBA8;TUBA1C;TUBA3E;TUBA3C	Tubulin alpha-4A chain;Tubulin alpha-8 chain;Tubulin alpha-1C chain;Tubulin alpha-3E chain;Tubulin alpha-3C/D chain;Tubulin alpha-1A chain;Tubulin alpha-1B chain	no	0	0	NaN	0	0	0	2	0.010007	1	38.237		+
NNSSFEKGEQR	Unmodified	1294.59	H7BXQ9;A4D997	ERCC6L2	DNA excision repair protein ERCC-6-like 2	no	0	0	31.76	55383000	1669600	53713000	2	0.060896	1	12.268
NPDGNLCIRSDITGR	Unmodified	1686.81	C9JP14;E9PFG0;P40394;P40394-2	ADH7	Alcohol dehydrogenase class 4 mu/sigma chain	no	0	0	1.1321	1801300	854100	947200	2	0.071707	1	18.097
NSTVENIFQEDLPNDK	Unmodified	1861.87	H0YJS3;B2RTQ9;Q8IYD8	FANCM	Fanconi anemia group M protein	no	0	0	0.076623	1464700	1342900	121800	2	0.10278	1	16.37
NTKGGDAPAAGEDA	Unmodified	1272.56	P62851	RPS25	40S ribosomal protein S25	yes	0	0	1.1767	61891000	31182000	30709000	2	0.0058122	2	75.958
PAKSALRKIR	Unmodified	1138.73	Q8N0Z2	ABRA	Actin-binding Rho-activating protein	yes	0	0	NaN	0	0	0	3	0.078971	1	1.0883
PAQGNPNEEVAR	Unmodified	1280.61	P15328	FOLR1	Folate receptor alpha	yes	0	0	NaN	0	0	0	2	3.193e-24	1	101.5
PGGKTSDIFGSPVTATSR	Unmodified	1776.9	H3BMT0;H3BTV5;H3BU16;Q9H910-2;A6NGP5;Q9H910;H3BMV3;B4DL85;B4DLH4	HN1L	Hematological and neurological expressed 1-like protein	no	0	0	1.1869	1676900	746480	930400	2	0.062271	1	0.83788
PNTIIEALR	Unmodified	1025.59	E9PLJ0;O95373	IPO7	Importin-7	no	0	0	NaN	0	0	0	2	0.02142	2	29.32
PNWWQSYEALR	Unmodified	1448.68	P36896-5;P36896;P36896-4	ACVR1B	Activin receptor type-1B	no	0	0	NaN	0	0	0	2	0.063169	1	5.3358
PSGTLNFHPVWTSR	Unmodified	1597.8	G3V5U2	SNX6	Sorting nexin-6	yes	0	0	0.84789	844790	506800	337990	2	0.070602	1	9.9439
QATKDAGVIAGLNVLR	Unmodified	1624.93	P08107;H0YG33;E7EP94;F8VZJ4;F5H1D3;F5GZ62;F8W1P1;B4DXY3;F8WEE3;Q53FA3;P34931	HSPA1A;HSPA1L	Heat shock 70 kDa protein 1A/1B;Heat shock 70 kDa protein 1-like	no	0	0	1.0255	4856800	1937900	2918900	3	0.071728	1	7.1842
QEMQEVQSSR	Unmodified	1220.55	P22626;P22626-2	HNRNPA2B1	Heterogeneous nuclear ribonucleoproteins A2/B1	no	0	0	NaN	0	0	0	2	3.9906e-12	1	46.093
QEPSLYTIKAVFILDNDGR	Unmodified	2178.13	Q9P299	COPZ2	Coatomer subunit zeta-2	yes	0	0	0.99362	181360000	90884000	90473000	3	0.25785	1	17.742
QERKFMEDEQQLR	Unmodified	1735.83	Q07283	TCHH	Trichohyalin	yes	0	0	37.026	339500000	3365300	336140000	2	0.032666	1	10.699
QESSRQQR	Unmodified	1017.5	G8JLG1;Q14683	SMC1A	Structural maintenance of chromosomes protein 1A	no	0	0	NaN	0	0	0	2	0.0048811	1	15.388
QITVNDLPVGR	Unmodified	1210.67	Q06830;P32119	PRDX1;PRDX2	Peroxiredoxin-1;Peroxiredoxin-2	no	0	0	NaN	0	0	0	2	3.1443e-11	1	49.523
QRGGPAWSGSLEWSR	Unmodified	1672.81	Q9Y5X5-4;Q9Y5X5	NPFFR2	Neuropeptide FF receptor 2	no	0	0	1.1422	21772000	10578000	11194000	2	0.071825	1	4.8286
QTNNGVNEADGTIHRPISV	Unmodified	2020.99	Q5VX52-2;Q5VX52-4;Q5VX52	SPATA1	Spermatogenesis-associated protein 1	no	0	0	1.1749	499110	258520	240600	2	0.064697	1	0.20448
RAEDGSVIDYELIDQDAR	Unmodified	2063.98	H0YNA0;H0YN28;H0YL33;H0YNP5;B3KRQ1;H0YMD0;H0YMU9;H0YM50;H0YN42;P07355;P07355-2	ANXA2	Annexin;Annexin A2	no	0	0	NaN	0	0	0	3	0.060381	1	37.25
RANRNCPIDQHHR	Unmodified	1672.81	P24468;P10589	NR2F2;NR2F1	COUP transcription factor 2;COUP transcription factor 1	no	0	0	0.9948	5293200	2484900	2808200	2	0.075045	1	2.636
RDVYLTYMLR	Oxidation (M)	1344.69	Q9H4I3-2;Q9H4I3	TRABD	TraB domain-containing protein	no	0	1	NaN	0	0	0	2	0.077317	1	32.269
REKPLALYAF	Unmodified	1206.68	P43353-2;P43353	ALDH3B1	Aldehyde dehydrogenase family 3 member B1	no	0	0	NaN	0	0	0	2	0.05878	1	1.1956
RFDEILEASDGIMVAR	Unmodified	1820.91	E9PF79;P14618;H3BTN5;P14618-2;Q504U3;E7EUJ4;P14618-3;H3BSU3	PKM;PKM2	Pyruvate kinase isozymes M1/M2;Pyruvate kinase	no	0	0	NaN	0	0	0	2	0.0071561	1	48.264
RFDEILEASDGIMVAR	Oxidation (M)	1836.9	E9PF79;P14618;H3BTN5;P14618-2;Q504U3;E7EUJ4;P14618-3;H3BSU3	PKM;PKM2	Pyruvate kinase isozymes M1/M2;Pyruvate kinase	no	0	1	NaN	0	0	0	3	0.017594	1	45.653
RGDTTRHGHSGHGQSTQTGSR	Unmodified	2219.03	Q5D862;CON__Q5D862	FLG2	Filaggrin-2	no	0	0	1.1046	2461100	1003900	1457300	2	0.060805	1	0.63993		+
RLLWDLEQQELPANYRH	Unmodified	2180.11	Q5U651	RASIP1	Ras-interacting protein 1	yes	0	0	0.95159	721890	358030	363860	3	0.077163	1	2.2679
RNPAGSVVMERI	Unmodified	1327.7	O00764-3;F2Z3F8;F2Z2Y4;O00764-2;O00764	PDXK	Pyridoxal kinase	no	0	0	NaN	0	0	0	2	0.060582	1	7.8201
RRKGLGATTGGCGEAVSSLH	Unmodified	2013.02	Q9P1T7-1	MDFIC	MyoD family inhibitor domain-containing protein	yes	0	0	1.0273	18751000	9907400	8843200	2	0.031322	1	33.353
RSRNNISGFGR	Unmodified	1262.66	F8WBD9	TBL2	Transducin beta-like protein 2	yes	0	0	NaN	0	0	0	2	0.063038	1	17.774
SAADEVDGLGVAR	Acetyl (Protein N-term)	1300.63	H0YLE8;P46940	IQGAP1	Ras GTPase-activating-like protein IQGAP1	no	1	0	NaN	0	0	0	2	0.0027573	5	58.274
SAADEVDGLGVARPH	Acetyl (Protein N-term)	1534.74	H0YLE8;P46940	IQGAP1	Ras GTPase-activating-like protein IQGAP1	no	1	0	NaN	0	0	0	2	1.1423e-15	2	105.32
SAIQNLH	Acetyl (Protein N-term)	823.419	P41567	EIF1	Eukaryotic translation initiation factor 1	yes	1	0	NaN	0	0	0	2	0.045499	1	35.281
SAKAISEQTGKELL	Acetyl (Protein N-term)	1515.81	B4E3P0;P53396-2;P53396	ACLY	ATP-citrate synthase	no	1	0	0.92864	72444000	39275000	33169000	2	0.030997	2	51.321
SAPSATPIFAPGEN	Acetyl (Protein N-term)	1399.66	B4DMJ3;Q14353;Q14353-2	GAMT	Guanidinoacetate N-methyltransferase	no	1	0	NaN	0	0	0	2	0.025334	1	68.448
SDAAVDTSSEITTK	Acetyl (Protein N-term)	1465.68	B8ZZQ6;P06454-2;P06454	PTMA	Prothymosin alpha;Thymosin alpha-1	no	1	0	1.1741	49712000	23918000	25794000	2	0.025016	6	65.796
SDAAVDTSSEITTKDLK	Acetyl (Protein N-term)	1821.88	B8ZZQ6;P06454-2;P06454	PTMA	Prothymosin alpha;Thymosin alpha-1	no	1	0	1.1177	86017000	41642000	44375000	2	4.8795e-31	7	128.08
SDVDLYQVR	Unmodified	1093.54	F5H7X1;F5H169;F5H5V4;F5GX23;F8W7V8;O00233-2;O00233	PSMD9	26S proteasome non-ATPase regulatory subunit 9	no	0	0	NaN	0	0	0	2	0.029046	1	36.337
SEIDLFNIR	Unmodified	1105.58	D6RBE9;D6RBL5;P08758	ANXA5	Annexin;Annexin A5	no	0	0	NaN	0	0	0	2	0.00099699	1	35.127
SEKSVEAAAELSAK	Acetyl (Protein N-term)	1460.74	F5H7R9;P20962;F5GXR3	PTMS	Parathymosin	no	1	0	1.0416	4977700	2646000	2331700	2	8.3323e-32	2	142.23
SETDLLDIR	Unmodified	1060.54	H0Y6E1;E9PDS7;E9PDK5;B4DVE7;P50995	ANXA11	Annexin;Annexin A11	no	0	0	NaN	0	0	0	2	0.025268	1	28.975
SFIPVAEDSDFPIHNLPYGVF	Acetyl (Protein N-term)	2405.16	H0YLC7;P16930	FAH	Fumarylacetoacetase	no	1	0	NaN	0	0	0	2	0.027192	1	57.756
SGEDEQQEQTIAEDLVVTK	Acetyl (Protein N-term)	2160.01	F8VR77;F8VRZ3;F8VTY8;Q9UQ80	PA2G4	Proliferation-associated protein 2G4	no	1	0	1.0921	15275000	7549900	7725400	2,3	0.0046471	3	71.193
SGEDEQQEQTIAEDLVVTKY	Acetyl (Protein N-term)	2323.07	F8VR77;F8VRZ3;F8VTY8;Q9UQ80	PA2G4	Proliferation-associated protein 2G4	no	1	0	1.0587	26916000	14015000	12902000	2	1.0018e-08	2	88.361
SGEDEQQEQTIAEDLVVTKYK	Acetyl (Protein N-term)	2451.17	F8VR77;F8VRZ3;F8VTY8;Q9UQ80	PA2G4	Proliferation-associated protein 2G4	no	1	0	1.1376	33542000	16040000	17502000	2	5.0984e-68	5	133.51
SGKYDLDFKSPDDPSR	Unmodified	1825.85	P06733-2;P06733	ENO1	Alpha-enolase	no	0	0	0.84971	12868000	8253600	4614100	2	6.08e-09	1	84.944
SHQTGIQASEDVKEIF	Acetyl (Protein N-term)	1829.88	F8VRG3;Q12792;Q12792-3	TWF1	Twinfilin-1	no	1	0	1.1381	13854000	6365900	7488400	2	1.1755e-05	4	79.933
SIGVPIKVLH	Acetyl (Protein N-term)	1103.67	H3BT13;B4DJP7;P62318	SNRPD3	Small nuclear ribonucleoprotein Sm D3	no	1	0	0.96258	109330000	58102000	51223000	2	0.057342	2	53.091
SKPHSEAGTAF	Acetyl (Protein N-term)	1172.55	E9PF79;P14618;H3BTN5;P14618-2;Q504U3;E7EUJ4;H3BN34;H3BQZ3;H3BU13;H3BT25;H3BUW1;H3BTJ2;H3BQ34	PKM;PKM2	Pyruvate kinase isozymes M1/M2;Pyruvate kinase	no	1	0	0.98034	67861000	35772000	32089000	2	6.1949e-06	3	109.66
SKPHSEAGTAFIQ	Acetyl (Protein N-term)	1413.69	E9PF79;P14618;H3BTN5;P14618-2;Q504U3;E7EUJ4;H3BN34;H3BQZ3;H3BU13;H3BT25;H3BUW1;H3BTJ2;H3BQ34	PKM;PKM2	Pyruvate kinase isozymes M1/M2;Pyruvate kinase	no	1	0	0.91717	3033800	1853300	1180500	2	0.0016527	2	70.227
SKPHSEAGTAFIQTQ	Acetyl (Protein N-term)	1642.8	E9PF79;P14618;H3BTN5;P14618-2;Q504U3;E7EUJ4;H3BN34;H3BQZ3;H3BU13;H3BT25;H3BUW1;H3BTJ2;H3BQ34	PKM;PKM2	Pyruvate kinase isozymes M1/M2;Pyruvate kinase	no	1	0	0.99482	15545000	8393700	7151500	2	0.008347	4	46.614
SKPHSEAGTAFIQTQQL	Acetyl (Protein N-term)	1883.94	E9PF79;P14618;H3BTN5;P14618-2;Q504U3;E7EUJ4;H3BN34;H3BQZ3;H3BU13;H3BT25;H3BUW1;H3BTJ2;H3BQ34	PKM;PKM2	Pyruvate kinase isozymes M1/M2;Pyruvate kinase	no	1	0	1.0072	8288400	4475400	3813000	2	7.8316e-14	4	89.908
SKPHSEAGTAFIQTQQLH	Acetyl (Protein N-term)	2021	E9PF79;P14618;H3BTN5;P14618-2;Q504U3;E7EUJ4;H3BN34;H3BQZ3;H3BU13;H3BT25;H3BUW1;H3BTJ2;H3BQ34	PKM;PKM2	Pyruvate kinase isozymes M1/M2;Pyruvate kinase	no	1	0	0.98488	160080000	83678000	76405000	2,3	1.5818e-54	19	128.79
SKPHSEAGTAFIQTQQLHAA	Acetyl (Protein N-term)	2163.07	E9PF79;P14618;H3BTN5;P14618-2;Q504U3;E7EUJ4;H3BN34;H3BQZ3;H3BU13;H3BT25;H3BUW1;H3BTJ2;H3BQ34	PKM;PKM2	Pyruvate kinase isozymes M1/M2;Pyruvate kinase	no	1	0	1.0285	24095000	13127000	10969000	3	9.5594e-05	11	84.958
SKPHSEAGTAFIQTQQLHAAMADTFLEH	Acetyl (Protein N-term),Oxidation (M)	3123.47	E9PF79;P14618;H3BTN5;P14618-2;Q504U3;E7EUJ4;H3BN34;H3BQZ3;H3BU13;H3BT25;H3BUW1;H3BTJ2;H3BQ34	PKM;PKM2	Pyruvate kinase isozymes M1/M2;Pyruvate kinase	no	1	1	1.1345	9283500	3842500	5441000	4	0.24544	2	34.459
SKQQPTQFINPETPGYVGF	Acetyl (Protein N-term)	2179.06	C9JG93;C9JT15;C9JSE7;C9JFT1;F8WB65;C9JZI2;C9IZU3;C9J938;C9JB25;Q15019	SEPT2	Septin-2	no	1	0	0.97235	5260100	2923900	2336300	2	0.032121	2	50.782
SLKDMEESIR	Unmodified	1206.59	P14314-2;P14314	PRKCSH	Glucosidase 2 subunit beta	no	0	0	1.3396	27304000	13952000	13352000	2	3.6232e-16	1	58.908
SLSNKLTL	Acetyl (Protein N-term)	916.523	E7ERH5;B4E1H9;P00558	PGK1	Phosphoglycerate kinase;Phosphoglycerate kinase 1	no	1	0	0.90595	177040000	95235000	81808000	2	0.0004989	1	45.912
SLWGGLRFTVPHLR	Unmodified	1637.92	P08648	ITGA5	Integrin alpha-5;Integrin alpha-5 heavy chain;Integrin alpha-5 light chain	yes	0	0	1.1659	301330000	151910000	149420000	2,3	0.015174	3	22.496
SPYGGGRPGR	Unmodified	1002.5	P46781	RPS9	40S ribosomal protein S9	yes	0	0	NaN	0	0	0	2	6.292e-06	1	40.947
SQPGQKPAASPR	Acetyl (Protein N-term)	1264.65	E9PSG1;F8W7E0;G5E9D3;P20810-5;E7ESM9;P20810-7;P20810-6	CAST	Calpastatin	no	1	0	1.0249	257340000	136020000	121310000	2	0.012256	3	62.589
SSPPEGKLETK	Acetyl (Protein N-term)	1213.62	P51397;B4DQ75	DAP	Death-associated protein 1	no	1	0	0.85601	16863000	9713100	7149400	2	0.059611	1	59.768
SSQELSSPGSDSEDAGGARLGR	Unmodified	2161.98	Q13387-2;Q13387	MAPK8IP2	C-Jun-amino-terminal kinase-interacting protein 2	no	0	0	1.0662	140110000	72129000	67978000	2	0.033257	1	40.569
STPKEDDSSASTSQSTR	Unmodified	1782.79	F8VX11;B4DS13;E7EPC9;P23588;E7EX17	EIF4B	Eukaryotic translation initiation factor 4B	no	0	0	0.99311	19618000	10009000	9608900	3	8.4023e-22	1	78.681
SVVGIDLGFLNCY	Acetyl (Protein N-term)	1497.72	D6RJ96;O95757	HSPA4L	Heat shock 70 kDa protein 4L	no	1	0	5.976	9880700	1565900	8314800	2	0.033482	1	63.762
SVVGIDLGFQSCY	Acetyl (Protein N-term)	1485.68	Q9BUK9;F5H3R0;P34932	HSPA4	Heat shock 70 kDa protein 4	no	1	0	NaN	0	0	0	2	0.001564	1	85.25
SVVGLDVGSQSCY	Acetyl (Protein N-term)	1411.63	Q92598-2;Q92598-3;Q92598	HSPH1	Heat shock protein 105 kDa	no	1	0	NaN	0	0	0	2	0.035827	1	74.232
TAPGALTAKPPLAPKPGT	Unmodified	1686.97	Q4KMP7	TBC1D10B	TBC1 domain family member 10B	yes	0	0	1.0658	352340	149620	202720	3	0.068526	1	1.8447
TGAIVDVPVGEELLGR	Unmodified	1623.88	A8K092;P25705	ATP5A1	ATP synthase subunit alpha, mitochondrial	no	0	0	NaN	0	0	0	2	0.012694	1	60.895
TGENPYECKQCGKACISSTAFQCR	Unmodified	2851.21	H7BYR5;Q6ZQV5	ZNF788	Zinc finger protein 788	no	0	0	6.6627	1262200	60517	1201700	3	0.034928	1	31.479
TGYTLDVTTGQR	Unmodified	1310.65	F6UXX1;E7ETM7;O60506-4;O60506-3;O60506-2;O60506;O43390;O43390-2	SYNCRIP;HNRNPR	Heterogeneous nuclear ribonucleoprotein Q;Heterogeneous nuclear ribonucleoprotein R	no	0	0	NaN	0	0	0	2	0.046819	2	59.657
TIAMDGTEGLVR	Unmodified	1261.63	F8W079;H0YH81;F8VPV9;P06576	ATP5B	ATP synthase subunit beta;ATP synthase subunit beta, mitochondrial	no	0	0	NaN	0	0	0	2	2.1208e-16	1	52.839
TIAQDYGVLKADEGISFR	Unmodified	1982.01	Q06830	PRDX1	Peroxiredoxin-1	yes	0	0	0.96743	406290000	211300000	195000000	2,3	5.3148e-55	5	109.98
TINEVENQILTR	Unmodified	1428.76	P12814-2;P12814;P12814-3;B7TY16;H0YJ11;H0YJW3;H7C5W8;H7C144;F5GXS2;D6PXK4;H9KV75;O43707	ACTN1;ACTN4	Alpha-actinin-1;Alpha-actinin-4	no	0	0	NaN	0	0	0	2	0.045845	1	41.872
TLGGLEMELR	Unmodified	1117.58	B7Z909;E9PJ21;F5GWH9;F5H4X7;E9PL22;F5H4Z5;Q9Y4L1	HYOU1	Hypoxia up-regulated protein 1	no	0	0	NaN	0	0	0	2	0.016093	1	35.196
TLLAKNLPYKVTQDELKEVFEDAAEIR	Unmodified	3132.67	E7EX81;P19338	NCL	Nucleolin	no	0	0	0.94367	53099000	28279000	24820000	3,4	6.3432e-20	2	82.297
TLRDIETFYNTSIEEMPLNVADLI	Unmodified	2796.39	P60842	EIF4A1	Eukaryotic initiation factor 4A-I	yes	0	0	NaN	0	0	0	2	0.00045647	1	27.461
TPQGCALLVGV	Unmodified	1113.59	Q96DT5	DNAH11	Dynein heavy chain 11, axonemal	yes	0	0	NaN	0	0	0	2	0.025954	1	14.542
TQTSDPAMLPTMIGLLAEAGVR	Unmodified	2271.16	Q5SZU1;O43175;F5H634	PHGDH	D-3-phosphoglycerate dehydrogenase	no	0	0	NaN	0	0	0	2,3	1.1381e-52	2	99.298
TTGIVMDSGDGVTH	Unmodified	1388.62	B4DW52;P60709;CON__P60712;F5GYT4;E7EVS6;Q6S8J3;A5A3E0;P63261;I3L3I4;I3L3I0;I3L1U9;I3L4N8;I3L3R2;Q562R1;P0CG39;P0CG38	ACTB;POTEE;POTEF;ACTG1;ACTBL2;POTEJ;POTEI	Actin, cytoplasmic 1;Actin, cytoplasmic 1, N-terminally processed;POTE ankyrin domain family member E;POTE ankyrin domain family member F;Actin, cytoplasmic 2;Actin, cytoplasmic 2, N-terminally processed;Beta-actin-like protein 2;POTE ankyrin domain family member J;POTE ankyrin domain family member I	no	0	0	NaN	0	0	0	2	0.033401	1	54.069		+
TTGIVMDSGDGVTHTVPIYEGYALPHAILR	Unmodified	3182.61	B4DW52;P60709;CON__P60712;F5GYT4;P63261;I3L3I4;I3L3I0;I3L1U9;I3L4N8	ACTB;ACTG1	Actin, cytoplasmic 1;Actin, cytoplasmic 1, N-terminally processed;Actin, cytoplasmic 2;Actin, cytoplasmic 2, N-terminally processed	no	0	0	NaN	0	0	0	3	4.3999e-31	2	91.852		+
TTGIVMDSGDGVTHTVPIYEGYALPHAILR	Oxidation (M)	3198.6	B4DW52;P60709;CON__P60712;F5GYT4;P63261;I3L3I4;I3L3I0;I3L1U9;I3L4N8	ACTB;ACTG1	Actin, cytoplasmic 1;Actin, cytoplasmic 1, N-terminally processed;Actin, cytoplasmic 2;Actin, cytoplasmic 2, N-terminally processed	no	0	1	NaN	0	0	0	3,4	3.5716e-05	2	58.974		+
TVLSGGTTMYPGIADR	Oxidation (M)	1653.8	B4DW52;P60709;CON__P60712;B4E335;F5GYT4;P63261;I3L3I4;F5H0N0	ACTB;ACTG1	Actin, cytoplasmic 1;Actin, cytoplasmic 1, N-terminally processed;Actin, cytoplasmic 2;Actin, cytoplasmic 2, N-terminally processed	no	0	1	0.53396	15517000	10166000	5350700	2	0.022042	1	62.417		+
TVLSGGTTMYPGIADR	Unmodified	1637.81	B4DW52;P60709;CON__P60712;B4E335;F5GYT4;P63261;I3L3I4;F5H0N0	ACTB;ACTG1	Actin, cytoplasmic 1;Actin, cytoplasmic 1, N-terminally processed;Actin, cytoplasmic 2;Actin, cytoplasmic 2, N-terminally processed	no	0	0	NaN	0	0	0	2	0.018763	1	59.464		+
TWMKCRSCICER	Unmodified	1685.73	F8WBC8	WDR49	WD repeat containing protein 49	yes	0	0	17.698	1028100	51704	976420	2	0.16421	1	7.7279
VAPDEHPILLTEAPLN	Unmodified	1727.91	Q562R1	ACTBL2	Beta-actin-like protein 2	yes	0	0	NaN	0	0	0	2	1.4478e-09	1	18.756
VAPEEHPVLLTEAPLN	Unmodified	1727.91	B4DW52;P60709;CON__P60712;B4E335;F5GYT4;E7EVS6;G5E9R0;P63261;I3L3I4;I3L3I0;I3L1U9;I3L4N8;F5H0N0;I3L3R2	ACTB;ACTG1	s	no	0	0	NaN	0	0	0	2	3.2489e-05	2	13.337		+
VDIETPNLEGTLTGPR	Unmodified	1710.88	Q09666	AHNAK	Neuroblast differentiation-associated protein AHNAK	yes	0	0	NaN	0	0	0	2	4.3051e-32	1	90.703
VEQQEHWFEKALR	Unmodified	1698.85	H7BZQ3;Q96G74-2;Q96G74-3;G5E9D7;Q96G74	OTUD5	OTU domain-containing protein 5	no	0	0	NaN	0	0	0	3	0.05882	1	9.1705
VEVERDNLAEDIMR	Unmodified	1687.82	P08670;F5H288;B0YJC4	VIM	Vimentin	no	0	0	NaN	0	0	0	2	0.0004061	1	64.818
VGQTIER	Unmodified	801.434	F5H7Z1;Q59ES8;P52272-2;P52272	HNRNPM	Heterogeneous nuclear ribonucleoprotein M	no	0	0	NaN	0	0	0	2	7.3163e-07	1	26.869
VGWEQLLTTIAR	Unmodified	1385.77	P12814-2;P12814;P12814-3;B7TY16;H0YJ11;H0YJW3;H7C5W8;H7C144;F5GXS2;D6PXK4;H9KV75;O43707	ACTN1;ACTN4	Alpha-actinin-1;Alpha-actinin-4	no	0	0	NaN	0	0	0	2	0.0070909	1	44.858
VLIGGDETPEGQR	Unmodified	1369.68	B4DN25;O60701-2;O60701	UGDH	UDP-glucose 6-dehydrogenase	no	0	0	NaN	0	0	0	2	0.038877	1	43.899
VMKERDAQIEF	Unmodified	1364.68	C9J9F8;Q0VFZ6	CCDC173	Coiled-coil domain-containing protein 173	no	0	0	1.1956	1139500	538980	600530	2	0.037466	1	37.57
VPLLLEEQGVVDYFLR	Unmodified	1889.03	B7Z9C4;B4DR64;P17812	CTPS1	CTP synthase 1	no	0	0	NaN	0	0	0	2	1.7104e-129	1	99.274
VSFELFADKVPKTAENFR	Unmodified	2097.09	F8WE65;C9J5S7;B4DM82;P62937	PPIA	Peptidyl-prolyl cis-trans isomerase;Peptidyl-prolyl cis-trans isomerase A	no	0	0	0.99021	93398000	48623000	44775000	3	0.00094657	3	39.483
VSLEDFEQR	Unmodified	1121.54	A6NIZ0;Q9GZM8;Q9GZM8-2	NDEL1	Nuclear distribution protein nudE-like 1	no	0	0	NaN	0	0	0	2	0.063906	1	12.817
VTIMPKDIQLAR	Unmodified	1383.79	Q6NXT2;Q71DI3;Q16695;P84243;P68431	H3F3C;HIST2H3A;HIST3H3;H3F3A;HIST1H3A	Histone H3.3C;Histone H3.2;Histone H3.1t;Histone H3.3;Histone H3.1	no	0	0	1.0388	92278000	46165000	46113000	2	0.033893	1	31.63
VVDLMAHMASKE	Unmodified	1329.64	E7EUT5;E7EUT4;P04406	GAPDH	Glyceraldehyde-3-phosphate dehydrogenase	no	0	0	0.87963	88541000	47029000	41512000	2	0.0031588	2	67.013
YLTVAAVFR	Unmodified	1038.59	F8VUJ7;Q5JP53;F8VYX6;F8VW92;P07437;B4DFH6;E7EWR1;Q5ST81;F5H894;B4DJ43;P04350;P68371	TUBB;TUBB4A;TUBB4B	Tubulin beta chain;Tubulin beta-4A chain;Tubulin beta-4B chain	no	0	0	NaN	0	0	0	2	0.022752	1	44.452

## Sheet: Suppl Table 2
Supplementary Table 2 | Poliovirus 3Cpro N-terminal Peptides Identified from Aligent G6550A Q-TOF.					back to index
Peptide sequences were searched by MASCOT (version 2.2, Matrix Science, London, UK) against a human database at an FDR of 0.01. Search parameters included a mass tolerance of 10 ppm for the parent ion and 0.4 Da for the fragment ions, fixed carbamidomethylation of cysteine residues (+57.021 Da), variable N-terminal modification by acetylation (+42.011) and by methionine oxidation (+15.995 Da). Da…
Sequence ID	Sequence Name	Protein Weight (kDa)	Total Protein Probability	Total Score	Total Peptides	Total % Seq Coverage	Total Spectra	F-Statistic	P Value	3C Ratio
sp|Q9BV57|MTND_HUMAN	1,2-dihydroxy-3-keto-5-methylthiopentene dioxygenase OS=Homo sapiens GN=ADI1 PE=1 SV=1	21.4666	0.99999	110.18	2	7.82123	13	20.86	0.01	0.2
sp|Q04446|GLGB_HUMAN	1,4-alpha-glucan-branching enzyme OS=Homo sapiens GN=GBE1 PE=1 SV=3	80.4046	0.999937	61.08	1	4.13105	5	0	1	-10
sp|P61604|CH10_HUMAN	10 kDa heat shock protein, mitochondrial OS=Homo sapiens GN=HSPE1 PE=1 SV=2	10.9069	0.246372	36.11	1	5.88235	4	0	1	-10
tr|B8ZZL8|B8ZZL8_HUMAN	10 kDa heat shock protein, mitochondrial OS=Homo sapiens GN=HSPE1 PE=3 SV=1	10.6648	0.246372	36.11	1	5.94059	4	0	1	-10
sp|Q9NRX4|PHP14_HUMAN	14 kDa phosphohistidine phosphatase OS=Homo sapiens GN=PHPT1 PE=1 SV=1	13.8057	0.874964	190.23	3	20	20	66.76	0.001	0.2
sp|P31946|1433B_HUMAN	14-3-3 protein beta/alpha OS=Homo sapiens GN=YWHAB PE=1 SV=3	28.0468	0.223722	34.24	1	3.65854	1	0	1	0.32
tr|Q4VY19|Q4VY19_HUMAN	14-3-3 protein beta/alpha, N-terminally processed (Fragment) OS=Homo sapiens GN=YWHAB PE=2 SV=1	11.5238	0.223722	34.24	1	9	1	0	1	0.32
tr|Q4VY20|Q4VY20_HUMAN	14-3-3 protein beta/alpha, N-terminally processed (Fragment) OS=Homo sapiens GN=YWHAB PE=2 SV=1	8.40522	0.223722	34.24	1	12.1622	1	0	1	0.32
sp|P62258|1433E_HUMAN	14-3-3 protein epsilon OS=Homo sapiens GN=YWHAE PE=1 SV=1	29.1374	0.373381	62.72	2	7.45098	6	1.12	0.35	0.06
tr|B4DJF2|B4DJF2_HUMAN	14-3-3 protein epsilon OS=Homo sapiens GN=YWHAE PE=4 SV=1	10.9245	0.373381	62.72	2	20.2128	6	1.12	0.35	0.06
tr|I3L0W5|I3L0W5_HUMAN	14-3-3 protein epsilon OS=Homo sapiens GN=YWHAE PE=4 SV=1	4.495	0.373381	62.72	2	50	6	1.12	0.35	0.06
tr|I3L3T1|I3L3T1_HUMAN	14-3-3 protein epsilon OS=Homo sapiens GN=YWHAE PE=4 SV=1	12.6485	0.373381	62.72	2	17.757	6	1.12	0.35	0.06
tr|E9PG15|E9PG15_HUMAN	14-3-3 protein theta (Fragment) OS=Homo sapiens GN=YWHAQ PE=4 SV=1	17.0196	0.311309	32	1	6.04027	1	0	1	0.37
sp|P27348|1433T_HUMAN	14-3-3 protein theta OS=Homo sapiens GN=YWHAQ PE=1 SV=1	27.7288	0.311309	32	1	3.67347	1	0	1	0.37
tr|E7EX29|E7EX29_HUMAN	14-3-3 protein zeta/delta (Fragment) OS=Homo sapiens GN=YWHAZ PE=3 SV=1	28.001	0	71.98	2	4.47154	5	0.46	0.537	-0.5
tr|E5RGE1|E5RGE1_HUMAN	14-3-3 protein zeta/delta (Fragment) OS=Homo sapiens GN=YWHAZ PE=4 SV=1	5.84085	0	71.98	2	21.1538	5	0.46	0.537	-0.5
tr|E5RIR4|E5RIR4_HUMAN	14-3-3 protein zeta/delta (Fragment) OS=Homo sapiens GN=YWHAZ PE=4 SV=1	8.41122	0	71.98	2	14.6667	5	0.46	0.537	-0.5
tr|E7ESK7|E7ESK7_HUMAN	14-3-3 protein zeta/delta (Fragment) OS=Homo sapiens GN=YWHAZ PE=4 SV=1	15.6688	0	71.98	2	8.0292	5	0.46	0.537	-0.5
tr|E7EVZ2|E7EVZ2_HUMAN	14-3-3 protein zeta/delta (Fragment) OS=Homo sapiens GN=YWHAZ PE=4 SV=1	11.2446	0	71.98	2	11.2245	5	0.46	0.537	-0.5
tr|E9PD24|E9PD24_HUMAN	14-3-3 protein zeta/delta (Fragment) OS=Homo sapiens GN=YWHAZ PE=4 SV=1	10.5873	0	71.98	2	11.9565	5	0.46	0.537	-0.5
sp|P63104|1433Z_HUMAN	14-3-3 protein zeta/delta OS=Homo sapiens GN=YWHAZ PE=1 SV=1	27.7097	0	71.98	2	4.4898	5	0.46	0.537	-0.5
sp|Q9Y6K5|OAS3_HUMAN	2'-5'-oligoadenylate synthase 3 OS=Homo sapiens GN=OAS3 PE=1 SV=3	121.075	0.332085	54.97	1	1.19595	4	0	1	-10
tr|F8VS35|F8VS35_HUMAN	2'-5'-oligoadenylate synthase 3 OS=Homo sapiens GN=OAS3 PE=4 SV=1	24.568	0.332085	54.97	1	5.8296	4	0	1	-10
tr|F8VWK9|F8VWK9_HUMAN	2'-5'-oligoadenylate synthase 3 OS=Homo sapiens GN=OAS3 PE=4 SV=1	19.4552	0.332085	54.97	1	7.34463	4	0	1	-10
sp|P17980|PRS6A_HUMAN	26S protease regulatory subunit 6A OS=Homo sapiens GN=PSMC3 PE=1 SV=3	49.1544	0.853818	154.17	3	9.11162	11	0	1	0.32
tr|E9PM69|E9PM69_HUMAN	26S protease regulatory subunit 6A OS=Homo sapiens GN=PSMC3 PE=3 SV=1	44.2778	0.853818	154.17	3	10.0756	11	0	1	0.32
sp|P43686|PRS6B_HUMAN	26S protease regulatory subunit 6B OS=Homo sapiens GN=PSMC4 PE=1 SV=2	47.3185	0.934007	258.79	4	5.26316	26	1.52	0.264	0.07
tr|J3QQM1|J3QQM1_HUMAN	26S protease regulatory subunit 8 (Fragment) OS=Homo sapiens GN=PSMC5 PE=4 SV=1	29.3104	0.433813	85.23	2	7.60456	8	1934.8	0.001	0.31
sp|P62195|PRS8_HUMAN	26S protease regulatory subunit 8 OS=Homo sapiens GN=PSMC5 PE=1 SV=1	45.579	0.433813	85.23	2	4.92611	8	1934.8	0.001	0.31
tr|J3KTQ9|J3KTQ9_HUMAN	26S protease regulatory subunit 8 OS=Homo sapiens GN=PSMC5 PE=4 SV=1	5.90375	0.433813	85.23	2	38.4615	8	1934.8	0.001	0.31
tr|J3QSE0|J3QSE0_HUMAN	26S protease regulatory subunit 8 OS=Homo sapiens GN=PSMC5 PE=4 SV=1	19.2903	0.433813	85.23	2	11.8343	8	1934.8	0.001	0.31
tr|C9J9M4|C9J9M4_HUMAN	26S proteasome non-ATPase regulatory subunit 1 (Fragment) OS=Homo sapiens GN=PSMD1 PE=4 SV=1	23.0926	0.4356	126.54	2	10.8374	23	32.1	0.005	0.13
tr|C9J9M4|C9J9M4_HUMAN	26S proteasome non-ATPase regulatory subunit 1 (Fragment) OS=Homo sapiens GN=PSMD1 PE=4 SV=1	23.0926	0.428734	96.99	2	10.8374	6	205.54	0.005	0.1
sp|Q99460|PSMD1_HUMAN	26S proteasome non-ATPase regulatory subunit 1 OS=Homo sapiens GN=PSMD1 PE=1 SV=2	105.751	0.4356	126.54	2	2.3085	23	32.1	0.005	0.13
sp|Q99460|PSMD1_HUMAN	26S proteasome non-ATPase regulatory subunit 1 OS=Homo sapiens GN=PSMD1 PE=1 SV=2	105.751	0.428734	96.99	2	2.3085	6	205.54	0.005	0.1
tr|F8WCE3|F8WCE3_HUMAN	26S proteasome non-ATPase regulatory subunit 1 OS=Homo sapiens GN=PSMD1 PE=4 SV=1	5.37674	0.4356	126.54	2	45.8333	23	32.1	0.005	0.13
tr|F8WCE3|F8WCE3_HUMAN	26S proteasome non-ATPase regulatory subunit 1 OS=Homo sapiens GN=PSMD1 PE=4 SV=1	5.37674	0.428734	96.99	2	45.8333	6	205.54	0.005	0.1
tr|J3QRY4|J3QRY4_HUMAN	26S proteasome non-ATPase regulatory subunit 11 (Fragment) OS=Homo sapiens GN=PSMD11 PE=4 SV=1	21.149	0.333014	65.18	1	5.31915	15	0	1	-10
sp|O00231|PSD11_HUMAN	26S proteasome non-ATPase regulatory subunit 11 OS=Homo sapiens GN=PSMD11 PE=1 SV=3	47.416	0.333014	65.18	1	2.36967	15	0	1	-10
sp|P55036|PSMD4_HUMAN	26S proteasome non-ATPase regulatory subunit 4 OS=Homo sapiens GN=PSMD4 PE=1 SV=1	40.6932	0.332654	39.77	1	4.24403	5	1.42	0.355	0.12
tr|Q5VWC4|Q5VWC4_HUMAN	26S proteasome non-ATPase regulatory subunit 4 OS=Homo sapiens GN=PSMD4 PE=2 SV=1	41.0354	0.332654	39.77	1	4.21053	5	1.42	0.355	0.12
sp|Q16401|PSMD5_HUMAN	26S proteasome non-ATPase regulatory subunit 5 OS=Homo sapiens GN=PSMD5 PE=1 SV=3	56.1424	0.33147	74.04	1	1.78571	18	0	1	-10
tr|B4DZM8|B4DZM8_HUMAN	26S proteasome non-ATPase regulatory subunit 5 OS=Homo sapiens GN=PSMD5 PE=2 SV=1	51.2617	0.33147	74.04	1	1.95228	18	0	1	-10
tr|F2Z3J2|F2Z3J2_HUMAN	26S proteasome non-ATPase regulatory subunit 5 OS=Homo sapiens GN=PSMD5 PE=4 SV=1	8.19764	0.33147	74.04	1	12.5	18	0	1	-10
tr|F8VVW8|F8VVW8_HUMAN	3'(2'),5'-bisphosphate nucleotidase 1 (Fragment) OS=Homo sapiens GN=BPNT1 PE=4 SV=1	14.1521	0	77.19	1	7.03125	6	0	1	-10
tr|F8VZG4|F8VZG4_HUMAN	3'(2'),5'-bisphosphate nucleotidase 1 (Fragment) OS=Homo sapiens GN=BPNT1 PE=4 SV=1	14.6387	0	77.19	1	6.61765	6	0	1	-10
tr|F8W1J0|F8W1J0_HUMAN	3'(2'),5'-bisphosphate nucleotidase 1 (Fragment) OS=Homo sapiens GN=BPNT1 PE=4 SV=1	18.2586	0	77.19	1	5.29412	6	0	1	-10
sp|O95861|BPNT1_HUMAN	3'(2'),5'-bisphosphate nucleotidase 1 OS=Homo sapiens GN=BPNT1 PE=1 SV=1	33.3532	0	77.19	1	2.92208	6	0	1	-10
tr|B4DUS9|B4DUS9_HUMAN	3'(2'),5'-bisphosphate nucleotidase 1 OS=Homo sapiens GN=BPNT1 PE=2 SV=1	29.1523	0	77.19	1	3.30882	6	0	1	-10
tr|A6NF51|A6NF51_HUMAN	3'(2'),5'-bisphosphate nucleotidase 1 OS=Homo sapiens GN=BPNT1 PE=4 SV=2	31.6693	0	77.19	1	3.09278	6	0	1	-10
sp|P32754|HPPD_HUMAN	4-hydroxyphenylpyruvate dioxygenase OS=Homo sapiens GN=HPD PE=1 SV=2	44.8879	0.785922	27.11	1	3.05344	2	0	1	0.08
sp|P49189|AL9A1_HUMAN	4-trimethylaminobutyraldehyde dehydrogenase OS=Homo sapiens GN=ALDH9A1 PE=1 SV=3	53.749	0.999275	71.04	1	2.83401	9	0	1	-10
sp|P62280|RS11_HUMAN	40S ribosomal protein S11 OS=Homo sapiens GN=RPS11 PE=1 SV=3	18.401	0.90841	45.76	1	4.43038	6	0	1	-10
sp|P25398|RS12_HUMAN	40S ribosomal protein S12 OS=Homo sapiens GN=RPS12 PE=1 SV=3	14.4875	1	562.67	8	24.2424	171	3.72	0.067	0.2
sp|P62269|RS18_HUMAN	40S ribosomal protein S18 OS=Homo sapiens GN=RPS18 PE=1 SV=3	17.6899	0.404958	46.58	1	6.57895	1	0	1	0.17
tr|Q5GGW2|Q5GGW2_HUMAN	40S ribosomal protein S18 OS=Homo sapiens GN=RPS18 PE=2 SV=1	3.88724	0.404958	46.58	1	29.4118	1	0	1	0.17
tr|E9PMM9|E9PMM9_HUMAN	40S ribosomal protein S2 (Fragment) OS=Homo sapiens GN=RPS2 PE=3 SV=1	22.9425	0	70.84	1	9.17431	4	0	1	-10
sp|P15880|RS2_HUMAN	40S ribosomal protein S2 OS=Homo sapiens GN=RPS2 PE=1 SV=2	31.2866	0	70.84	1	6.82594	4	0	1	-10
tr|E9PM36|E9PM36_HUMAN	40S ribosomal protein S2 OS=Homo sapiens GN=RPS2 PE=3 SV=1	21.5814	0	70.84	1	9.56938	4	0	1	-10
tr|E9PPT0|E9PPT0_HUMAN	40S ribosomal protein S2 OS=Homo sapiens GN=RPS2 PE=4 SV=1	20.9913	0	70.84	1	10.1523	4	0	1	-10
tr|E9PQD7|E9PQD7_HUMAN	40S ribosomal protein S2 OS=Homo sapiens GN=RPS2 PE=4 SV=1	25.1772	0	70.84	1	8.51064	4	0	1	-10
sp|P60866|RS20_HUMAN	40S ribosomal protein S20 OS=Homo sapiens GN=RPS20 PE=1 SV=1	13.3463	0.433662	77.76	2	15.1261	9	352.82	0	0.35
tr|E5RIP1|E5RIP1_HUMAN	40S ribosomal protein S20 OS=Homo sapiens GN=RPS20 PE=4 SV=1	5.40786	0.433662	77.76	2	39.1304	9	352.82	0	0.35
tr|E5RJX2|E5RJX2_HUMAN	40S ribosomal protein S20 OS=Homo sapiens GN=RPS20 PE=4 SV=1	6.80586	0.433662	77.76	2	29.5082	9	352.82	0	0.35
sp|P63220|RS21_HUMAN	40S ribosomal protein S21 OS=Homo sapiens GN=RPS21 PE=1 SV=1	9.08756	0.437416	184.75	2	18.0723	21	0	1	-10
tr|Q8WVC2|Q8WVC2_HUMAN	40S ribosomal protein S21 OS=Homo sapiens GN=RPS21 PE=2 SV=1	8.82645	0.437416	184.75	2	18.5185	21	0	1	-10
tr|Q9BYK1|Q9BYK1_HUMAN	40S ribosomal protein S21 OS=Homo sapiens GN=RPS21 PE=2 SV=1	9.86983	0.437416	184.75	2	16.6667	21	0	1	-10
tr|Q9BYK2|Q9BYK2_HUMAN	40S ribosomal protein S21 OS=Homo sapiens GN=RPS21 PE=2 SV=1	7.06837	0.437416	184.75	2	22.7273	21	0	1	-10
sp|P62847|RS24_HUMAN	40S ribosomal protein S24 OS=Homo sapiens GN=RPS24 PE=1 SV=1	15.3954	0	60.49	1	6.01504	10	0	1	-10
tr|E7EPK6|E7EPK6_HUMAN	40S ribosomal protein S24 OS=Homo sapiens GN=RPS24 PE=3 SV=1	32.3919	0	60.49	1	2.76817	10	0	1	-10
tr|E7ETK0|E7ETK0_HUMAN	40S ribosomal protein S24 OS=Homo sapiens GN=RPS24 PE=3 SV=1	15.1693	0	60.49	1	6.10687	10	0	1	-10
tr|J3QTR3|J3QTR3_HUMAN	40S ribosomal protein S27a (Fragment) OS=Homo sapiens GN=RPS27A PE=4 SV=1	12.2119	0	40.03	1	5.66038	1	0	1	0.25
tr|E9PK82|E9PK82_HUMAN	40S ribosomal protein S3 (Fragment) OS=Homo sapiens GN=RPS3 PE=4 SV=1	14.2905	0	45.45	1	4.6875	4	0	1	-10
sp|P23396|RS3_HUMAN	40S ribosomal protein S3 OS=Homo sapiens GN=RPS3 PE=1 SV=2	26.6534	0	45.45	1	2.46914	4	0	1	-10
tr|E9PL09|E9PL09_HUMAN	40S ribosomal protein S3 OS=Homo sapiens GN=RPS3 PE=3 SV=1	25.3367	0	45.45	1	2.5974	4	0	1	-10
tr|J3KN86|J3KN86_HUMAN	40S ribosomal protein S3 OS=Homo sapiens GN=RPS3 PE=3 SV=1	28.4505	0	45.45	1	2.3166	4	0	1	-10
tr|E9PJH4|E9PJH4_HUMAN	40S ribosomal protein S3 OS=Homo sapiens GN=RPS3 PE=4 SV=1	12.9148	0	45.45	1	5.21739	4	0	1	-10
tr|E9PL45|E9PL45_HUMAN	40S ribosomal protein S3 OS=Homo sapiens GN=RPS3 PE=4 SV=1	18.3288	0	45.45	1	3.65854	4	0	1	-10
tr|E9PPU1|E9PPU1_HUMAN	40S ribosomal protein S3 OS=Homo sapiens GN=RPS3 PE=4 SV=1	17.3785	0	45.45	1	3.79747	4	0	1	-10
tr|E9PQ96|E9PQ96_HUMAN	40S ribosomal protein S3 OS=Homo sapiens GN=RPS3 PE=4 SV=1	10.2545	0	45.45	1	6.59341	4	0	1	-10
tr|E9PQX2|E9PQX2_HUMAN	40S ribosomal protein S3 OS=Homo sapiens GN=RPS3 PE=4 SV=1	4.99046	0	45.45	1	13.6364	4	0	1	-10
tr|F2Z2S8|F2Z2S8_HUMAN	40S ribosomal protein S3 OS=Homo sapiens GN=RPS3 PE=4 SV=1	13.0432	0	45.45	1	5.12821	4	0	1	-10
sp|P62701|RS4X_HUMAN	40S ribosomal protein S4, X isoform OS=Homo sapiens GN=RPS4X PE=1 SV=2	29.561	0.376915	30.21	1	3.80228	2	0	1	-10
tr|A6NH36|A6NH36_HUMAN	40S ribosomal protein S4, X isoform OS=Homo sapiens GN=RPS4X PE=4 SV=1	13.9926	0.376915	30.21	1	8.19672	2	0	1	-10
sp|P46782|RS5_HUMAN	40S ribosomal protein S5 OS=Homo sapiens GN=RPS5 PE=1 SV=4	22.844	1	207.57	4	9.80392	33	12.26	0.013	0.24
tr|C9J9K3|C9J9K3_HUMAN	40S ribosomal protein SA (Fragment) OS=Homo sapiens GN=RPSA PE=3 SV=1	29.469	0.927363	451.23	10	8.71212	35	3.22	0.103	0.15
sp|P08865|RSSA_HUMAN	40S ribosomal protein SA OS=Homo sapiens GN=RPSA PE=1 SV=4	32.8154	0.927363	451.23	10	7.79661	35	3.22	0.103	0.15
sp|P08195|4F2_HUMAN	4F2 cell-surface antigen heavy chain OS=Homo sapiens GN=SLC3A2 PE=1 SV=3	67.9337	0	38.58	1	2.69841	7	0	1	-10
tr|F5GZS6|F5GZS6_HUMAN	4F2 cell-surface antigen heavy chain OS=Homo sapiens GN=SLC3A2 PE=4 SV=1	64.8142	0	38.58	1	2.83806	7	0	1	-10
tr|J3KPF3|J3KPF3_HUMAN	4F2 cell-surface antigen heavy chain OS=Homo sapiens GN=SLC3A2 PE=4 SV=1	68.0408	0	38.58	1	2.69414	7	0	1	-10
sp|P49914|MTHFS_HUMAN	5-formyltetrahydrofolate cyclo-ligase OS=Homo sapiens GN=MTHFS PE=1 SV=2	23.2229	0.444504	36.8	1	4.92611	2	0	1	-0.22
tr|H3BN04|H3BN04_HUMAN	5-formyltetrahydrofolate cyclo-ligase OS=Homo sapiens GN=MTHFS PE=4 SV=1	4.91575	0.444504	36.8	1	22.7273	2	0	1	-0.22
sp|P17858|K6PL_HUMAN	6-phosphofructokinase, liver type OS=Homo sapiens GN=PFKL PE=1 SV=6	84.9462	0.496567	49.64	1	1.15385	3	0	1	0.07
tr|F8WEU2|F8WEU2_HUMAN	6-phosphofructokinase, liver type OS=Homo sapiens GN=PFKL PE=4 SV=1	4.15225	0.496567	49.64	1	21.4286	3	0	1	0.07
sp|P52209|6PGD_HUMAN	6-phosphogluconate dehydrogenase, decarboxylating OS=Homo sapiens GN=PGD PE=1 SV=3	53.0879	0.499339	86.53	1	3.31263	14	0	1	-10
tr|F5H7U0|F5H7U0_HUMAN	6-phosphogluconate dehydrogenase, decarboxylating OS=Homo sapiens GN=PGD PE=3 SV=1	50.7428	0.499339	86.53	1	3.47072	14	0	1	-10
sp|O95336|6PGL_HUMAN	6-phosphogluconolactonase OS=Homo sapiens GN=PGLS PE=1 SV=2	27.5115	0.999972	64.36	1	10.8527	2	0	1	-10
sp|P05386|RLA1_HUMAN	60S acidic ribosomal protein P1 OS=Homo sapiens GN=RPLP1 PE=1 SV=1	11.4887	1	380.67	6	26.3158	27	8.69	0.042	1.29
sp|P62913|RL11_HUMAN	60S ribosomal protein L11 OS=Homo sapiens GN=RPL11 PE=1 SV=2	20.2216	0.989835	71.92	2	6.74157	6	1369.37	0.001	-0.65
sp|P40429|RL13A_HUMAN	60S ribosomal protein L13a OS=Homo sapiens GN=RPL13A PE=1 SV=2	23.5444	0.99967	72.55	1	5.41872	29	0	1	-10
sp|P46779|RL28_HUMAN	60S ribosomal protein L28 OS=Homo sapiens GN=RPL28 PE=1 SV=3	15.7197	0	37.86	1	7.29927	8	0	1	-10
tr|C9JB50|C9JB50_HUMAN	60S ribosomal protein L28 OS=Homo sapiens GN=RPL28 PE=4 SV=1	7.86517	0	37.86	1	14.4928	8	0	1	-10
tr|E9PB24|E9PB24_HUMAN	60S ribosomal protein L28 OS=Homo sapiens GN=RPL28 PE=4 SV=1	19.1179	0	37.86	1	5.91716	8	0	1	-10
tr|G5E9L2|G5E9L2_HUMAN	60S ribosomal protein L28 OS=Homo sapiens GN=RPL28 PE=4 SV=1	10.0633	0	37.86	1	11.4943	8	0	1	-10
tr|H0YKD8|H0YKD8_HUMAN	60S ribosomal protein L28 OS=Homo sapiens GN=RPL28 PE=4 SV=1	19.0421	0	37.86	1	5.88235	8	0	1	-10
tr|H0YLP6|H0YLP6_HUMAN	60S ribosomal protein L28 OS=Homo sapiens GN=RPL28 PE=4 SV=1	9.6329	0	37.86	1	11.236	8	0	1	-10
tr|H0YMF4|H0YMF4_HUMAN	60S ribosomal protein L28 OS=Homo sapiens GN=RPL28 PE=4 SV=1	12.3645	0	37.86	1	8.92857	8	0	1	-10
sp|Q7L2J0|MEPCE_HUMAN	7SK snRNA methylphosphate capping enzyme OS=Homo sapiens GN=MEPCE PE=1 SV=1	74.2916	0.816076	47.44	1	1.59652	1	0	1	0.23
sp|Q8IZP0|ABI1_HUMAN	Abl interactor 1 OS=Homo sapiens GN=ABI1 PE=1 SV=4	55.0287	0	44.85	1	3.14961	4	0	1	0.07
tr|F5H1G9|F5H1G9_HUMAN	Abl interactor 1 OS=Homo sapiens GN=ABI1 PE=4 SV=1	43.4288	0	44.85	1	4.06091	4	0	1	0.07
tr|F8WA55|F8WA55_HUMAN	Abl interactor 1 OS=Homo sapiens GN=ABI1 PE=4 SV=1	46.5185	0	44.85	1	3.78251	4	0	1	0.07
tr|F8WA56|F8WA56_HUMAN	Abl interactor 1 OS=Homo sapiens GN=ABI1 PE=4 SV=1	52.5964	0	44.85	1	3.3195	4	0	1	0.07
tr|H7BXI6|H7BXI6_HUMAN	Abl interactor 1 OS=Homo sapiens GN=ABI1 PE=4 SV=1	53.861	0	44.85	1	3.22581	4	0	1	0.07
tr|A6NFN2|A6NFN2_HUMAN	Abl interactor 1 OS=Homo sapiens GN=ABI1 PE=4 SV=2	55.2078	0	44.85	1	3.14342	4	0	1	0.07
sp|Q9BWD1|THIC_HUMAN	Acetyl-CoA acetyltransferase, cytosolic OS=Homo sapiens GN=ACAT2 PE=1 SV=2	41.3064	0.999961	97.74	1	3.77834	14	0	1	-10
tr|G5E9R5|G5E9R5_HUMAN	Acid phosphatase 1, soluble, isoform CRA_d OS=Homo sapiens GN=ACP1 PE=4 SV=1	8.9474	0	45.23	1	11.25	1	0	1	0.12
tr|E9PBX2|E9PBX2_HUMAN	Acid-sensing ion channel 2 OS=Homo sapiens GN=ASIC2 PE=3 SV=1	62.8285	0.304762	45.36	1	1.59858	1	0	1	-10
sp|O96019|ACL6A_HUMAN	Actin-like protein 6A OS=Homo sapiens GN=ACTL6A PE=1 SV=1	47.4123	0.999991	117.09	1	5.36131	18	0	1	-10
sp|P60709|ACTB_HUMAN	Actin, cytoplasmic 1 OS=Homo sapiens GN=ACTB PE=1 SV=1	41.6917	0.410292	112.34	2	9.86667	7	1.48	0.291	1.85
sp|P60709|ACTB_HUMAN	Actin, cytoplasmic 1 OS=Homo sapiens GN=ACTB PE=1 SV=1	41.6917	0	653.51	9	7.2	137	59.35	0	0.31
tr|C9JTX5|C9JTX5_HUMAN	Actin, cytoplasmic 1, N-terminally processed (Fragment) OS=Homo sapiens GN=ACTB PE=3 SV=1	8.51016	0	653.51	9	33.75	137	59.35	0	0.31
tr|C9JZR7|C9JZR7_HUMAN	Actin, cytoplasmic 1, N-terminally processed (Fragment) OS=Homo sapiens GN=ACTB PE=3 SV=1	11.3685	0	653.51	9	26.2136	137	59.35	0	0.31
tr|E7EVS6|E7EVS6_HUMAN	Actin, cytoplasmic 1, N-terminally processed (Fragment) OS=Homo sapiens GN=ACTB PE=3 SV=1	17.9458	0	653.51	9	16.4634	137	59.35	0	0.31
tr|G5E9R0|G5E9R0_HUMAN	Actin, cytoplasmic 1, N-terminally processed OS=Homo sapiens GN=ACTB PE=3 SV=1	13.8318	0	653.51	9	21.6	137	59.35	0	0.31
tr|I3L1U9|I3L1U9_HUMAN	Actin, cytoplasmic 2 (Fragment) OS=Homo sapiens GN=ACTG1 PE=3 SV=1	23.8119	0	690.24	9	12.6168	101	7.28	0.014	0.44
tr|I3L3I0|I3L3I0_HUMAN	Actin, cytoplasmic 2 (Fragment) OS=Homo sapiens GN=ACTG1 PE=3 SV=1	23.8119	0	690.24	9	12.6168	101	7.28	0.014	0.44
tr|I3L3R2|I3L3R2_HUMAN	Actin, cytoplasmic 2 (Fragment) OS=Homo sapiens GN=ACTG1 PE=3 SV=1	18.0019	0	690.24	9	16.4634	101	7.28	0.014	0.44
tr|I3L4N8|I3L4N8_HUMAN	Actin, cytoplasmic 2 (Fragment) OS=Homo sapiens GN=ACTG1 PE=3 SV=1	26.8994	0	690.24	9	11.157	101	7.28	0.014	0.44
sp|P63261|ACTG_HUMAN	Actin, cytoplasmic 2 OS=Homo sapiens GN=ACTG1 PE=1 SV=1	41.7478	0.410292	112.34	2	9.86667	7	1.48	0.291	1.85
sp|P63261|ACTG_HUMAN	Actin, cytoplasmic 2 OS=Homo sapiens GN=ACTG1 PE=1 SV=1	41.7478	0	690.24	9	7.2	101	7.28	0.014	0.44
tr|I3L3I4|I3L3I4_HUMAN	Actin, cytoplasmic 2 OS=Homo sapiens GN=ACTG1 PE=3 SV=1	42.0607	0.410292	112.34	2	9.66057	7	1.48	0.291	1.85
tr|I3L3I4|I3L3I4_HUMAN	Actin, cytoplasmic 2 OS=Homo sapiens GN=ACTG1 PE=3 SV=1	42.0607	0	690.24	9	7.04961	101	7.28	0.014	0.44
tr|J3KT65|J3KT65_HUMAN	Actin, cytoplasmic 2 OS=Homo sapiens GN=ACTG1 PE=3 SV=1	21.7718	0	690.24	9	13.6364	101	7.28	0.014	0.44
sp|P07108|ACBP_HUMAN	Acyl-CoA-binding protein OS=Homo sapiens GN=DBI PE=1 SV=2	10.02	0.749038	120.96	2	14.9425	38	2.45	0.193	0.24
sp|Q86TX2|ACOT1_HUMAN	Acyl-coenzyme A thioesterase 1 OS=Homo sapiens GN=ACOT1 PE=1 SV=1	46.23	0.277955	32.84	1	2.61283	4	0	1	-10
tr|G3V4F2|G3V4F2_HUMAN	Acyl-coenzyme A thioesterase 1 OS=Homo sapiens GN=ACOT1 PE=4 SV=1	43.6876	0.277955	32.84	1	2.78481	4	0	1	-10
sp|P49753|ACOT2_HUMAN	Acyl-coenzyme A thioesterase 2, mitochondrial OS=Homo sapiens GN=ACOT2 PE=1 SV=6	53.1667	0.277955	32.84	1	2.27743	4	0	1	-10
tr|Q5QPN5|Q5QPN5_HUMAN	Acyl-protein thioesterase 2 (Fragment) OS=Homo sapiens GN=LYPLA2 PE=2 SV=1	9.70874	0	88.71	1	17.5824	15	0	1	-10
sp|O95372|LYPA2_HUMAN	Acyl-protein thioesterase 2 OS=Homo sapiens GN=LYPLA2 PE=1 SV=1	24.7027	0	88.71	1	6.92641	15	0	1	-10
tr|Q5QPN9|Q5QPN9_HUMAN	Acyl-protein thioesterase 2 OS=Homo sapiens GN=LYPLA2 PE=2 SV=1	14.4903	0	88.71	1	11.6788	15	0	1	-10
tr|Q5QPQ2|Q5QPQ2_HUMAN	Acyl-protein thioesterase 2 OS=Homo sapiens GN=LYPLA2 PE=2 SV=1	19.1426	0	88.71	1	8.79121	15	0	1	-10
tr|Q5QPQ3|Q5QPQ3_HUMAN	Acyl-protein thioesterase 2 OS=Homo sapiens GN=LYPLA2 PE=2 SV=1	19.1738	0	88.71	1	8.88889	15	0	1	-10
tr|E7EPS4|E7EPS4_HUMAN	Acyl-protein thioesterase 2 OS=Homo sapiens GN=LYPLA2 PE=4 SV=1	14.1111	0	88.71	1	11.9403	15	0	1	-10
tr|H3BQB1|H3BQB1_HUMAN	Adenine phosphoribosyltransferase (Fragment) OS=Homo sapiens GN=APRT PE=4 SV=1	17.5515	0	100.68	1	6.79012	13	0	1	-10
tr|H3BQF1|H3BQF1_HUMAN	Adenine phosphoribosyltransferase (Fragment) OS=Homo sapiens GN=APRT PE=4 SV=1	16.4085	0	100.68	1	7.38255	13	0	1	-10
sp|P07741|APT_HUMAN	Adenine phosphoribosyltransferase OS=Homo sapiens GN=APRT PE=1 SV=2	19.5774	0	100.68	1	6.11111	13	0	1	-10
tr|G5E9J2|G5E9J2_HUMAN	Adenine phosphoribosyltransferase OS=Homo sapiens GN=APRT PE=4 SV=1	14.5298	0	100.68	1	8.20896	13	0	1	-10
tr|H3BQZ9|H3BQZ9_HUMAN	Adenine phosphoribosyltransferase OS=Homo sapiens GN=APRT PE=4 SV=1	16.5878	0	100.68	1	7.18954	13	0	1	-10
tr|H3BSW3|H3BSW3_HUMAN	Adenine phosphoribosyltransferase OS=Homo sapiens GN=APRT PE=4 SV=1	6.89668	0	100.68	1	17.4603	13	0	1	-10
tr|B0QY75|B0QY75_HUMAN	Adenylosuccinate lyase (Fragment) OS=Homo sapiens GN=ADSL PE=4 SV=1	19.3906	0.249961	74.04	1	7.47126	2	0	1	-10
sp|P30566|PUR8_HUMAN	Adenylosuccinate lyase OS=Homo sapiens GN=ADSL PE=1 SV=2	54.836	0.249961	74.04	1	2.68595	2	0	1	-10
tr|E7ERF4|E7ERF4_HUMAN	Adenylosuccinate lyase OS=Homo sapiens GN=ADSL PE=4 SV=1	56.1625	0.249961	74.04	1	2.61044	2	0	1	-10
tr|Q5T0R1|Q5T0R1_HUMAN	Adenylyl cyclase-associated protein (Fragment) OS=Homo sapiens GN=CAP1 PE=2 SV=1	23.8973	0	80.74	1	4.18605	10	0	1	-10
tr|Q5T0R2|Q5T0R2_HUMAN	Adenylyl cyclase-associated protein (Fragment) OS=Homo sapiens GN=CAP1 PE=2 SV=1	23.2159	0	80.74	1	4.32692	10	0	1	-10
tr|Q5T0R3|Q5T0R3_HUMAN	Adenylyl cyclase-associated protein (Fragment) OS=Homo sapiens GN=CAP1 PE=2 SV=1	22.7016	0	80.74	1	4.4335	10	0	1	-10
tr|Q5T0R4|Q5T0R4_HUMAN	Adenylyl cyclase-associated protein (Fragment) OS=Homo sapiens GN=CAP1 PE=2 SV=1	22.6006	0	80.74	1	4.45545	10	0	1	-10
tr|Q5T0R5|Q5T0R5_HUMAN	Adenylyl cyclase-associated protein (Fragment) OS=Homo sapiens GN=CAP1 PE=2 SV=1	19.8782	0	80.74	1	5	10	0	1	-10
tr|Q5T0R6|Q5T0R6_HUMAN	Adenylyl cyclase-associated protein (Fragment) OS=Homo sapiens GN=CAP1 PE=2 SV=1	19.3859	0	80.74	1	5.11364	10	0	1	-10
tr|Q5T0R7|Q5T0R7_HUMAN	Adenylyl cyclase-associated protein (Fragment) OS=Homo sapiens GN=CAP1 PE=2 SV=1	19.1718	0	80.74	1	5.17241	10	0	1	-10
tr|Q5T0R8|Q5T0R8_HUMAN	Adenylyl cyclase-associated protein (Fragment) OS=Homo sapiens GN=CAP1 PE=2 SV=1	6.22902	0	80.74	1	15.5172	10	0	1	-10
tr|Q5T0R9|Q5T0R9_HUMAN	Adenylyl cyclase-associated protein (Fragment) OS=Homo sapiens GN=CAP1 PE=2 SV=1	28.6555	0	80.74	1	3.42205	10	0	1	-10
tr|Q5T0S3|Q5T0S3_HUMAN	Adenylyl cyclase-associated protein (Fragment) OS=Homo sapiens GN=CAP1 PE=2 SV=1	15.2876	0	80.74	1	6.2069	10	0	1	-10
sp|Q01518|CAP1_HUMAN	Adenylyl cyclase-associated protein 1 OS=Homo sapiens GN=CAP1 PE=1 SV=5	51.8507	0	80.74	1	1.89474	10	0	1	-10
sp|O00170|AIP_HUMAN	AH receptor-interacting protein OS=Homo sapiens GN=AIP PE=1 SV=2	37.5941	0	30.69	1	1.81818	1	0	1	-10
tr|J3KPM3|J3KPM3_HUMAN	AKT1 substrate 1 (Proline-rich), isoform CRA_b OS=Homo sapiens GN=AKT1S1 PE=4 SV=1	29.2263	0.333286	60.25	1	6.52174	10	0	1	-10
sp|P49588|SYAC_HUMAN	Alanine--tRNA ligase, cytoplasmic OS=Homo sapiens GN=AARS PE=1 SV=2	106.725	0.999864	80.41	1	1.13636	10	0	1	-10
tr|Q5T621|Q5T621_HUMAN	Alcohol dehydrogenase [NADP(+)] (Fragment) OS=Homo sapiens GN=AKR1A1 PE=2 SV=1	16.4883	0.494157	64.94	1	5.44218	6	0	1	-10
sp|P14550|AK1A1_HUMAN	Alcohol dehydrogenase [NADP(+)] OS=Homo sapiens GN=AKR1A1 PE=1 SV=3	36.5318	0.494157	64.94	1	2.46154	6	0	1	-10
sp|P11766|ADHX_HUMAN	Alcohol dehydrogenase class-3 OS=Homo sapiens GN=ADH5 PE=1 SV=4	39.6804	0.421096	87.57	2	2.13904	6	0	1	-0.03
tr|D6R9G2|D6R9G2_HUMAN	Alcohol dehydrogenase class-3 OS=Homo sapiens GN=ADH5 PE=4 SV=1	10.0422	0.421096	87.57	2	8.42105	6	0	1	-0.03
tr|D6RAY0|D6RAY0_HUMAN	Alcohol dehydrogenase class-3 OS=Homo sapiens GN=ADH5 PE=4 SV=1	6.09316	0.421096	87.57	2	14.2857	6	0	1	-0.03
tr|D6RFE4|D6RFE4_HUMAN	Alcohol dehydrogenase class-3 OS=Homo sapiens GN=ADH5 PE=4 SV=1	12.1893	0.421096	87.57	2	6.95652	6	0	1	-0.03
sp|P61163|ACTZ_HUMAN	Alpha-centractin OS=Homo sapiens GN=ACTR1A PE=1 SV=1	42.5689	1	175.59	2	6.64894	12	0	1	0.07
sp|P06733|ENOA_HUMAN	Alpha-enolase OS=Homo sapiens GN=ENO1 PE=1 SV=2	47.1213	0.999	120.97	3	2.07373	13	127.07	0	0.25
sp|Q12904|AIMP1_HUMAN	Aminoacyl tRNA synthase complex-interacting multifunctional protein 1 OS=Homo sapiens GN=AIMP1 PE=1 SV=2	34.3131	0.508625	78.17	2	2.88462	4	351.38	0.003	0.13
tr|Q5T3N0|Q5T3N0_HUMAN	Annexin (Fragment) OS=Homo sapiens GN=ANXA1 PE=2 SV=1	12.6166	0.982619	401.59	7	24.3478	39	108.28	0	0.18
tr|H0YKL9|H0YKL9_HUMAN	Annexin (Fragment) OS=Homo sapiens GN=ANXA2 PE=3 SV=1	12.0383	0	109.09	3	11.8182	3	13.92	0.02	0.28
tr|H0YKS4|H0YKS4_HUMAN	Annexin (Fragment) OS=Homo sapiens GN=ANXA2 PE=3 SV=1	19.5001	0	109.09	3	7.38636	3	13.92	0.02	0.28
tr|H0YKX9|H0YKX9_HUMAN	Annexin (Fragment) OS=Homo sapiens GN=ANXA2 PE=3 SV=1	14.5295	0	109.09	3	9.70149	3	13.92	0.02	0.28
tr|H0YKZ7|H0YKZ7_HUMAN	Annexin (Fragment) OS=Homo sapiens GN=ANXA2 PE=3 SV=1	12.9838	0	109.09	3	10.9244	3	13.92	0.02	0.28
tr|H0YMD0|H0YMD0_HUMAN	Annexin (Fragment) OS=Homo sapiens GN=ANXA2 PE=3 SV=1	25.308	0	109.09	3	5.72687	3	13.92	0.02	0.28
tr|H0YMM1|H0YMM1_HUMAN	Annexin (Fragment) OS=Homo sapiens GN=ANXA2 PE=3 SV=1	16.4305	0	109.09	3	8.72483	3	13.92	0.02	0.28
tr|H0YMT9|H0YMT9_HUMAN	Annexin (Fragment) OS=Homo sapiens GN=ANXA2 PE=3 SV=1	14.4425	0	109.09	3	9.77444	3	13.92	0.02	0.28
tr|H0YN42|H0YN42_HUMAN	Annexin (Fragment) OS=Homo sapiens GN=ANXA2 PE=3 SV=1	28.7887	0	109.09	3	5.07812	3	13.92	0.02	0.28
tr|H0YNP5|H0YNP5_HUMAN	Annexin (Fragment) OS=Homo sapiens GN=ANXA2 PE=3 SV=1	19.697	0	109.09	3	7.42857	3	13.92	0.02	0.28
tr|D6RAZ8|D6RAZ8_HUMAN	Annexin (Fragment) OS=Homo sapiens GN=ANXA3 PE=3 SV=1	11.576	0.209299	32.99	1	7.69231	2	0	1	-10
tr|D6RCA8|D6RCA8_HUMAN	Annexin (Fragment) OS=Homo sapiens GN=ANXA3 PE=3 SV=1	14.9037	0.209299	32.99	1	5.97015	2	0	1	-10
tr|D6RFG5|D6RFG5_HUMAN	Annexin (Fragment) OS=Homo sapiens GN=ANXA3 PE=3 SV=1	17.1168	0.209299	32.99	1	5.19481	2	0	1	-10
sp|P04083|ANXA1_HUMAN	Annexin A1 OS=Homo sapiens GN=ANXA1 PE=1 SV=2	38.672	0.982619	401.59	7	8.09249	39	108.28	0	0.18
tr|H0YKV8|H0YKV8_HUMAN	Annexin A2 (Fragment) OS=Homo sapiens GN=ANXA2 PE=4 SV=1	9.01862	0	109.09	3	16.0494	3	13.92	0.02	0.28
tr|H0YMD9|H0YMD9_HUMAN	Annexin A2 (Fragment) OS=Homo sapiens GN=ANXA2 PE=4 SV=1	7.05754	0	109.09	3	20	3	13.92	0.02	0.28
tr|H0YNB8|H0YNB8_HUMAN	Annexin A2 (Fragment) OS=Homo sapiens GN=ANXA2 PE=4 SV=1	5.1035	0	109.09	3	27.6596	3	13.92	0.02	0.28
sp|P07355|ANXA2_HUMAN	Annexin A2 OS=Homo sapiens GN=ANXA2 PE=1 SV=2	38.5618	0	109.09	3	3.83481	3	13.92	0.02	0.28
tr|H0YKN4|H0YKN4_HUMAN	Annexin A2 OS=Homo sapiens GN=ANXA2 PE=4 SV=1	7.61782	0	109.09	3	18.8406	3	13.92	0.02	0.28
sp|P12429|ANXA3_HUMAN	Annexin A3 OS=Homo sapiens GN=ANXA3 PE=1 SV=3	36.3346	0.209299	32.99	1	2.47678	2	0	1	-10
tr|H0YLV6|H0YLV6_HUMAN	Annexin OS=Homo sapiens GN=ANXA2 PE=3 SV=1	14.4025	0	109.09	3	9.84848	3	13.92	0.02	0.28
tr|H0YMU9|H0YMU9_HUMAN	Annexin OS=Homo sapiens GN=ANXA2 PE=3 SV=1	25.5352	0	109.09	3	5.65217	3	13.92	0.02	0.28
tr|Q6P452|Q6P452_HUMAN	Annexin OS=Homo sapiens GN=ANXA4 PE=2 SV=1	33.5128	0.999491	66.77	2	8.3612	3	556.71	0.002	0.17
sp|P54136|SYRC_HUMAN	Arginine--tRNA ligase, cytoplasmic OS=Homo sapiens GN=RARS PE=1 SV=2	75.3129	0.238306	40.82	1	1.66667	2	0	1	-10
tr|E5RH09|E5RH09_HUMAN	Arginine--tRNA ligase, cytoplasmic OS=Homo sapiens GN=RARS PE=4 SV=1	12.7036	0.238306	40.82	1	9.73451	2	0	1	-10
tr|E5RI24|E5RI24_HUMAN	Arginine--tRNA ligase, cytoplasmic OS=Homo sapiens GN=RARS PE=4 SV=1	6.21111	0.238306	40.82	1	18.9655	2	0	1	-10
tr|E5RJM9|E5RJM9_HUMAN	Arginine--tRNA ligase, cytoplasmic OS=Homo sapiens GN=RARS PE=4 SV=1	14.4625	0.238306	40.82	1	8.52713	2	0	1	-10
tr|Q5T6L5|Q5T6L5_HUMAN	Argininosuccinate synthase (Fragment) OS=Homo sapiens GN=ASS1 PE=2 SV=1	20.2304	0.189384	39.69	1	5.58659	1	0	1	0.56
tr|Q5T6L6|Q5T6L6_HUMAN	Argininosuccinate synthase (Fragment) OS=Homo sapiens GN=ASS1 PE=2 SV=1	22.3794	0.189384	39.69	1	5.05051	1	0	1	0.56
sp|P00966|ASSY_HUMAN	Argininosuccinate synthase OS=Homo sapiens GN=ASS1 PE=1 SV=2	46.483	0.189384	39.69	1	2.42718	1	0	1	0.56
sp|O95260|ATE1_HUMAN	Arginyl-tRNA--protein transferase 1 OS=Homo sapiens GN=ATE1 PE=1 SV=2	59.0342	0.499111	40.92	1	4.05405	4	0	1	-10
tr|G5E9Q5|G5E9Q5_HUMAN	ARP1 actin-related protein 1 homolog B, centractin beta (Yeast), isoform CRA_c OS=Homo sapiens GN=ACTR1B PE=3 SV=1	16.6604	0.498995	59.95	1	17.0068	4	0	1	-3.69
sp|P17174|AATC_HUMAN	Aspartate aminotransferase, cytoplasmic OS=Homo sapiens GN=GOT1 PE=1 SV=3	46.2005	0.926517	39.61	1	4.35835	1	0	1	0.3
sp|Q9NUQ8|ABCF3_HUMAN	ATP-binding cassette sub-family F member 3 OS=Homo sapiens GN=ABCF3 PE=1 SV=2	79.6771	0.325615	53.29	1	1.12835	3	0	1	-10
tr|F8WCU6|F8WCU6_HUMAN	ATP-binding cassette sub-family F member 3 OS=Homo sapiens GN=ABCF3 PE=4 SV=1	11.2545	0.325615	53.29	1	7.76699	3	0	1	-10
sp|O00571|DDX3X_HUMAN	ATP-dependent RNA helicase DDX3X OS=Homo sapiens GN=DDX3X PE=1 SV=3	73.18	0.749955	116	2	5.43807	4	0	1	0.2
tr|B4DLA0|B4DLA0_HUMAN	ATP-dependent RNA helicase DDX3X OS=Homo sapiens GN=DDX3X PE=2 SV=1	15.0048	0.749955	116	2	25.8993	4	0	1	0.2
sp|O43681|ASNA_HUMAN	ATPase ASNA1 OS=Homo sapiens GN=ASNA1 PE=1 SV=2	38.7494	0.999998	83.05	1	9.77011	10	0	1	-10
tr|H0Y2W2|H0Y2W2_HUMAN	ATPase family AAA domain-containing protein 3A (Fragment) OS=Homo sapiens GN=ATAD3A PE=4 SV=1	64.3155	0	29.99	1	3.32168	23	0	1	-10
sp|Q9NVI7|ATD3A_HUMAN	ATPase family AAA domain-containing protein 3A OS=Homo sapiens GN=ATAD3A PE=1 SV=2	71.3067	0	29.99	1	2.99685	23	0	1	-10
sp|Q5T9A4|ATD3B_HUMAN	ATPase family AAA domain-containing protein 3B OS=Homo sapiens GN=ATAD3B PE=1 SV=1	72.5093	0	29.99	1	2.9321	23	0	1	-10
tr|A6NFL3|A6NFL3_HUMAN	ATPase family AAA domain-containing protein 3B OS=Homo sapiens GN=ATAD3B PE=4 SV=2	14.0564	0	29.99	1	16.2393	23	0	1	-10
sp|Q8WYA6|CTBL1_HUMAN	Beta-catenin-like protein 1 OS=Homo sapiens GN=CTNNBL1 PE=1 SV=1	65.1141	0.999853	80.12	1	2.30906	2	0	1	-10
sp|P42025|ACTY_HUMAN	Beta-centractin OS=Homo sapiens GN=ACTR1B PE=1 SV=1	42.2487	0.498995	59.95	1	6.64894	4	0	1	-3.69
sp|Q9HAY6|BCDO1_HUMAN	Beta,beta-carotene 15,15'-monooxygenase OS=Homo sapiens GN=BCMO1 PE=1 SV=1	62.5795	0.282175	37.77	1	1.27971	9	0	1	-10
tr|H3BPA2|H3BPA2_HUMAN	Beta,beta-carotene 15,15'-monooxygenase OS=Homo sapiens GN=BCMO1 PE=3 SV=1	18.6683	0.282175	37.77	1	4.32099	9	0	1	-10
tr|H3BV18|H3BV18_HUMAN	Beta,beta-carotene 15,15'-monooxygenase OS=Homo sapiens GN=BCMO1 PE=3 SV=1	9.01967	0.282175	37.77	1	8.64198	9	0	1	-10
sp|Q6QNY1|BL1S2_HUMAN	Biogenesis of lysosome-related organelles complex 1 subunit 2 OS=Homo sapiens GN=BLOC1S2 PE=1 SV=1	15.9331	0.999023	68.98	1	7.74648	4	0	1	-10
tr|H3BV85|H3BV85_HUMAN	BolA-like protein 2 (Fragment) OS=Homo sapiens GN=BOLA2B PE=3 SV=1	9.719	0	59.04	1	10.2273	8	0	1	-10
tr|H3BPT9|H3BPT9_HUMAN	BolA-like protein 2 (Fragment) OS=Homo sapiens GN=BOLA2B PE=4 SV=1	8.44649	0	59.04	1	11.1111	8	0	1	-10
sp|Q9H3K6|BOLA2_HUMAN	BolA-like protein 2 OS=Homo sapiens GN=BOLA2 PE=1 SV=1	10.0922	0	59.04	1	10.4651	8	0	1	-10
tr|C9J2G0|C9J2G0_HUMAN	BRCA1-A complex subunit BRE (Fragment) OS=Homo sapiens GN=BRE PE=4 SV=1	17.3096	0	30.88	1	5.88235	1	0	1	-10
tr|F8W733|F8W733_HUMAN	BRCA1-A complex subunit BRE (Fragment) OS=Homo sapiens GN=BRE PE=4 SV=1	31.9342	0	30.88	1	3.16901	1	0	1	-10
sp|Q9NXR7|BRE_HUMAN	BRCA1-A complex subunit BRE OS=Homo sapiens GN=BRE PE=1 SV=2	43.5058	0	30.88	1	2.34987	1	0	1	-10
sp|Q6PJG6|BRAT1_HUMAN	BRCA1-associated ATM activator 1 OS=Homo sapiens GN=BRAT1 PE=1 SV=2	88.0449	0.497773	40.47	1	2.43605	3	0	1	-10
sp|P27708|PYR1_HUMAN	CAD protein OS=Homo sapiens GN=CAD PE=1 SV=3	242.811	0.499063	67.7	1	0.539326	10	0	1	-10
sp|Q9BRF8|CPPED_HUMAN	Calcineurin-like phosphoesterase domain-containing protein 1 OS=Homo sapiens GN=CPPED1 PE=1 SV=3	35.5079	0.31632	72.53	1	3.50318	4	0	1	-10
tr|B4DQ68|B4DQ68_HUMAN	Calcineurin-like phosphoesterase domain-containing protein 1 OS=Homo sapiens GN=CPPED1 PE=2 SV=1	13.4357	0.31632	72.53	1	9.01639	4	0	1	-10
tr|H3BNU9|H3BNU9_HUMAN	Calcium-regulated heat stable protein 1 (Fragment) OS=Homo sapiens GN=CARHSP1 PE=4 SV=1	14.1892	0	33.81	1	18.3206	11	0	1	-10
tr|H3BPY5|H3BPY5_HUMAN	Calcium-regulated heat stable protein 1 (Fragment) OS=Homo sapiens GN=CARHSP1 PE=4 SV=1	13.6259	0	33.81	1	19.0476	11	0	1	-10
tr|H3BSW7|H3BSW7_HUMAN	Calcium-regulated heat stable protein 1 (Fragment) OS=Homo sapiens GN=CARHSP1 PE=4 SV=1	12.093	0	33.81	1	21.4286	11	0	1	-10
tr|H3BTK3|H3BTK3_HUMAN	Calcium-regulated heat stable protein 1 (Fragment) OS=Homo sapiens GN=CARHSP1 PE=4 SV=1	7.64691	0	33.81	1	33.8028	11	0	1	-10
tr|H3BUY4|H3BUY4_HUMAN	Calcium-regulated heat stable protein 1 (Fragment) OS=Homo sapiens GN=CARHSP1 PE=4 SV=1	13.3978	0	33.81	1	19.3548	11	0	1	-10
sp|Q9Y2V2|CHSP1_HUMAN	Calcium-regulated heat stable protein 1 OS=Homo sapiens GN=CARHSP1 PE=1 SV=2	15.864	0	33.81	1	16.3265	11	0	1	-10
tr|I3L3X8|I3L3X8_HUMAN	Calcium-regulated heat stable protein 1 OS=Homo sapiens GN=CARHSP1 PE=4 SV=1	10.0791	0	33.81	1	25.5319	11	0	1	-10
tr|B2ZWH1|B2ZWH1_HUMAN	Calcyclin binding protein (Fragment) OS=Homo sapiens GN=CACYBP PE=4 SV=1	5.83719	0.555075	120.24	2	32	9	0	1	-0.04
sp|Q9HB71|CYBP_HUMAN	Calcyclin-binding protein OS=Homo sapiens GN=CACYBP PE=1 SV=2	26.1756	0.555075	120.24	2	7.01754	9	0	1	-0.04
tr|H0Y7A7|H0Y7A7_HUMAN	Calmodulin (Fragment) OS=Homo sapiens GN=CALM2 PE=4 SV=1	20.7308	0.577024	257.03	3	8.55615	130	17.04	0.015	0.19
sp|P62158|CALM_HUMAN	Calmodulin OS=Homo sapiens GN=CALM1 PE=1 SV=2	16.8088	0.577024	257.03	3	10.7383	130	17.04	0.015	0.19
tr|G3V479|G3V479_HUMAN	Calmodulin OS=Homo sapiens GN=CALM1 PE=4 SV=1	9.57362	0.577024	257.03	3	19.2771	130	17.04	0.015	0.19
tr|F8WBR5|F8WBR5_HUMAN	Calmodulin OS=Homo sapiens GN=CALM2 PE=4 SV=1	7.34943	0.577024	257.03	3	24.6154	130	17.04	0.015	0.19
sp|P04632|CPNS1_HUMAN	Calpain small subunit 1 OS=Homo sapiens GN=CAPNS1 PE=1 SV=1	28.2797	0.791372	45.21	1	2.61194	2	0	1	-10
tr|E9PIA9|E9PIA9_HUMAN	Calpain-1 catalytic subunit (Fragment) OS=Homo sapiens GN=CAPN1 PE=4 SV=1	7.17563	0	29.82	1	33.3333	3	0	1	0.63
tr|E9PJA6|E9PJA6_HUMAN	Calpain-1 catalytic subunit (Fragment) OS=Homo sapiens GN=CAPN1 PE=4 SV=1	18.1702	0	29.82	1	12.963	3	0	1	0.63
tr|E9PJJ3|E9PJJ3_HUMAN	Calpain-1 catalytic subunit (Fragment) OS=Homo sapiens GN=CAPN1 PE=4 SV=1	15.0918	0	29.82	1	15.4412	3	0	1	0.63
tr|E9PLC9|E9PLC9_HUMAN	Calpain-1 catalytic subunit (Fragment) OS=Homo sapiens GN=CAPN1 PE=4 SV=1	16.3514	0	29.82	1	14.1892	3	0	1	0.63
tr|E9PLQ6|E9PLQ6_HUMAN	Calpain-1 catalytic subunit (Fragment) OS=Homo sapiens GN=CAPN1 PE=4 SV=1	19.0347	0	29.82	1	12.3529	3	0	1	0.63
tr|E9PLX0|E9PLX0_HUMAN	Calpain-1 catalytic subunit (Fragment) OS=Homo sapiens GN=CAPN1 PE=4 SV=1	13.5329	0	29.82	1	17.2131	3	0	1	0.63
tr|E9PMC6|E9PMC6_HUMAN	Calpain-1 catalytic subunit (Fragment) OS=Homo sapiens GN=CAPN1 PE=4 SV=1	16.9106	0	29.82	1	13.8158	3	0	1	0.63
tr|E9PQB3|E9PQB3_HUMAN	Calpain-1 catalytic subunit (Fragment) OS=Homo sapiens GN=CAPN1 PE=4 SV=1	21.3629	0	29.82	1	10.9948	3	0	1	0.63
tr|E9PSA6|E9PSA6_HUMAN	Calpain-1 catalytic subunit (Fragment) OS=Homo sapiens GN=CAPN1 PE=4 SV=1	18.2693	0	29.82	1	12.8834	3	0	1	0.63
sp|P07384|CAN1_HUMAN	Calpain-1 catalytic subunit OS=Homo sapiens GN=CAPN1 PE=1 SV=1	81.8202	0	29.82	1	2.94118	3	0	1	0.63
tr|E9PRM1|E9PRM1_HUMAN	Calpain-1 catalytic subunit OS=Homo sapiens GN=CAPN1 PE=4 SV=1	22.4555	0	29.82	1	10.4478	3	0	1	0.63
sp|Q99439|CNN2_HUMAN	Calponin-2 OS=Homo sapiens GN=CNN2 PE=1 SV=4	33.6573	0.248603	39.9	1	6.47249	3	0	1	0.15
tr|B4DDF4|B4DDF4_HUMAN	Calponin-2 OS=Homo sapiens GN=CNN2 PE=2 SV=1	32.5776	0.248603	39.9	1	6.71141	3	0	1	0.15
tr|B4DUT8|B4DUT8_HUMAN	Calponin-2 OS=Homo sapiens GN=CNN2 PE=2 SV=1	35.9024	0.248603	39.9	1	6.06061	3	0	1	0.15
sp|P27797|CALR_HUMAN	Calreticulin OS=Homo sapiens GN=CALR PE=1 SV=1	48.0938	0.981515	46.02	1	4.55635	5	2.61	0.248	-0.15
sp|P10644|KAP0_HUMAN	cAMP-dependent protein kinase type I-alpha regulatory subunit OS=Homo sapiens GN=PRKAR1A PE=1 SV=1	42.937	0.999936	84.2	1	3.41207	4	0	1	-10
tr|C9J830|C9J830_HUMAN	cAMP-dependent protein kinase type II-alpha regulatory subunit (Fragment) OS=Homo sapiens GN=PRKAR2A PE=4 SV=1	12.6761	0.332699	57.66	1	14.0351	2	0	1	-10
sp|P13861|KAP2_HUMAN	cAMP-dependent protein kinase type II-alpha regulatory subunit OS=Homo sapiens GN=PRKAR2A PE=1 SV=2	45.4719	0.332699	57.66	1	3.9604	2	0	1	-10
tr|B1AK85|B1AK85_HUMAN	Capping protein (Actin filament) muscle Z-line, beta OS=Homo sapiens GN=CAPZB PE=2 SV=1	29.2285	0.24999	88.47	1	5	16	0	1	-10
tr|B1AK88|B1AK88_HUMAN	Capping protein (Actin filament) muscle Z-line, beta OS=Homo sapiens GN=CAPZB PE=4 SV=1	33.7419	0.24999	88.47	1	4.31894	16	0	1	-10
sp|Q96DG6|CMBL_HUMAN	Carboxymethylenebutenolidase homolog OS=Homo sapiens GN=CMBL PE=1 SV=1	28.0122	0.998411	55.28	1	5.71429	14	0	1	-10
sp|Q8N3K9|CMYA5_HUMAN	Cardiomyopathy-associated protein 5 OS=Homo sapiens GN=CMYA5 PE=1 SV=3	448.918	0.799647	36.01	1	0.344065	2	0	1	-10
sp|Q9NXV6|CARF_HUMAN	CDKN2A-interacting protein OS=Homo sapiens GN=CDKN2AIP PE=1 SV=3	61.0698	0.332259	55.97	1	2.24138	4	0	1	-10
tr|D6RGD2|D6RGD2_HUMAN	CDKN2A-interacting protein OS=Homo sapiens GN=CDKN2AIP PE=4 SV=1	14.8704	0.332259	55.97	1	9.62963	4	0	1	-10
tr|J3KNE1|J3KNE1_HUMAN	CDKN2A-interacting protein OS=Homo sapiens GN=CDKN2AIP PE=4 SV=1	13.9419	0.332259	55.97	1	10.3175	4	0	1	-10
sp|Q96HQ2|C2AIL_HUMAN	CDKN2AIP N-terminal-like protein OS=Homo sapiens GN=CDKN2AIPNL PE=1 SV=1	13.1694	0.499943	83.27	1	15.5172	2	0	1	-10
tr|D6RAT4|D6RAT4_HUMAN	Cellular nucleic acid-binding protein (Fragment) OS=Homo sapiens GN=CNBP PE=4 SV=1	12.272	0	31.65	1	8.77193	1	0	1	5.44
sp|P62633|CNBP_HUMAN	Cellular nucleic acid-binding protein OS=Homo sapiens GN=CNBP PE=1 SV=1	19.4316	0	31.65	1	5.64972	1	0	1	5.44
tr|B4DP17|B4DP17_HUMAN	Cellular nucleic acid-binding protein OS=Homo sapiens GN=CNBP PE=2 SV=1	17.6617	0	31.65	1	6.25	1	0	1	5.44
tr|E9PDR7|E9PDR7_HUMAN	Cellular nucleic acid-binding protein OS=Homo sapiens GN=CNBP PE=4 SV=1	19.6597	0	31.65	1	5.58659	1	0	1	5.44
sp|O43264|ZW10_HUMAN	Centromere/kinetochore protein zw10 homolog OS=Homo sapiens GN=ZW10 PE=1 SV=3	88.7549	0.553095	135	2	1.66881	13	0	1	-10
tr|A1A528|A1A528_HUMAN	Centromere/kinetochore protein zw10 homolog OS=Homo sapiens GN=ZW10 PE=2 SV=1	76.7398	0.553095	135	2	1.93452	13	0	1	-10
tr|F5H3C1|F5H3C1_HUMAN	Centromere/kinetochore protein zw10 homolog OS=Homo sapiens GN=ZW10 PE=4 SV=1	15.6481	0.553095	135	2	9.62963	13	0	1	-10
tr|Q5SZX9|Q5SZX9_HUMAN	Chaperonin containing TCP1, subunit 3 (Gamma) (Fragment) OS=Homo sapiens GN=CCT3 PE=2 SV=1	17.4538	0	51.81	1	8.07453	2	0	1	-10
tr|G5E9B2|G5E9B2_HUMAN	Chaperonin containing TCP1, subunit 8 (Theta), isoform CRA_a OS=Homo sapiens GN=CCT8 PE=3 SV=1	59.4224	0.425816	36.58	1	2.3766	1	0	1	0.26
sp|O00299|CLIC1_HUMAN	Chloride intracellular channel protein 1 OS=Homo sapiens GN=CLIC1 PE=1 SV=4	26.8877	0.982295	46.67	1	7.46888	1	0	1	0.16
sp|O00299|CLIC1_HUMAN	Chloride intracellular channel protein 1 OS=Homo sapiens GN=CLIC1 PE=1 SV=4	26.8877	0.995768	111.44	3	10.3734	3	9.57	0.091	0.1
sp|Q9NRG0|CHRC1_HUMAN	Chromatin accessibility complex protein 1 OS=Homo sapiens GN=CHRAC1 PE=1 SV=1	14.6834	0.497464	42.3	1	10.687	4	0	1	-0.28
tr|E5RGS9|E5RGS9_HUMAN	Chromatin accessibility complex protein 1 OS=Homo sapiens GN=CHRAC1 PE=4 SV=1	6.24242	0.497464	42.3	1	25	4	0	1	-0.28
tr|B8ZZR8|B8ZZR8_HUMAN	Chromosome 7 open reading frame 24, isoform CRA_a OS=Homo sapiens GN=GGCT PE=4 SV=1	19.0614	0	138.29	2	17.4699	6	388.17	0.003	0.14
tr|J3KPP4|J3KPP4_HUMAN	Cisplatin resistance-associated overexpressed protein, isoform CRA_b OS=Homo sapiens GN=LUC7L3 PE=4 SV=1	58.1669	0	69.7	1	2.86299	6	0	1	-10
tr|J3KSQ2|J3KSQ2_HUMAN	Clathrin heavy chain 1 (Fragment) OS=Homo sapiens GN=CLTC PE=4 SV=1	13.7161	0	34.68	1	5.7377	1	0	1	-10
sp|Q00610|CLH1_HUMAN	Clathrin heavy chain 1 OS=Homo sapiens GN=CLTC PE=1 SV=5	191.475	0	34.68	1	0.41791	1	0	1	-10
tr|J3KS13|J3KS13_HUMAN	Clathrin heavy chain 1 OS=Homo sapiens GN=CLTC PE=4 SV=1	70.5897	0	34.68	1	1.14379	1	0	1	-10
tr|J3QL20|J3QL20_HUMAN	Clathrin heavy chain 1 OS=Homo sapiens GN=CLTC PE=4 SV=1	10.5925	0	34.68	1	7.21649	1	0	1	-10
tr|I3L0P4|I3L0P4_HUMAN	Clustered mitochondria protein homolog (Fragment) OS=Homo sapiens GN=KIAA0664 PE=4 SV=1	19.4918	0.747957	82.21	2	9.44444	8	0	1	0.05
tr|I3L2B0|I3L2B0_HUMAN	Clustered mitochondria protein homolog OS=Homo sapiens GN=KIAA0664 PE=3 SV=1	85.4528	0.747957	82.21	2	2.21066	8	0	1	0.05
tr|A6NE29|A6NE29_HUMAN	Coatomer protein complex, subunit epsilon, isoform CRA_e OS=Homo sapiens GN=COPE PE=4 SV=1	28.7366	0.555371	150.02	2	9.76562	12	950.46	0.001	0.22
sp|O14579|COPE_HUMAN	Coatomer subunit epsilon OS=Homo sapiens GN=COPE PE=1 SV=3	34.4423	0.555371	150.02	2	8.11688	12	950.46	0.001	0.22
tr|F8VXB1|F8VXB1_HUMAN	Coatomer subunit zeta-1 (Fragment) OS=Homo sapiens GN=COPZ1 PE=4 SV=1	10.6034	0	191.61	4	18.4783	19	0.68	0.442	0.12
sp|P61923|COPZ1_HUMAN	Coatomer subunit zeta-1 OS=Homo sapiens GN=COPZ1 PE=1 SV=1	20.1675	0	191.61	4	9.60452	19	0.68	0.442	0.12
tr|F8VS17|F8VS17_HUMAN	Coatomer subunit zeta-1 OS=Homo sapiens GN=COPZ1 PE=4 SV=1	18.3445	0	191.61	4	10.625	19	0.68	0.442	0.12
tr|F8VUC5|F8VUC5_HUMAN	Coatomer subunit zeta-1 OS=Homo sapiens GN=COPZ1 PE=4 SV=1	10.5362	0	191.61	4	17.8947	19	0.68	0.442	0.12
tr|F8VVA7|F8VVA7_HUMAN	Coatomer subunit zeta-1 OS=Homo sapiens GN=COPZ1 PE=4 SV=1	22.3084	0	191.61	4	8.58586	19	0.68	0.442	0.12
tr|F8VYZ4|F8VYZ4_HUMAN	Coatomer subunit zeta-1 OS=Homo sapiens GN=COPZ1 PE=4 SV=1	18.4865	0	191.61	4	10.4294	19	0.68	0.442	0.12
tr|F8W156|F8W156_HUMAN	Coatomer subunit zeta-1 OS=Homo sapiens GN=COPZ1 PE=4 SV=1	11.956	0	191.61	4	15.8879	19	0.68	0.442	0.12
tr|F8W651|F8W651_HUMAN	Coatomer subunit zeta-1 OS=Homo sapiens GN=COPZ1 PE=4 SV=1	13.3661	0	191.61	4	14.2857	19	0.68	0.442	0.12
sp|Q8IWY9|CDAN1_HUMAN	Codanin-1 OS=Homo sapiens GN=CDAN1 PE=1 SV=4	134.017	0.497307	56.41	1	0.733496	2	0	1	-10
tr|E9PP50|E9PP50_HUMAN	Cofilin-1 (Fragment) OS=Homo sapiens GN=CFL1 PE=4 SV=1	17.8353	0.963679	585.94	10	12.5	154	2.21	0.156	0.11
tr|E9PS23|E9PS23_HUMAN	Cofilin-1 (Fragment) OS=Homo sapiens GN=CFL1 PE=4 SV=1	10.1562	0.963679	585.94	10	21.978	154	2.21	0.156	0.11
sp|P23528|COF1_HUMAN	Cofilin-1 OS=Homo sapiens GN=CFL1 PE=1 SV=3	18.4726	0.963679	585.94	10	12.0482	154	2.21	0.156	0.11
sp|Q9Y281|COF2_HUMAN	Cofilin-2 OS=Homo sapiens GN=CFL2 PE=1 SV=1	18.7068	0.749522	101.68	2	12.0482	16	0	1	0.26
tr|F8WDN3|F8WDN3_HUMAN	Cofilin-2 OS=Homo sapiens GN=CFL2 PE=4 SV=1	6.56053	0.749522	101.68	2	34.4828	16	0	1	0.26
tr|Q5VVL2|Q5VVL2_HUMAN	Coiled-coil domain containing 76 OS=Homo sapiens GN=CCDC76 PE=2 SV=1	12.2371	0.238926	30.48	1	15.5963	1	0	1	-10
sp|Q96MW1|CCD43_HUMAN	Coiled-coil domain-containing protein 43 OS=Homo sapiens GN=CCDC43 PE=1 SV=2	25.215	0.499998	74.28	1	12.5	6	0	1	-10
sp|Q9Y6G5|COMDA_HUMAN	COMM domain-containing protein 10 OS=Homo sapiens GN=COMMD10 PE=1 SV=1	22.9341	0.491659	42.13	1	4.45545	8	0	1	-10
tr|D6RC04|D6RC04_HUMAN	COMM domain-containing protein 10 OS=Homo sapiens GN=COMMD10 PE=4 SV=1	15.8834	0.491659	42.13	1	6.47482	8	0	1	-10
sp|Q9NX08|COMD8_HUMAN	COMM domain-containing protein 8 OS=Homo sapiens GN=COMMD8 PE=1 SV=1	21.059	0.877716	33.63	1	6.01093	2	0	1	-10
sp|Q96JB2|COG3_HUMAN	Conserved oligomeric Golgi complex subunit 3 OS=Homo sapiens GN=COG3 PE=1 SV=3	94.0183	0.48761	50.24	1	1.81159	6	0	1	-10
sp|Q96MW5|COG8_HUMAN	Conserved oligomeric Golgi complex subunit 8 OS=Homo sapiens GN=COG8 PE=1 SV=2	68.3623	0.499526	47.79	1	5.06536	2	0	1	-10
tr|H3BQV3|H3BQV3_HUMAN	Conserved oligomeric Golgi complex subunit 8 OS=Homo sapiens GN=COG8 PE=4 SV=1	60.3823	0.499526	47.79	1	5.80524	2	0	1	-10
tr|C9JLV5|C9JLV5_HUMAN	COP9 signalosome complex subunit 3 (Fragment) OS=Homo sapiens GN=COPS3 PE=4 SV=1	35.9666	0	136.23	2	3.76176	17	0	1	-10
sp|Q9UNS2|CSN3_HUMAN	COP9 signalosome complex subunit 3 OS=Homo sapiens GN=COPS3 PE=1 SV=3	47.824	0	136.23	2	2.83688	17	0	1	-10
tr|J3KTQ1|J3KTQ1_HUMAN	COP9 signalosome complex subunit 3 OS=Homo sapiens GN=COPS3 PE=4 SV=1	11.7929	0	136.23	2	11.215	17	0	1	-10
tr|J3QKR0|J3QKR0_HUMAN	COP9 signalosome complex subunit 3 OS=Homo sapiens GN=COPS3 PE=4 SV=1	12.7565	0	136.23	2	10.3448	17	0	1	-10
tr|J3QL22|J3QL22_HUMAN	COP9 signalosome complex subunit 3 OS=Homo sapiens GN=COPS3 PE=4 SV=1	2.13009	0	136.23	2	60	17	0	1	-10
tr|J3QS85|J3QS85_HUMAN	COP9 signalosome complex subunit 3 OS=Homo sapiens GN=COPS3 PE=4 SV=1	3.40777	0	136.23	2	38.7097	17	0	1	-10
sp|Q92905|CSN5_HUMAN	COP9 signalosome complex subunit 5 OS=Homo sapiens GN=COPS5 PE=1 SV=4	37.5367	0.411342	109.86	2	4.79042	5	0	1	0.15
tr|E5RFS1|E5RFS1_HUMAN	COP9 signalosome complex subunit 5 OS=Homo sapiens GN=COPS5 PE=4 SV=1	6.27693	0.411342	109.86	2	28.0702	5	0	1	0.15
tr|E5RG35|E5RG35_HUMAN	COP9 signalosome complex subunit 5 OS=Homo sapiens GN=COPS5 PE=4 SV=1	7.7577	0.411342	109.86	2	23.5294	5	0	1	0.15
tr|E5RK55|E5RK55_HUMAN	COP9 signalosome complex subunit 5 OS=Homo sapiens GN=COPS5 PE=4 SV=1	9.0093	0.411342	109.86	2	20.5128	5	0	1	0.15
tr|E5RFT7|E5RFT7_HUMAN	Copine-3 (Fragment) OS=Homo sapiens GN=CPNE3 PE=4 SV=1	8.98757	0	145.41	3	20.2532	7	0.02	0.9	0
tr|E5RG68|E5RG68_HUMAN	Copine-3 (Fragment) OS=Homo sapiens GN=CPNE3 PE=4 SV=1	26.6513	0	145.41	3	6.83761	7	0.02	0.9	0
tr|E5RG97|E5RG97_HUMAN	Copine-3 (Fragment) OS=Homo sapiens GN=CPNE3 PE=4 SV=1	15.0536	0	145.41	3	11.8519	7	0.02	0.9	0
tr|E5RHZ0|E5RHZ0_HUMAN	Copine-3 (Fragment) OS=Homo sapiens GN=CPNE3 PE=4 SV=1	17.2398	0	145.41	3	10.4575	7	0.02	0.9	0
tr|E5RJ85|E5RJ85_HUMAN	Copine-3 (Fragment) OS=Homo sapiens GN=CPNE3 PE=4 SV=1	15.5669	0	145.41	3	11.5108	7	0.02	0.9	0
sp|O75131|CPNE3_HUMAN	Copine-3 OS=Homo sapiens GN=CPNE3 PE=1 SV=1	60.0741	0	145.41	3	2.97952	7	0.02	0.9	0
tr|F8VS03|F8VS03_HUMAN	Cyclic AMP-dependent transcription factor ATF-1 (Fragment) OS=Homo sapiens GN=ATF1 PE=4 SV=1	17.6316	0	39.84	1	14.1176	2	0	1	0.35
tr|F8VYN3|F8VYN3_HUMAN	Cyclic AMP-dependent transcription factor ATF-1 (Fragment) OS=Homo sapiens GN=ATF1 PE=4 SV=1	20.7812	0	39.84	1	12	2	0	1	0.35
sp|P18846|ATF1_HUMAN	Cyclic AMP-dependent transcription factor ATF-1 OS=Homo sapiens GN=ATF1 PE=1 SV=2	29.1967	0	39.84	1	8.85609	2	0	1	0.35
tr|F8VRN2|F8VRN2_HUMAN	Cyclic AMP-dependent transcription factor ATF-1 OS=Homo sapiens GN=ATF1 PE=4 SV=1	7.89996	0	39.84	1	31.1688	2	0	1	0.35
tr|F8VYE5|F8VYE5_HUMAN	Cyclic AMP-dependent transcription factor ATF-1 OS=Homo sapiens GN=ATF1 PE=4 SV=1	6.24192	0	39.84	1	43.6364	2	0	1	0.35
tr|G3XAG3|G3XAG3_HUMAN	Cyclin-dependent kinase inhibitor 2A (Melanoma, p16, inhibits CDK4), isoform CRA_a OS=Homo sapiens GN=CDKN2A PE=4 SV=1	12.058	0	36.6	1	18.9655	4	0	1	-10
sp|P42771|CD2A1_HUMAN	Cyclin-dependent kinase inhibitor 2A, isoforms 1/2/3 OS=Homo sapiens GN=CDKN2A PE=1 SV=2	16.5044	0	36.6	1	14.1026	4	0	1	-10
tr|J3QRG6|J3QRG6_HUMAN	Cyclin-dependent kinase inhibitor 2A, isoforms 1/2/3 OS=Homo sapiens GN=CDKN2A PE=4 SV=1	14.9407	0	36.6	1	15.942	4	0	1	-10
sp|P04080|CYTB_HUMAN	Cystatin-B OS=Homo sapiens GN=CSTB PE=1 SV=2	11.1146	0.999792	50.98	1	24.4898	12	0	1	-10
sp|Q9UHD1|CHRD1_HUMAN	Cysteine and histidine-rich domain-containing protein 1 OS=Homo sapiens GN=CHORDC1 PE=1 SV=2	37.4476	0	29.78	1	2.10843	3	0	1	-10
tr|E9PIF7|E9PIF7_HUMAN	Cysteine and histidine-rich domain-containing protein 1 OS=Homo sapiens GN=CHORDC1 PE=4 SV=1	12.6236	0	29.78	1	5.98291	3	0	1	-10
tr|E9PIZ4|E9PIZ4_HUMAN	Cysteine and histidine-rich domain-containing protein 1 OS=Homo sapiens GN=CHORDC1 PE=4 SV=1	13.1164	0	29.78	1	6.03448	3	0	1	-10
tr|E9PL00|E9PL00_HUMAN	Cysteine and histidine-rich domain-containing protein 1 OS=Homo sapiens GN=CHORDC1 PE=4 SV=1	4.30892	0	29.78	1	17.9487	3	0	1	-10
tr|E9PPQ5|E9PPQ5_HUMAN	Cysteine and histidine-rich domain-containing protein 1 OS=Homo sapiens GN=CHORDC1 PE=4 SV=1	20.6923	0	29.78	1	3.80435	3	0	1	-10
tr|E9PSD5|E9PSD5_HUMAN	Cysteine and histidine-rich domain-containing protein 1 OS=Homo sapiens GN=CHORDC1 PE=4 SV=1	13.6337	0	29.78	1	5.83333	3	0	1	-10
tr|C9JIK8|C9JIK8_HUMAN	Cysteine protease ATG4B (Fragment) OS=Homo sapiens GN=ATG4B PE=4 SV=1	24.7993	0	52.39	1	5.47945	6	0	1	-10
tr|C9JQ72|C9JQ72_HUMAN	Cysteine protease ATG4B (Fragment) OS=Homo sapiens GN=ATG4B PE=4 SV=1	30.145	0	52.39	1	4.51128	6	0	1	-10
sp|Q9Y4P1|ATG4B_HUMAN	Cysteine protease ATG4B OS=Homo sapiens GN=ATG4B PE=1 SV=2	44.2476	0	52.39	1	3.05344	6	0	1	-10
tr|F2Z2K8|F2Z2K8_HUMAN	Cysteine protease ATG4B OS=Homo sapiens GN=ATG4B PE=4 SV=1	10.1839	0	52.39	1	13.6364	6	0	1	-10
tr|I3L531|I3L531_HUMAN	Cytosolic Fe-S cluster assembly factor NUBP1 (Fragment) OS=Homo sapiens GN=NUBP1 PE=4 SV=1	17.8407	0.333333	75.66	1	10.7143	8	0	1	-10
sp|P53384|NUBP1_HUMAN	Cytosolic Fe-S cluster assembly factor NUBP1 OS=Homo sapiens GN=NUBP1 PE=1 SV=2	34.4943	0.333333	75.66	1	5.625	8	0	1	-10
tr|H3BMW1|H3BMW1_HUMAN	Cytosolic Fe-S cluster assembly factor NUBP2 (Fragment) OS=Homo sapiens GN=NUBP2 PE=4 SV=1	13.8264	0.243125	43.7	1	10.0719	8	0	1	-10
sp|Q9Y5Y2|NUBP2_HUMAN	Cytosolic Fe-S cluster assembly factor NUBP2 OS=Homo sapiens GN=NUBP2 PE=1 SV=1	28.7888	0.243125	43.7	1	5.16605	8	0	1	-10
tr|H3BNF0|H3BNF0_HUMAN	Cytosolic Fe-S cluster assembly factor NUBP2 OS=Homo sapiens GN=NUBP2 PE=4 SV=1	26.3465	0.243125	43.7	1	5.57769	8	0	1	-10
tr|H3BRK5|H3BRK5_HUMAN	Cytosolic Fe-S cluster assembly factor NUBP2 OS=Homo sapiens GN=NUBP2 PE=4 SV=1	4.65863	0.243125	43.7	1	30.4348	8	0	1	-10
tr|J3KSS4|J3KSS4_HUMAN	Cytosolic non-specific dipeptidase (Fragment) OS=Homo sapiens GN=CNDP2 PE=4 SV=1	6.3904	0	96.12	2	29.0909	14	1285.94	0	0.19
tr|J3KSV5|J3KSV5_HUMAN	Cytosolic non-specific dipeptidase (Fragment) OS=Homo sapiens GN=CNDP2 PE=4 SV=1	16.4546	0	96.12	2	10.7383	14	1285.94	0	0.19
tr|J3QKQ0|J3QKQ0_HUMAN	Cytosolic non-specific dipeptidase (Fragment) OS=Homo sapiens GN=CNDP2 PE=4 SV=1	14.2535	0	96.12	2	12.5	14	1285.94	0	0.19
tr|J3QKT2|J3QKT2_HUMAN	Cytosolic non-specific dipeptidase (Fragment) OS=Homo sapiens GN=CNDP2 PE=4 SV=1	27.6739	0	96.12	2	6.4257	14	1285.94	0	0.19
tr|J3QL02|J3QL02_HUMAN	Cytosolic non-specific dipeptidase (Fragment) OS=Homo sapiens GN=CNDP2 PE=4 SV=1	15.2181	0	96.12	2	11.5942	14	1285.94	0	0.19
tr|J3QLU1|J3QLU1_HUMAN	Cytosolic non-specific dipeptidase (Fragment) OS=Homo sapiens GN=CNDP2 PE=4 SV=1	13.6361	0	96.12	2	13.0081	14	1285.94	0	0.19
tr|J3QQN6|J3QQN6_HUMAN	Cytosolic non-specific dipeptidase (Fragment) OS=Homo sapiens GN=CNDP2 PE=4 SV=1	9.83829	0	96.12	2	17.9775	14	1285.94	0	0.19
tr|J3QR27|J3QR27_HUMAN	Cytosolic non-specific dipeptidase (Fragment) OS=Homo sapiens GN=CNDP2 PE=4 SV=1	13.5791	0	96.12	2	13.1148	14	1285.94	0	0.19
tr|J3QRA8|J3QRA8_HUMAN	Cytosolic non-specific dipeptidase (Fragment) OS=Homo sapiens GN=CNDP2 PE=4 SV=1	15.822	0	96.12	2	11.5942	14	1285.94	0	0.19
tr|J3QRD0|J3QRD0_HUMAN	Cytosolic non-specific dipeptidase (Fragment) OS=Homo sapiens GN=CNDP2 PE=4 SV=1	14.8567	0	96.12	2	11.9403	14	1285.94	0	0.19
sp|Q96KP4|CNDP2_HUMAN	Cytosolic non-specific dipeptidase OS=Homo sapiens GN=CNDP2 PE=1 SV=2	52.8269	0	96.12	2	3.36842	14	1285.94	0	0.19
tr|J3QRP4|J3QRP4_HUMAN	Cytosolic non-specific dipeptidase OS=Homo sapiens GN=CNDP2 PE=4 SV=1	10.2543	0	96.12	2	17.9775	14	1285.94	0	0.19
sp|P30046|DOPD_HUMAN	D-dopachrome decarboxylase OS=Homo sapiens GN=DDT PE=1 SV=3	12.6857	0	38.78	1	11.8644	3	0	1	0.12
sp|P30046|DOPD_HUMAN	D-dopachrome decarboxylase OS=Homo sapiens GN=DDT PE=1 SV=3	12.6857	0	74.85	1	11.0169	4	0	1	-10
tr|B7Z522|B7Z522_HUMAN	D-dopachrome decarboxylase OS=Homo sapiens GN=DDT PE=2 SV=1	11.2978	0	38.78	1	13.0841	3	0	1	0.12
tr|B7Z522|B7Z522_HUMAN	D-dopachrome decarboxylase OS=Homo sapiens GN=DDT PE=2 SV=1	11.2978	0	74.85	1	12.1495	4	0	1	-10
tr|J3KQ18|J3KQ18_HUMAN	D-dopachrome decarboxylase OS=Homo sapiens GN=DDT PE=4 SV=1	14.1655	0	38.78	1	10.6061	3	0	1	0.12
tr|J3KQ18|J3KQ18_HUMAN	D-dopachrome decarboxylase OS=Homo sapiens GN=DDT PE=4 SV=1	14.1655	0	74.85	1	9.84848	4	0	1	-10
tr|B5MC82|B5MC82_HUMAN	D-dopachrome decarboxylase OS=Homo sapiens GN=DDT PE=4 SV=2	17.6891	0	38.78	1	8.43373	3	0	1	0.12
tr|B5MC82|B5MC82_HUMAN	D-dopachrome decarboxylase OS=Homo sapiens GN=DDT PE=4 SV=2	17.6891	0	74.85	1	7.83133	4	0	1	-10
sp|A6NHG4|DDTL_HUMAN	D-dopachrome decarboxylase-like protein OS=Homo sapiens GN=DDTL PE=2 SV=1	14.1683	0	38.78	1	10.4478	3	0	1	0.12
sp|A6NHG4|DDTL_HUMAN	D-dopachrome decarboxylase-like protein OS=Homo sapiens GN=DDTL PE=2 SV=1	14.1683	0	74.85	1	9.70149	4	0	1	-10
sp|Q96EP5|DAZP1_HUMAN	DAZ-associated protein 1 OS=Homo sapiens GN=DAZAP1 PE=1 SV=1	43.338	0.749999	172.89	2	6.63391	4	0.85	0.454	2.66
sp|Q9H773|DCTP1_HUMAN	dCTP pyrophosphatase 1 OS=Homo sapiens GN=DCTPP1 PE=1 SV=1	18.6514	0.892243	37.05	1	4.70588	2	0	1	-10
sp|P51397|DAP1_HUMAN	Death-associated protein 1 OS=Homo sapiens GN=DAP PE=1 SV=3	11.1396	0.644229	67.92	2	10.7843	6	1.23	0.383	0.01
tr|B4DQ75|B4DQ75_HUMAN	Death-associated protein 1 OS=Homo sapiens GN=DAP PE=2 SV=1	23.1908	0.644229	67.92	2	5.39216	6	1.23	0.383	0.01
tr|G3XAJ1|G3XAJ1_HUMAN	Deleted in leukemia 8 protein, isoform CRA_b OS=Homo sapiens GN=RNASEH2B PE=4 SV=1	28.9681	0.496406	48.19	1	5.05837	2	0	1	-10
sp|O43583|DENR_HUMAN	Density-regulated protein OS=Homo sapiens GN=DENR PE=1 SV=2	22.0601	0.496759	49.64	1	8.58586	5	58.4	0.017	0.25
tr|F8VVL1|F8VVL1_HUMAN	Density-regulated protein OS=Homo sapiens GN=DENR PE=4 SV=1	17.741	0.496759	49.64	1	10.625	5	58.4	0.017	0.25
sp|Q9BU89|DOHH_HUMAN	Deoxyhypusine hydroxylase OS=Homo sapiens GN=DOHH PE=1 SV=1	32.8654	0.999996	101.15	2	7.94702	3	2.03	0.29	-0.16
sp|O43598|RCL_HUMAN	Deoxyribonucleoside 5'-monophosphate N-glycosidase OS=Homo sapiens GN=RCL PE=1 SV=1	19.0786	0.312248	46.6	1	4.5977	6	0	1	-10
tr|H0Y477|H0Y477_HUMAN	Deoxyuridine 5'-triphosphate nucleotidohydrolase, mitochondrial OS=Homo sapiens GN=DUT PE=4 SV=1	11.0766	0.281636	37.23	1	11.4286	1	0	1	0.16
tr|H0YNJ9|H0YNJ9_HUMAN	Deoxyuridine 5'-triphosphate nucleotidohydrolase, mitochondrial OS=Homo sapiens GN=DUT PE=4 SV=1	15.5199	0.281636	37.23	1	8.39161	1	0	1	0.16
sp|P60981|DEST_HUMAN	Destrin OS=Homo sapiens GN=DSTN PE=1 SV=3	18.4755	0.499903	79.6	1	7.27273	10	0	1	-10
tr|F6RFD5|F6RFD5_HUMAN	Destrin OS=Homo sapiens GN=DSTN PE=4 SV=1	15.3689	0.499903	79.6	1	8.88889	10	0	1	-10
sp|Q9Y295|DRG1_HUMAN	Developmentally-regulated GTP-binding protein 1 OS=Homo sapiens GN=DRG1 PE=1 SV=1	40.4988	0.499624	48.73	1	4.35967	2	0	1	0.23
tr|F8WEE0|F8WEE0_HUMAN	Developmentally-regulated GTP-binding protein 1 OS=Homo sapiens GN=DRG1 PE=4 SV=1	6.60958	0.499624	48.73	1	25.3968	2	0	1	0.23
sp|P09417|DHPR_HUMAN	Dihydropteridine reductase OS=Homo sapiens GN=QDPR PE=1 SV=2	25.755	0	49.32	1	4.09836	1	0	1	-10
tr|B3KW71|B3KW71_HUMAN	Dihydropteridine reductase OS=Homo sapiens GN=QDPR PE=2 SV=1	22.3754	0	49.32	1	4.69484	1	0	1	-10
tr|B7Z415|B7Z415_HUMAN	Dihydropteridine reductase OS=Homo sapiens GN=QDPR PE=2 SV=1	16.0152	0	49.32	1	6.57895	1	0	1	-10
tr|D6RGG7|D6RGG7_HUMAN	Dihydropteridine reductase OS=Homo sapiens GN=QDPR PE=4 SV=1	16.9856	0	49.32	1	6.17284	1	0	1	-10
tr|D6RHJ7|D6RHJ7_HUMAN	Dihydropteridine reductase OS=Homo sapiens GN=QDPR PE=4 SV=1	3.75698	0	49.32	1	27.7778	1	0	1	-10
tr|E9PKK8|E9PKK8_HUMAN	Dipeptidyl peptidase 3 (Fragment) OS=Homo sapiens GN=DPP3 PE=4 SV=1	19.2576	0	50.52	1	11.1765	8	0	1	-10
tr|E9PQF2|E9PQF2_HUMAN	Dipeptidyl peptidase 3 (Fragment) OS=Homo sapiens GN=DPP3 PE=4 SV=1	10.2382	0	50.52	1	21.1111	8	0	1	-10
tr|E9PPK9|E9PPK9_HUMAN	Dipeptidyl peptidase 3 (Fragment) OS=Homo sapiens GN=DPP3 PE=4 SV=2	22.6843	0	50.52	1	9.45274	8	0	1	-10
sp|Q9NY33|DPP3_HUMAN	Dipeptidyl peptidase 3 OS=Homo sapiens GN=DPP3 PE=1 SV=2	82.5198	0	50.52	1	2.57802	8	0	1	-10
tr|F5H8L6|F5H8L6_HUMAN	Dipeptidyl peptidase 3 OS=Homo sapiens GN=DPP3 PE=4 SV=1	79.2401	0	50.52	1	2.68741	8	0	1	-10
tr|G3V180|G3V180_HUMAN	Dipeptidyl peptidase 3 OS=Homo sapiens GN=DPP3 PE=4 SV=1	84.3056	0	50.52	1	2.50991	8	0	1	-10
tr|G3V1D3|G3V1D3_HUMAN	Dipeptidyl peptidase 3 OS=Homo sapiens GN=DPP3 PE=4 SV=1	84.2345	0	50.52	1	2.51323	8	0	1	-10
sp|O00273|DFFA_HUMAN	DNA fragmentation factor subunit alpha OS=Homo sapiens GN=DFFA PE=1 SV=1	36.4815	0.499786	69.38	1	4.83384	6	0	1	-10
sp|P40692|MLH1_HUMAN	DNA mismatch repair protein Mlh1 OS=Homo sapiens GN=MLH1 PE=1 SV=1	84.53	0.2869	35.49	1	1.0582	3	0	1	-10
tr|E9PF25|E9PF25_HUMAN	DNA mismatch repair protein Mlh1 OS=Homo sapiens GN=MLH1 PE=4 SV=1	5.23975	0.2869	35.49	1	16.6667	3	0	1	-10
tr|F2Z298|F2Z298_HUMAN	DNA mismatch repair protein Mlh1 OS=Homo sapiens GN=MLH1 PE=4 SV=1	4.19124	0.2869	35.49	1	21.0526	3	0	1	-10
sp|P43246|MSH2_HUMAN	DNA mismatch repair protein Msh2 OS=Homo sapiens GN=MSH2 PE=1 SV=1	104.659	0.749987	130.74	2	2.14133	16	1.25	0.379	0.17
tr|E9PHA6|E9PHA6_HUMAN	DNA mismatch repair protein Msh2 OS=Homo sapiens GN=MSH2 PE=3 SV=1	103.104	0.749987	130.74	2	2.17155	16	1.25	0.379	0.17
tr|C9IZD2|C9IZD2_HUMAN	DNA polymerase delta subunit 2 (Fragment) OS=Homo sapiens GN=POLD2 PE=4 SV=1	16.8277	0	41.98	1	6.08108	2	0	1	-10
tr|C9J8Z7|C9J8Z7_HUMAN	DNA polymerase delta subunit 2 (Fragment) OS=Homo sapiens GN=POLD2 PE=4 SV=1	17.5701	0	41.98	1	5.80645	2	0	1	-10
tr|C9JHC7|C9JHC7_HUMAN	DNA polymerase delta subunit 2 (Fragment) OS=Homo sapiens GN=POLD2 PE=4 SV=1	27.8452	0	41.98	1	3.50195	2	0	1	-10
tr|C9JLE1|C9JLE1_HUMAN	DNA polymerase delta subunit 2 (Fragment) OS=Homo sapiens GN=POLD2 PE=4 SV=1	24.2265	0	41.98	1	4.09091	2	0	1	-10
sp|P49005|DPOD2_HUMAN	DNA polymerase delta subunit 2 OS=Homo sapiens GN=POLD2 PE=1 SV=1	51.239	0	41.98	1	1.91898	2	0	1	-10
tr|F8W8R3|F8W8R3_HUMAN	DNA polymerase delta subunit 2 OS=Homo sapiens GN=POLD2 PE=4 SV=1	49.5632	0	41.98	1	1.97802	2	0	1	-10
sp|Q9NRF9|DPOE3_HUMAN	DNA polymerase epsilon subunit 3 OS=Homo sapiens GN=POLE3 PE=1 SV=1	16.8313	0.99689	42.86	1	10.8844	7	0	1	-10
sp|Q9NR33|DPOE4_HUMAN	DNA polymerase epsilon subunit 4 OS=Homo sapiens GN=POLE4 PE=1 SV=2	12.1833	0.928912	48.56	1	10.2564	2	0	1	-10
tr|A6NMQ1|A6NMQ1_HUMAN	DNA polymerase OS=Homo sapiens GN=POLA1 PE=3 SV=1	166.333	0.999548	69.27	1	1.56676	2	0	1	-0.06
sp|O75417|DPOLQ_HUMAN	DNA polymerase theta OS=Homo sapiens GN=POLQ PE=1 SV=2	289.419	0	30.69	1	0.23166	1	0	1	-10
sp|Q9Y248|PSF2_HUMAN	DNA replication complex GINS protein PSF2 OS=Homo sapiens GN=GINS2 PE=1 SV=1	21.396	0.999972	104.44	2	10.8108	6	0	1	0.36
sp|P49736|MCM2_HUMAN	DNA replication licensing factor MCM2 OS=Homo sapiens GN=MCM2 PE=1 SV=4	101.814	0.49999	103.81	1	1.76991	12	0	1	-10
tr|F8WDM3|F8WDM3_HUMAN	DNA replication licensing factor MCM2 OS=Homo sapiens GN=MCM2 PE=4 SV=1	16.1067	0.49999	103.81	1	10.9589	12	0	1	-10
sp|P25205|MCM3_HUMAN	DNA replication licensing factor MCM3 OS=Homo sapiens GN=MCM3 PE=1 SV=3	90.906	0.999985	78.77	1	1.48515	18	0	1	-10
tr|B1AHA9|B1AHA9_HUMAN	DNA replication licensing factor MCM5 (Fragment) OS=Homo sapiens GN=MCM5 PE=4 SV=1	25.91	0	76.65	1	11.2554	4	0	1	-10
sp|P33992|MCM5_HUMAN	DNA replication licensing factor MCM5 OS=Homo sapiens GN=MCM5 PE=1 SV=5	82.2152	0	76.65	1	3.54223	4	0	1	-10
tr|B1AHB1|B1AHB1_HUMAN	DNA replication licensing factor MCM5 OS=Homo sapiens GN=MCM5 PE=3 SV=1	77.5257	0	76.65	1	3.76266	4	0	1	-10
tr|F8WBR1|F8WBR1_HUMAN	DNA replication licensing factor MCM5 OS=Homo sapiens GN=MCM5 PE=4 SV=1	26.05	0	76.65	1	11.2069	4	0	1	-10
tr|F8WFD7|F8WFD7_HUMAN	DNA replication licensing factor MCM5 OS=Homo sapiens GN=MCM5 PE=4 SV=1	6.53211	0	76.65	1	45.614	4	0	1	-10
sp|Q14566|MCM6_HUMAN	DNA replication licensing factor MCM6 OS=Homo sapiens GN=MCM6 PE=1 SV=1	92.8132	0.999985	85.57	1	2.31425	12	0	1	-10
sp|P36954|RPB9_HUMAN	DNA-directed RNA polymerase II subunit RPB9 OS=Homo sapiens GN=POLR2I PE=1 SV=1	14.4956	0.90993	35.76	1	12	2	0	1	-10
tr|H0Y723|H0Y723_HUMAN	DNA-directed RNA polymerases I and III subunit RPAC1 (Fragment) OS=Homo sapiens GN=POLR1C PE=4 SV=1	16.0542	0.248977	53.92	1	7.14286	4	0	1	-10
sp|O15160|RPAC1_HUMAN	DNA-directed RNA polymerases I and III subunit RPAC1 OS=Homo sapiens GN=POLR1C PE=1 SV=1	39.207	0.248977	53.92	1	2.89017	4	0	1	-10
tr|E7EQB9|E7EQB9_HUMAN	DNA-directed RNA polymerases I and III subunit RPAC1 OS=Homo sapiens GN=POLR1C PE=4 SV=1	33.8003	0.248977	53.92	1	3.37838	4	0	1	-10
sp|O60884|DNJA2_HUMAN	DnaJ homolog subfamily A member 2 OS=Homo sapiens GN=DNAJA2 PE=1 SV=1	45.6986	0.92778	186.83	4	6.79612	11	61.33	0.001	0.15
tr|I3L320|I3L320_HUMAN	DnaJ homolog subfamily A member 2 OS=Homo sapiens GN=DNAJA2 PE=4 SV=1	5.16464	0.92778	186.83	4	59.5745	11	61.33	0.001	0.15
sp|P25685|DNJB1_HUMAN	DnaJ homolog subfamily B member 1 OS=Homo sapiens GN=DNAJB1 PE=1 SV=4	38.0024	0.98071	42.64	1	3.52941	7	0	1	0.2
sp|Q99615|DNJC7_HUMAN	DnaJ homolog subfamily C member 7 OS=Homo sapiens GN=DNAJC7 PE=1 SV=2	56.3867	0.999792	53.15	1	5.06073	2	0	1	0.09
sp|O75937|DNJC8_HUMAN	DnaJ homolog subfamily C member 8 OS=Homo sapiens GN=DNAJC8 PE=1 SV=2	29.8054	1	114.79	2	12.6482	14	3.05	0.223	0.16
sp|Q8WXX5|DNJC9_HUMAN	DnaJ homolog subfamily C member 9 OS=Homo sapiens GN=DNAJC9 PE=1 SV=1	29.8731	1	134.58	2	6.53846	28	183.63	0	0.05
tr|B4DIS3|B4DIS3_HUMAN	Dpy-30-like protein, isoform CRA_b OS=Homo sapiens GN=LOC84661 PE=2 SV=1	13.8391	0.499915	49.72	1	24.1667	2	0	1	-10
tr|D6R9W4|D6R9W4_HUMAN	Drebrin (Fragment) OS=Homo sapiens GN=DBN1 PE=4 SV=1	36.431	0.232273	38.47	1	2.83912	4	0	1	-10
tr|D6RFI1|D6RFI1_HUMAN	Drebrin (Fragment) OS=Homo sapiens GN=DBN1 PE=4 SV=1	13.4105	0.232273	38.47	1	7.25806	4	0	1	-10
sp|Q16643|DREB_HUMAN	Drebrin OS=Homo sapiens GN=DBN1 PE=1 SV=4	71.3674	0.232273	38.47	1	1.38675	4	0	1	-10
tr|A8MV58|A8MV58_HUMAN	Drebrin OS=Homo sapiens GN=DBN1 PE=4 SV=1	76.2347	0.232273	38.47	1	1.29496	4	0	1	-10
tr|Q8NB28|Q8NB28_HUMAN	Dynactin 3 (P22), isoform CRA_a OS=Homo sapiens GN=DCTN3 PE=2 SV=1	19.3312	0	49	1	4.65116	5	0	1	-10
tr|F8VRV7|F8VRV7_HUMAN	Dynactin subunit 2 (Fragment) OS=Homo sapiens GN=DCTN2 PE=4 SV=1	17.0785	0	33.75	1	8.49673	3	0	1	-0.23
tr|F8VW18|F8VW18_HUMAN	Dynactin subunit 2 (Fragment) OS=Homo sapiens GN=DCTN2 PE=4 SV=1	30.4897	0	33.75	1	4.67626	3	0	1	-0.23
sp|Q13561|DCTN2_HUMAN	Dynactin subunit 2 OS=Homo sapiens GN=DCTN2 PE=1 SV=4	44.1858	0	33.75	1	3.2419	3	0	1	-0.23
tr|F5H2S7|F5H2S7_HUMAN	Dynactin subunit 2 OS=Homo sapiens GN=DCTN2 PE=4 SV=1	44.7642	0	33.75	1	3.20197	3	0	1	-0.23
tr|F8VZD2|F8VZD2_HUMAN	Dynactin subunit 2 OS=Homo sapiens GN=DCTN2 PE=4 SV=1	4.26492	0	33.75	1	34.2105	3	0	1	-0.23
tr|F8W0U6|F8W0U6_HUMAN	Dynactin subunit 2 OS=Homo sapiens GN=DCTN2 PE=4 SV=1	5.06938	0	33.75	1	28.8889	3	0	1	-0.23
tr|F8W1I6|F8W1I6_HUMAN	Dynactin subunit 2 OS=Homo sapiens GN=DCTN2 PE=4 SV=1	34.2196	0	33.75	1	4.12698	3	0	1	-0.23
tr|F8WAG8|F8WAG8_HUMAN	Dynactin subunit 2 OS=Homo sapiens GN=DCTN2 PE=4 SV=1	41.6505	0	33.75	1	3.44828	3	0	1	-0.23
tr|F8W786|F8W786_HUMAN	Dynactin subunit 3 (Fragment) OS=Homo sapiens GN=DCTN3 PE=4 SV=1	18.2107	0	49	1	4.96894	5	0	1	-10
sp|O75935|DCTN3_HUMAN	Dynactin subunit 3 OS=Homo sapiens GN=DCTN3 PE=1 SV=1	21.0882	0	49	1	4.30108	5	0	1	-10
sp|Q9UJW0|DCTN4_HUMAN	Dynactin subunit 4 OS=Homo sapiens GN=DCTN4 PE=1 SV=1	52.2856	0.254061	32.15	1	1.73913	1	0	1	-10
tr|E5RI97|E5RI97_HUMAN	Dynactin subunit 4 OS=Homo sapiens GN=DCTN4 PE=4 SV=1	9.97994	0.254061	32.15	1	9.30233	1	0	1	-10
sp|P51808|DYLT3_HUMAN	Dynein light chain Tctex-type 3 OS=Homo sapiens GN=DYNLT3 PE=1 SV=1	13.0352	0.385031	30.87	1	5.17241	2	0	1	-10
tr|A6NGJ0|A6NGJ0_HUMAN	Dynein light chain Tctex-type 3 OS=Homo sapiens GN=DYNLT3 PE=4 SV=1	16.9501	0.385031	30.87	1	3.94737	2	0	1	-10
tr|H0Y9L1|H0Y9L1_HUMAN	E3 ubiquitin-protein ligase NEDD4 (Fragment) OS=Homo sapiens GN=NEDD4 PE=4 SV=1	4.21856	0.999915	83.59	1	43.5897	2	0	1	-3.6
sp|P62877|RBX1_HUMAN	E3 ubiquitin-protein ligase RBX1 OS=Homo sapiens GN=RBX1 PE=1 SV=1	12.2477	1	106.48	2	18.5185	12	834.38	0.001	0.2
tr|E9PK01|E9PK01_HUMAN	Elongation factor 1-delta (Fragment) OS=Homo sapiens GN=EEF1D PE=3 SV=1	28.7856	0	59.27	1	2.68199	8	0	1	-10
tr|E9PI39|E9PI39_HUMAN	Elongation factor 1-delta (Fragment) OS=Homo sapiens GN=EEF1D PE=4 SV=1	22.4584	0	59.27	1	3.43137	8	0	1	-10
tr|E9PK06|E9PK06_HUMAN	Elongation factor 1-delta (Fragment) OS=Homo sapiens GN=EEF1D PE=4 SV=1	15.2996	0	59.27	1	5	8	0	1	-10
tr|E9PK72|E9PK72_HUMAN	Elongation factor 1-delta (Fragment) OS=Homo sapiens GN=EEF1D PE=4 SV=1	7.21062	0	59.27	1	11.1111	8	0	1	-10
tr|E9PKK3|E9PKK3_HUMAN	Elongation factor 1-delta (Fragment) OS=Homo sapiens GN=EEF1D PE=4 SV=1	4.64822	0	59.27	1	17.9487	8	0	1	-10
tr|E9PL12|E9PL12_HUMAN	Elongation factor 1-delta (Fragment) OS=Homo sapiens GN=EEF1D PE=4 SV=1	18.3721	0	59.27	1	4.16667	8	0	1	-10
tr|E9PL71|E9PL71_HUMAN	Elongation factor 1-delta (Fragment) OS=Homo sapiens GN=EEF1D PE=4 SV=1	20.7883	0	59.27	1	3.74332	8	0	1	-10
tr|E9PNW6|E9PNW6_HUMAN	Elongation factor 1-delta (Fragment) OS=Homo sapiens GN=EEF1D PE=4 SV=1	4.20599	0	59.27	1	20	8	0	1	-10
tr|E9PPR1|E9PPR1_HUMAN	Elongation factor 1-delta (Fragment) OS=Homo sapiens GN=EEF1D PE=4 SV=1	18.128	0	59.27	1	4.21687	8	0	1	-10
tr|E9PQ49|E9PQ49_HUMAN	Elongation factor 1-delta (Fragment) OS=Homo sapiens GN=EEF1D PE=4 SV=1	21.9061	0	59.27	1	3.51759	8	0	1	-10
sp|P29692|EF1D_HUMAN	Elongation factor 1-delta OS=Homo sapiens GN=EEF1D PE=1 SV=5	31.0848	0	59.27	1	2.4911	8	0	1	-10
tr|E9PQZ1|E9PQZ1_HUMAN	Elongation factor 1-delta OS=Homo sapiens GN=EEF1D PE=3 SV=1	26.4723	0	59.27	1	2.94118	8	0	1	-10
tr|E9PBQ9|E9PBQ9_HUMAN	Elongation factor 1-delta OS=Homo sapiens GN=EEF1D PE=4 SV=1	29.0347	0	59.27	1	2.67176	8	0	1	-10
tr|E9PJD0|E9PJD0_HUMAN	Elongation factor 1-delta OS=Homo sapiens GN=EEF1D PE=4 SV=1	11.6566	0	59.27	1	7.07071	8	0	1	-10
tr|E9PMW7|E9PMW7_HUMAN	Elongation factor 1-delta OS=Homo sapiens GN=EEF1D PE=4 SV=1	14.1532	0	59.27	1	5.38462	8	0	1	-10
tr|E9PN91|E9PN91_HUMAN	Elongation factor 1-delta OS=Homo sapiens GN=EEF1D PE=4 SV=1	11.5908	0	59.27	1	6.60377	8	0	1	-10
sp|P26641|EF1G_HUMAN	Elongation factor 1-gamma OS=Homo sapiens GN=EEF1G PE=1 SV=3	50.0691	0.999791	76.12	1	2.97483	27	0	1	-10
sp|P13639|EF2_HUMAN	Elongation factor 2 OS=Homo sapiens GN=EEF2 PE=1 SV=4	95.2589	0.999972	108.92	2	1.04895	47	54.01	0.018	0.14
sp|Q6IA86|ELP2_HUMAN	Elongator complex protein 2 OS=Homo sapiens GN=ELP2 PE=1 SV=2	92.4229	0	43.8	1	1.93705	1	0	1	0.09
tr|E7EP23|E7EP23_HUMAN	Elongator complex protein 2 OS=Homo sapiens GN=ELP2 PE=4 SV=1	99.9057	0	43.8	1	1.79574	1	0	1	0.09
tr|E9PCX0|E9PCX0_HUMAN	Elongator complex protein 2 OS=Homo sapiens GN=ELP2 PE=4 SV=1	84.6161	0	43.8	1	2.1164	1	0	1	0.09
tr|F5GWY6|F5GWY6_HUMAN	Elongator complex protein 2 OS=Homo sapiens GN=ELP2 PE=4 SV=1	5.47882	0	43.8	1	31.3725	1	0	1	0.09
tr|F5GYE9|F5GYE9_HUMAN	Elongator complex protein 2 OS=Homo sapiens GN=ELP2 PE=4 SV=1	13.3696	0	43.8	1	13.3333	1	0	1	0.09
sp|P14625|ENPL_HUMAN	Endoplasmin OS=Homo sapiens GN=HSP90B1 PE=1 SV=1	92.3933	0.74566	98.72	2	2.24159	12	58.15	0.017	-0.09
tr|F8VPC7|F8VPC7_HUMAN	Endoplasmin OS=Homo sapiens GN=HSP90B1 PE=4 SV=1	5.86287	0.74566	98.72	2	33.9623	12	58.15	0.017	-0.09
sp|O60869|EDF1_HUMAN	Endothelial differentiation-related factor 1 OS=Homo sapiens GN=EDF1 PE=1 SV=1	16.3409	0.499982	105.71	1	8.10811	38	0	1	-10
sp|Q14244|MAP7_HUMAN	Ensconsin OS=Homo sapiens GN=MAP7 PE=1 SV=1	83.9835	0.332368	55.55	1	1.46862	2	0	1	-10
tr|I3L2M0|I3L2M0_HUMAN	Eukaryotic initiation factor 4A-III (Fragment) OS=Homo sapiens GN=EIF4A3 PE=4 SV=1	8.93359	0	76.01	1	16.25	6	0	1	-10
tr|I3L2Z3|I3L2Z3_HUMAN	Eukaryotic initiation factor 4A-III (Fragment) OS=Homo sapiens GN=EIF4A3 PE=4 SV=1	13.429	0	76.01	1	10.6557	6	0	1	-10
tr|I3L3F6|I3L3F6_HUMAN	Eukaryotic initiation factor 4A-III (Fragment) OS=Homo sapiens GN=EIF4A3 PE=4 SV=1	14.6186	0	76.01	1	9.77444	6	0	1	-10
tr|I3L3H2|I3L3H2_HUMAN	Eukaryotic initiation factor 4A-III (Fragment) OS=Homo sapiens GN=EIF4A3 PE=4 SV=1	13.5568	0	76.01	1	10.4	6	0	1	-10
sp|P38919|IF4A3_HUMAN	Eukaryotic initiation factor 4A-III OS=Homo sapiens GN=EIF4A3 PE=1 SV=4	46.8232	0	76.01	1	3.16302	6	0	1	-10
sp|O43324|MCA3_HUMAN	Eukaryotic translation elongation factor 1 epsilon-1 OS=Homo sapiens GN=EEF1E1 PE=1 SV=1	19.7803	0.761266	335.56	5	10.9195	18	0.84	0.395	-1.39
tr|C9JLK5|C9JLK5_HUMAN	Eukaryotic translation elongation factor 1 epsilon-1 OS=Homo sapiens GN=EEF1E1 PE=4 SV=1	15.5202	0.761266	335.56	5	13.6691	18	0.84	0.395	-1.39
tr|D6RBD7|D6RBD7_HUMAN	Eukaryotic translation elongation factor 1 epsilon-1 OS=Homo sapiens GN=EEF1E1 PE=4 SV=1	16.6578	0.761266	335.56	5	12.6667	18	0.84	0.395	-1.39
sp|P41567|EIF1_HUMAN	Eukaryotic translation initiation factor 1 OS=Homo sapiens GN=EIF1 PE=1 SV=1	12.7066	0.999998	87.57	2	29.2035	5	0	1	0.59
tr|H7BZU1|H7BZU1_HUMAN	Eukaryotic translation initiation factor 2 subunit 3 (Fragment) OS=Homo sapiens GN=EIF2S3 PE=4 SV=1	19.8175	0	41.73	1	8.74317	4	0	1	0.09
sp|P41091|IF2G_HUMAN	Eukaryotic translation initiation factor 2 subunit 3 OS=Homo sapiens GN=EIF2S3 PE=1 SV=3	51.0592	0	41.73	1	3.38983	4	0	1	0.09
sp|P41091|IF2G_HUMAN	Eukaryotic translation initiation factor 2 subunit 3 OS=Homo sapiens GN=EIF2S3 PE=1 SV=3	51.0592	0.415128	177.88	2	3.38983	14	0	1	-10
tr|C9JZG1|C9JZG1_HUMAN	Eukaryotic translation initiation factor 3 subunit B (Fragment) OS=Homo sapiens GN=EIF3B PE=4 SV=1	33.344	0.333273	70.71	1	5.29801	12	0	1	-10
sp|P55884|EIF3B_HUMAN	Eukaryotic translation initiation factor 3 subunit B OS=Homo sapiens GN=EIF3B PE=1 SV=3	92.4058	0.333273	70.71	1	1.9656	12	0	1	-10
tr|B0QYA5|B0QYA5_HUMAN	Eukaryotic translation initiation factor 3 subunit D (Fragment) OS=Homo sapiens GN=EIF3D PE=4 SV=1	31.6909	0	229.97	4	9.29368	35	9.13	0.023	0.18
tr|B0QYA6|B0QYA6_HUMAN	Eukaryotic translation initiation factor 3 subunit D (Fragment) OS=Homo sapiens GN=EIF3D PE=4 SV=1	20.6313	0	229.97	4	14.4509	35	9.13	0.023	0.18
tr|B0QYA7|B0QYA7_HUMAN	Eukaryotic translation initiation factor 3 subunit D (Fragment) OS=Homo sapiens GN=EIF3D PE=4 SV=1	22.1571	0	229.97	4	13.4409	35	9.13	0.023	0.18
tr|B0QYA8|B0QYA8_HUMAN	Eukaryotic translation initiation factor 3 subunit D (Fragment) OS=Homo sapiens GN=EIF3D PE=4 SV=1	14.449	0	229.97	4	20.3252	35	9.13	0.023	0.18
sp|O15371|EIF3D_HUMAN	Eukaryotic translation initiation factor 3 subunit D OS=Homo sapiens GN=EIF3D PE=1 SV=1	63.9144	0	229.97	4	4.56204	35	9.13	0.023	0.18
tr|B4DVY1|B4DVY1_HUMAN	Eukaryotic translation initiation factor 3 subunit D OS=Homo sapiens GN=EIF3D PE=2 SV=1	58.0857	0	229.97	4	5.01002	35	9.13	0.023	0.18
tr|E5RHS5|E5RHS5_HUMAN	Eukaryotic translation initiation factor 3 subunit E (Fragment) OS=Homo sapiens GN=EIF3E PE=4 SV=1	26.6007	0	57.1	1	3.53982	6	0	1	-10
sp|P60228|EIF3E_HUMAN	Eukaryotic translation initiation factor 3 subunit E OS=Homo sapiens GN=EIF3E PE=1 SV=1	52.1694	0	57.1	1	1.79775	6	0	1	-10
tr|E5RII3|E5RII3_HUMAN	Eukaryotic translation initiation factor 3 subunit E OS=Homo sapiens GN=EIF3E PE=4 SV=1	8.86246	0	57.1	1	10.6667	6	0	1	-10
tr|E5RIP5|E5RIP5_HUMAN	Eukaryotic translation initiation factor 3 subunit E OS=Homo sapiens GN=EIF3E PE=4 SV=1	5.37875	0	57.1	1	17.7778	6	0	1	-10
tr|E5RJ25|E5RJ25_HUMAN	Eukaryotic translation initiation factor 3 subunit E OS=Homo sapiens GN=EIF3E PE=4 SV=1	6.84668	0	57.1	1	14.2857	6	0	1	-10
sp|O75822|EIF3J_HUMAN	Eukaryotic translation initiation factor 3 subunit J OS=Homo sapiens GN=EIF3J PE=1 SV=2	29.0265	0.333333	108.16	1	9.68992	22	0	1	-10
tr|B4DUI3|B4DUI3_HUMAN	Eukaryotic translation initiation factor 3 subunit J OS=Homo sapiens GN=EIF3J PE=2 SV=1	22.9095	0.333333	108.16	1	12.2549	22	0	1	-10
tr|F5H425|F5H425_HUMAN	Eukaryotic translation initiation factor 3 subunit J OS=Homo sapiens GN=EIF3J PE=4 SV=1	22.9943	0.333333	108.16	1	11.9617	22	0	1	-10
sp|Q9UBQ5|EIF3K_HUMAN	Eukaryotic translation initiation factor 3 subunit K OS=Homo sapiens GN=EIF3K PE=1 SV=1	25.0254	0.462156	38.63	1	3.21101	7	0	1	-10
tr|B7ZAM9|B7ZAM9_HUMAN	Eukaryotic translation initiation factor 3 subunit K OS=Homo sapiens GN=EIF3K PE=2 SV=1	24.4501	0.462156	38.63	1	3.31754	7	0	1	-10
sp|Q7L2H7|EIF3M_HUMAN	Eukaryotic translation initiation factor 3 subunit M OS=Homo sapiens GN=EIF3M PE=1 SV=1	42.4578	0.333333	91.44	1	4.81283	27	0	1	-10
tr|E7ESM3|E7ESM3_HUMAN	Eukaryotic translation initiation factor 3 subunit M OS=Homo sapiens GN=EIF3M PE=4 SV=1	13.58	0.333333	91.44	1	14.6341	27	0	1	-10
tr|E9PRI2|E9PRI2_HUMAN	Eukaryotic translation initiation factor 3 subunit M OS=Homo sapiens GN=EIF3M PE=4 SV=1	6.36004	0.333333	91.44	1	30.5085	27	0	1	-10
sp|P78344|IF4G2_HUMAN	Eukaryotic translation initiation factor 4 gamma 2 OS=Homo sapiens GN=EIF4G2 PE=1 SV=1	102.279	0.499706	70.92	1	1.32304	4	0	1	-10
sp|Q15056|IF4H_HUMAN	Eukaryotic translation initiation factor 4H OS=Homo sapiens GN=EIF4H PE=1 SV=5	27.3504	0.499489	56.3	1	3.62903	7	0	1	-10
tr|I3L397|I3L397_HUMAN	Eukaryotic translation initiation factor 5A-1 (Fragment) OS=Homo sapiens GN=EIF5A PE=4 SV=1	16.09	0.531172	243.25	3	17.0068	49	0	1	-10
sp|P63241|IF5A1_HUMAN	Eukaryotic translation initiation factor 5A-1 OS=Homo sapiens GN=EIF5A PE=1 SV=2	16.8034	0.531172	243.25	3	16.2338	49	0	1	-10
tr|I3L504|I3L504_HUMAN	Eukaryotic translation initiation factor 5A-1 OS=Homo sapiens GN=EIF5A PE=4 SV=1	20.4722	0.531172	243.25	3	13.4409	49	0	1	-10
sp|Q6IS14|IF5AL_HUMAN	Eukaryotic translation initiation factor 5A-1-like OS=Homo sapiens GN=EIF5AL1 PE=1 SV=2	16.7443	0.531172	243.25	3	16.2338	49	0	1	-10
tr|B0QYJ3|B0QYJ3_HUMAN	Ewing sarcoma breakpoint region 1 (Fragment) OS=Homo sapiens GN=EWSR1 PE=4 SV=1	16.2503	0	63.2	1	10.8974	2	0	1	-10
tr|B0QYJ4|B0QYJ4_HUMAN	Ewing sarcoma breakpoint region 1 (Fragment) OS=Homo sapiens GN=EWSR1 PE=4 SV=1	17.2987	0	63.2	1	10.241	2	0	1	-10
tr|B0QYJ6|B0QYJ6_HUMAN	Ewing sarcoma breakpoint region 1 (Fragment) OS=Homo sapiens GN=EWSR1 PE=4 SV=1	19.1304	0	63.2	1	9.44444	2	0	1	-10
tr|B0QYJ7|B0QYJ7_HUMAN	Ewing sarcoma breakpoint region 1 (Fragment) OS=Homo sapiens GN=EWSR1 PE=4 SV=1	24.5297	0	63.2	1	7.29614	2	0	1	-10
tr|B0QYK0|B0QYK0_HUMAN	Ewing sarcoma breakpoint region 1 OS=Homo sapiens GN=EWSR1 PE=4 SV=1	64.871	0	63.2	1	2.75081	2	0	1	-10
tr|B0QYK1|B0QYK1_HUMAN	Ewing sarcoma breakpoint region 1 OS=Homo sapiens GN=EWSR1 PE=4 SV=1	62.451	0	63.2	1	2.83333	2	0	1	-10
tr|C9JGE3|C9JGE3_HUMAN	Ewing sarcoma breakpoint region 1, isoform CRA_e OS=Homo sapiens GN=EWSR1 PE=4 SV=1	61.2305	0	63.2	1	2.91595	2	0	1	-10
sp|Q9NQT5|EXOS3_HUMAN	Exosome complex component RRP40 OS=Homo sapiens GN=EXOSC3 PE=1 SV=3	29.5354	0.499727	68.96	1	5.45455	4	0	1	-10
sp|Q9NPD3|EXOS4_HUMAN	Exosome complex component RRP41 OS=Homo sapiens GN=EXOSC4 PE=1 SV=3	26.3485	0.480568	53.03	1	4.89796	2	0	1	-10
tr|E9PPI9|E9PPI9_HUMAN	Exosome complex component RRP41 OS=Homo sapiens GN=EXOSC4 PE=4 SV=1	16.55	0.480568	53.03	1	7.69231	2	0	1	-10
tr|C9IYM2|C9IYM2_HUMAN	Exportin-1 (Fragment) OS=Homo sapiens GN=XPO1 PE=4 SV=1	7.07751	0	57.42	1	14.5161	6	0	1	-10
tr|C9J673|C9J673_HUMAN	Exportin-1 (Fragment) OS=Homo sapiens GN=XPO1 PE=4 SV=1	15.1918	0	57.42	1	6.81818	6	0	1	-10
tr|C9JF49|C9JF49_HUMAN	Exportin-1 (Fragment) OS=Homo sapiens GN=XPO1 PE=4 SV=1	6.63428	0	57.42	1	15.2542	6	0	1	-10
tr|C9JKM9|C9JKM9_HUMAN	Exportin-1 (Fragment) OS=Homo sapiens GN=XPO1 PE=4 SV=1	20.6127	0	57.42	1	5.02793	6	0	1	-10
tr|C9JQ02|C9JQ02_HUMAN	Exportin-1 (Fragment) OS=Homo sapiens GN=XPO1 PE=4 SV=1	11.0266	0	57.42	1	9.47368	6	0	1	-10
tr|C9JV99|C9JV99_HUMAN	Exportin-1 (Fragment) OS=Homo sapiens GN=XPO1 PE=4 SV=1	11.6569	0	57.42	1	9	6	0	1	-10
sp|O14980|XPO1_HUMAN	Exportin-1 OS=Homo sapiens GN=XPO1 PE=1 SV=1	123.288	0	57.42	1	0.840336	6	0	1	-10
tr|C9IZS4|C9IZS4_HUMAN	Exportin-1 OS=Homo sapiens GN=XPO1 PE=4 SV=1	10.9296	0	57.42	1	9.57447	6	0	1	-10
tr|F8WF71|F8WF71_HUMAN	Exportin-1 OS=Homo sapiens GN=XPO1 PE=4 SV=1	9.53171	0	57.42	1	10.9756	6	0	1	-10
sp|P55060|XPO2_HUMAN	Exportin-2 OS=Homo sapiens GN=CSE1L PE=1 SV=3	110.328	0.432251	102.42	2	2.67765	5	0	1	0.64
tr|F8W904|F8W904_HUMAN	Exportin-2 OS=Homo sapiens GN=CSE1L PE=4 SV=1	103.795	0.432251	102.42	2	2.84153	5	0	1	0.64
tr|F5GYW6|F5GYW6_HUMAN	Exportin-T (Fragment) OS=Homo sapiens GN=XPOT PE=4 SV=1	6.90333	0.333254	67.82	1	30	8	0	1	-10
tr|F8WDU6|F8WDU6_HUMAN	Exportin-T (Fragment) OS=Homo sapiens GN=XPOT PE=4 SV=1	23.7631	0.333254	67.82	1	8.91089	8	0	1	-10
sp|O43592|XPOT_HUMAN	Exportin-T OS=Homo sapiens GN=XPOT PE=1 SV=2	109.875	0.333254	67.82	1	1.8711	8	0	1	-10
tr|A8CZ64|A8CZ64_HUMAN	Extracellular signal-regulated kinase-2 splice variant OS=Homo sapiens GN=MAPK1 PE=2 SV=1	36.3906	0.499515	85.95	1	4.43038	8	0	1	-10
sp|P47755|CAZA2_HUMAN	F-actin-capping protein subunit alpha-2 OS=Homo sapiens GN=CAPZA2 PE=1 SV=3	32.9106	0.427116	68.11	2	4.8951	6	0	1	0.19
tr|B4DG50|B4DG50_HUMAN	F-actin-capping protein subunit alpha-2 OS=Homo sapiens GN=CAPZA2 PE=2 SV=1	19.7447	0.427116	68.11	2	8.13953	6	0	1	0.19
tr|C9JUG7|C9JUG7_HUMAN	F-actin-capping protein subunit alpha-2 OS=Homo sapiens GN=CAPZA2 PE=4 SV=1	16.6703	0.427116	68.11	2	9.58904	6	0	1	0.19
tr|F8W9N7|F8W9N7_HUMAN	F-actin-capping protein subunit alpha-2 OS=Homo sapiens GN=CAPZA2 PE=4 SV=1	19.9328	0.427116	68.11	2	8.04598	6	0	1	0.19
sp|P47756|CAPZB_HUMAN	F-actin-capping protein subunit beta OS=Homo sapiens GN=CAPZB PE=1 SV=4	31.3128	0.24999	88.47	1	4.69314	16	0	1	-10
tr|C9J5F9|C9J5F9_HUMAN	F-box-like/WD repeat-containing protein TBL1X (Fragment) OS=Homo sapiens GN=TBL1X PE=4 SV=1	8.75717	0	43.74	1	16.25	4	0	1	-1.43
tr|C9JCW3|C9JCW3_HUMAN	F-box-like/WD repeat-containing protein TBL1X (Fragment) OS=Homo sapiens GN=TBL1X PE=4 SV=1	5.00341	0	43.74	1	28.8889	4	0	1	-1.43
tr|C9JYQ8|C9JYQ8_HUMAN	F-box-like/WD repeat-containing protein TBL1X (Fragment) OS=Homo sapiens GN=TBL1X PE=4 SV=1	8.17504	0	43.74	1	17.3333	4	0	1	-1.43
sp|O60907|TBL1X_HUMAN	F-box-like/WD repeat-containing protein TBL1X OS=Homo sapiens GN=TBL1X PE=1 SV=3	62.4385	0	43.74	1	2.25303	4	0	1	-1.43
tr|C9IYU9|C9IYU9_HUMAN	F-box-like/WD repeat-containing protein TBL1XR1 (Fragment) OS=Homo sapiens GN=TBL1XR1 PE=4 SV=1	14.9564	0	61.77	1	9.15493	6	0	1	-10
tr|C9J3H2|C9J3H2_HUMAN	F-box-like/WD repeat-containing protein TBL1XR1 (Fragment) OS=Homo sapiens GN=TBL1XR1 PE=4 SV=1	9.42475	0	61.77	1	14.9425	6	0	1	-10
tr|C9J7E1|C9J7E1_HUMAN	F-box-like/WD repeat-containing protein TBL1XR1 (Fragment) OS=Homo sapiens GN=TBL1XR1 PE=4 SV=1	12.8054	0	61.77	1	10.8333	6	0	1	-10
tr|C9J903|C9J903_HUMAN	F-box-like/WD repeat-containing protein TBL1XR1 (Fragment) OS=Homo sapiens GN=TBL1XR1 PE=4 SV=1	10.4793	0	61.77	1	13.5417	6	0	1	-10
tr|C9JCW4|C9JCW4_HUMAN	F-box-like/WD repeat-containing protein TBL1XR1 (Fragment) OS=Homo sapiens GN=TBL1XR1 PE=4 SV=1	3.76574	0	61.77	1	39.3939	6	0	1	-10
tr|C9JEC9|C9JEC9_HUMAN	F-box-like/WD repeat-containing protein TBL1XR1 (Fragment) OS=Homo sapiens GN=TBL1XR1 PE=4 SV=1	8.82641	0	61.77	1	16.0494	6	0	1	-10
tr|C9JTW8|C9JTW8_HUMAN	F-box-like/WD repeat-containing protein TBL1XR1 (Fragment) OS=Homo sapiens GN=TBL1XR1 PE=4 SV=1	6.75441	0	61.77	1	20.9677	6	0	1	-10
tr|C9JY82|C9JY82_HUMAN	F-box-like/WD repeat-containing protein TBL1XR1 (Fragment) OS=Homo sapiens GN=TBL1XR1 PE=4 SV=1	7.42572	0	61.77	1	19.1176	6	0	1	-10
sp|Q9BZK7|TBL1R_HUMAN	F-box-like/WD repeat-containing protein TBL1XR1 OS=Homo sapiens GN=TBL1XR1 PE=1 SV=1	55.5421	0	61.77	1	2.52918	6	0	1	-10
sp|Q9BQ87|TBL1Y_HUMAN	F-box-like/WD repeat-containing protein TBL1Y OS=Homo sapiens GN=TBL1Y PE=2 SV=1	56.6345	0	43.74	1	2.49042	4	0	1	-1.43
tr|E5RH15|E5RH15_HUMAN	F-box/LRR-repeat protein 8 (Fragment) OS=Homo sapiens GN=FBXL8 PE=4 SV=1	17.8882	0	30.96	1	10.4294	2	0	1	-10
tr|E5RIE9|E5RIE9_HUMAN	F-box/LRR-repeat protein 8 (Fragment) OS=Homo sapiens GN=FBXL8 PE=4 SV=1	14.5697	0	30.96	1	12.5	2	0	1	-10
tr|E5RIS0|E5RIS0_HUMAN	F-box/LRR-repeat protein 8 (Fragment) OS=Homo sapiens GN=FBXL8 PE=4 SV=1	14.1823	0	30.96	1	13.1783	2	0	1	-10
sp|Q96CD0|FBXL8_HUMAN	F-box/LRR-repeat protein 8 OS=Homo sapiens GN=FBXL8 PE=1 SV=1	40.4722	0	30.96	1	4.54545	2	0	1	-10
tr|E5RFX2|E5RFX2_HUMAN	F-box/LRR-repeat protein 8 OS=Homo sapiens GN=FBXL8 PE=4 SV=1	6.79447	0	30.96	1	27.4194	2	0	1	-10
tr|E5RHS9|E5RHS9_HUMAN	F-box/LRR-repeat protein 8 OS=Homo sapiens GN=FBXL8 PE=4 SV=1	7.20862	0	30.96	1	25.3731	2	0	1	-10
tr|J3QRE3|J3QRE3_HUMAN	F-box/LRR-repeat protein 8 OS=Homo sapiens GN=FBXL8 PE=4 SV=1	5.56688	0	30.96	1	33.3333	2	0	1	-10
sp|Q9Y5B9|SP16H_HUMAN	FACT complex subunit SPT16 OS=Homo sapiens GN=SUPT16H PE=1 SV=1	119.82	0.222568	36.31	1	1.05062	1	0	1	0
tr|G3V2X0|G3V2X0_HUMAN	FACT complex subunit SPT16 OS=Homo sapiens GN=SUPT16H PE=4 SV=1	9.73811	0.222568	36.31	1	13.253	1	0	1	0
tr|G3V401|G3V401_HUMAN	FACT complex subunit SPT16 OS=Homo sapiens GN=SUPT16H PE=4 SV=1	9.04858	0.222568	36.31	1	13.5802	1	0	1	0
tr|G3V5A4|G3V5A4_HUMAN	FACT complex subunit SPT16 OS=Homo sapiens GN=SUPT16H PE=4 SV=1	7.53274	0.222568	36.31	1	16.6667	1	0	1	0
sp|Q08945|SSRP1_HUMAN	FACT complex subunit SSRP1 OS=Homo sapiens GN=SSRP1 PE=1 SV=1	81.0064	0.996567	40.21	1	2.96192	4	0	1	0.25
sp|P23610|F8I2_HUMAN	Factor VIII intron 22 protein OS=Homo sapiens GN=F8A1 PE=1 SV=2	39.0605	0.999801	59.17	1	6.469	6	0	1	-10
tr|H0YKV4|H0YKV4_HUMAN	Family with sequence similarity 96, member A, isoform CRA_a OS=Homo sapiens GN=FAM96A PE=4 SV=1	14.8807	0.307755	39.6	1	10	1	0	1	-0.26
sp|P14324|FPPS_HUMAN	Farnesyl pyrophosphate synthase OS=Homo sapiens GN=FDPS PE=1 SV=4	48.2266	0.749981	134.66	2	6.20525	8	6718.86	0	0.58
tr|E9PCI9|E9PCI9_HUMAN	Farnesyl pyrophosphate synthase OS=Homo sapiens GN=FDPS PE=3 SV=1	40.4886	0.749981	134.66	2	7.36544	8	6718.86	0	0.58
sp|Q16658|FSCN1_HUMAN	Fascin OS=Homo sapiens GN=FSCN1 PE=1 SV=3	54.478	0.279106	40.79	1	2.63692	1	0	1	-10
tr|J3KNT0|J3KNT0_HUMAN	Fascin OS=Homo sapiens GN=FSCN1 PE=3 SV=1	52.2119	0.279106	40.79	1	2.75424	1	0	1	-10
sp|P49327|FAS_HUMAN	Fatty acid synthase OS=Homo sapiens GN=FASN PE=1 SV=3	273.236	0.995768	73.44	1	0.358423	6	0	1	-10
sp|O95684|FR1OP_HUMAN	FGFR1 oncogene partner OS=Homo sapiens GN=FGFR1OP PE=1 SV=1	43.0209	0.332836	64.35	1	4.01003	6	0	1	-10
sp|Q86WI1|PKHL1_HUMAN	Fibrocystin-L OS=Homo sapiens GN=PKHD1L1 PE=2 SV=2	465.421	0.246372	36.11	1	0.141409	4	0	1	-10
tr|H3BU78|H3BU78_HUMAN	Fructose-bisphosphate aldolase (Fragment) OS=Homo sapiens GN=ALDOA PE=3 SV=2	22.0624	0	117.25	2	7.84314	16	0	1	0.33
tr|H3BPS8|H3BPS8_HUMAN	Fructose-bisphosphate aldolase A (Fragment) OS=Homo sapiens GN=ALDOA PE=4 SV=1	30.3896	0	117.25	2	5.7554	16	0	1	0.33
tr|H3BR04|H3BR04_HUMAN	Fructose-bisphosphate aldolase A (Fragment) OS=Homo sapiens GN=ALDOA PE=4 SV=1	17.7643	0	117.25	2	9.87654	16	0	1	0.33
sp|P04075|ALDOA_HUMAN	Fructose-bisphosphate aldolase A OS=Homo sapiens GN=ALDOA PE=1 SV=2	39.3773	0	117.25	2	4.3956	16	0	1	0.33
tr|H3BQN4|H3BQN4_HUMAN	Fructose-bisphosphate aldolase OS=Homo sapiens GN=ALDOA PE=3 SV=1	39.2974	0	117.25	2	4.43213	16	0	1	0.33
tr|J3KPS3|J3KPS3_HUMAN	Fructose-bisphosphate aldolase OS=Homo sapiens GN=ALDOA PE=3 SV=1	39.7745	0	117.25	2	4.34783	16	0	1	0.33
sp|Q92917|GPKOW_HUMAN	G patch domain and KOW motifs-containing protein OS=Homo sapiens GN=GPKOW PE=1 SV=2	52.1786	0.96169	32.56	1	5.04202	2	0	1	0.2
sp|P09382|LEG1_HUMAN	Galectin-1 OS=Homo sapiens GN=LGALS1 PE=1 SV=2	14.6882	0.871513	148.52	3	13.3333	16	1.83	0.309	0.01
tr|F8WEI7|F8WEI7_HUMAN	Galectin-1 OS=Homo sapiens GN=LGALS1 PE=4 SV=1	4.01995	0.871513	148.52	3	47.3684	16	1.83	0.309	0.01
sp|O75223|GGCT_HUMAN	Gamma-glutamylcyclotransferase OS=Homo sapiens GN=GGCT PE=1 SV=1	20.9763	0	138.29	2	15.4255	6	388.17	0.003	0.14
tr|B8ZZK2|B8ZZK2_HUMAN	Gamma-glutamylcyclotransferase OS=Homo sapiens GN=GGCT PE=4 SV=1	18.3689	0	138.29	2	17.4699	6	388.17	0.003	0.14
tr|B8ZZN4|B8ZZN4_HUMAN	Gamma-glutamylcyclotransferase OS=Homo sapiens GN=GGCT PE=4 SV=1	10.4792	0	138.29	2	30.8511	6	388.17	0.003	0.14
tr|H0YCF4|H0YCF4_HUMAN	Gem-associated protein 2 (Fragment) OS=Homo sapiens GN=GEMIN2 PE=4 SV=1	5.00376	0	42.1	1	33.3333	1	0	1	-10
tr|H0YDP6|H0YDP6_HUMAN	Gem-associated protein 2 (Fragment) OS=Homo sapiens GN=GEMIN2 PE=4 SV=1	22.1122	0	42.1	1	7.57576	1	0	1	-10
tr|H0YEL0|H0YEL0_HUMAN	Gem-associated protein 2 (Fragment) OS=Homo sapiens GN=GEMIN2 PE=4 SV=1	24.5908	0	42.1	1	6.81818	1	0	1	-10
sp|O14893|GEMI2_HUMAN	Gem-associated protein 2 OS=Homo sapiens GN=GEMIN2 PE=1 SV=1	31.5471	0	42.1	1	5.35714	1	0	1	-10
tr|G5EA29|G5EA29_HUMAN	Gem-associated protein 2 OS=Homo sapiens GN=GEMIN2 PE=4 SV=1	16.8636	0	42.1	1	10.0671	1	0	1	-10
sp|Q9Y5Q8|TF3C5_HUMAN	General transcription factor 3C polypeptide 5 OS=Homo sapiens GN=GTF3C5 PE=1 SV=2	59.5151	0	47.03	1	3.46821	2	0	1	-10
tr|Q5T7U1|Q5T7U1_HUMAN	General transcription factor 3C polypeptide 5 OS=Homo sapiens GN=GTF3C5 PE=2 SV=1	52.2392	0	47.03	1	3.93873	2	0	1	-10
tr|H7BY84|H7BY84_HUMAN	General transcription factor 3C polypeptide 5 OS=Homo sapiens GN=GTF3C5 PE=4 SV=1	58.3084	0	47.03	1	3.52941	2	0	1	-10
tr|C9J329|C9J329_HUMAN	General transcription factor IIE subunit 1 (Fragment) OS=Homo sapiens GN=GTF2E1 PE=4 SV=1	5.4809	0.5453	81.99	2	30.6122	7	0.72	0.485	-0.43
tr|E9PER7|E9PER7_HUMAN	General transcription factor IIE subunit 1 (Fragment) OS=Homo sapiens GN=GTF2E1 PE=4 SV=1	14.3666	0.5453	81.99	2	12.2951	7	0.72	0.485	-0.43
sp|P29083|T2EA_HUMAN	General transcription factor IIE subunit 1 OS=Homo sapiens GN=GTF2E1 PE=1 SV=2	49.403	0.5453	81.99	2	3.41686	7	0.72	0.485	-0.43
tr|F5GY49|F5GY49_HUMAN	General transcription factor IIF subunit 1 (Fragment) OS=Homo sapiens GN=GTF2F1 PE=4 SV=1	14.6576	0.499743	69.98	1	12.5984	8	0	1	-10
sp|P35269|T2FA_HUMAN	General transcription factor IIF subunit 1 OS=Homo sapiens GN=GTF2F1 PE=1 SV=2	58.1871	0.499743	69.98	1	3.09478	8	0	1	-10
tr|G3V4P8|G3V4P8_HUMAN	Glia maturation factor beta (Fragment) OS=Homo sapiens GN=GMFB PE=4 SV=1	17.4829	0.555063	99.49	2	12	15	1.4	0.358	1
sp|P60983|GMFB_HUMAN	Glia maturation factor beta OS=Homo sapiens GN=GMFB PE=1 SV=2	16.6845	0.555063	99.49	2	12.6761	15	1.4	0.358	1
tr|G3V3X4|G3V3X4_HUMAN	Glia maturation factor beta OS=Homo sapiens GN=GMFB PE=4 SV=1	4.50238	0.555063	99.49	2	47.3684	15	1.4	0.358	1
tr|E7EM57|E7EM57_HUMAN	Glucose-6-phosphate 1-dehydrogenase (Fragment) OS=Homo sapiens GN=G6PD PE=3 SV=1	36.5014	0	56.46	1	2.5	10	0	1	-10
tr|E7EUI8|E7EUI8_HUMAN	Glucose-6-phosphate 1-dehydrogenase (Fragment) OS=Homo sapiens GN=G6PD PE=3 SV=1	38.4794	0	56.46	1	2.35988	10	0	1	-10
tr|E9PD92|E9PD92_HUMAN	Glucose-6-phosphate 1-dehydrogenase (Fragment) OS=Homo sapiens GN=G6PD PE=3 SV=1	29.466	0	56.46	1	3.125	10	0	1	-10
sp|P11413|G6PD_HUMAN	Glucose-6-phosphate 1-dehydrogenase OS=Homo sapiens GN=G6PD PE=1 SV=4	59.201	0	56.46	1	1.5534	10	0	1	-10
sp|P14314|GLU2B_HUMAN	Glucosidase 2 subunit beta OS=Homo sapiens GN=PRKCSH PE=1 SV=2	59.3698	0.499607	102.78	1	3.2197	12	88.76	0.011	7.15
tr|C9J165|C9J165_HUMAN	Glutamine--tRNA ligase (Fragment) OS=Homo sapiens GN=QARS PE=4 SV=1	34.2989	0	48.47	1	6.55738	8	0	1	-10
tr|C9JSG9|C9JSG9_HUMAN	Glutamine--tRNA ligase (Fragment) OS=Homo sapiens GN=QARS PE=4 SV=1	20.0264	0	48.47	1	10.989	8	0	1	-10
sp|P47897|SYQ_HUMAN	Glutamine--tRNA ligase OS=Homo sapiens GN=QARS PE=1 SV=1	87.7249	0	48.47	1	2.58065	8	0	1	-10
tr|B4DWJ2|B4DWJ2_HUMAN	Glutamine--tRNA ligase OS=Homo sapiens GN=QARS PE=2 SV=1	86.5062	0	48.47	1	2.6178	8	0	1	-10
tr|B7Z840|B7Z840_HUMAN	Glutamine--tRNA ligase OS=Homo sapiens GN=QARS PE=2 SV=1	31.5334	0	48.47	1	7.0922	8	0	1	-10
tr|F2Z2V6|F2Z2V6_HUMAN	Glutamine--tRNA ligase OS=Homo sapiens GN=QARS PE=4 SV=1	10.7186	0	48.47	1	20	8	0	1	-10
tr|F8VPD4|F8VPD4_HUMAN	Glutamine-dependent carbamoyl-phosphate synthase OS=Homo sapiens GN=CAD PE=3 SV=1	235.855	0.499063	67.7	1	0.555042	10	0	1	-10
sp|P35754|GLRX1_HUMAN	Glutaredoxin-1 OS=Homo sapiens GN=GLRX PE=1 SV=2	11.7502	0.987377	79.22	2	16.0377	7	0	1	0.15
sp|O76003|GLRX3_HUMAN	Glutaredoxin-3 OS=Homo sapiens GN=GLRX3 PE=1 SV=2	37.3902	1	139.32	1	7.76119	41	0	1	-10
tr|H0YBD4|H0YBD4_HUMAN	Glutathione reductase, mitochondrial (Fragment) OS=Homo sapiens GN=GSR PE=4 SV=1	32.1897	0	47.21	1	9.30233	4	0	1	2.93
sp|P00390|GSHR_HUMAN	Glutathione reductase, mitochondrial OS=Homo sapiens GN=GSR PE=1 SV=2	56.2029	0	47.21	1	5.36398	4	0	1	2.93
sp|P21266|GSTM3_HUMAN	Glutathione S-transferase Mu 3 OS=Homo sapiens GN=GSTM3 PE=1 SV=3	26.5241	0.999976	100.43	1	6.22222	18	0	1	-10
sp|P48637|GSHB_HUMAN	Glutathione synthetase OS=Homo sapiens GN=GSS PE=1 SV=1	52.3343	0.7447	79.48	2	4.00844	16	1444.96	0.001	0.27
tr|B6F210|B6F210_HUMAN	Glutathione synthetase OS=Homo sapiens GN=GSS PE=2 SV=1	40.3058	0.7447	79.48	2	5.23416	16	1444.96	0.001	0.27
sp|P41250|SYG_HUMAN	Glycine--tRNA ligase OS=Homo sapiens GN=GARS PE=1 SV=3	83.0946	0.499764	99.68	1	1.89445	16	0	1	-10
tr|F8WCK4|F8WCK4_HUMAN	Glycine--tRNA ligase OS=Homo sapiens GN=GARS PE=4 SV=1	8.3347	0.499764	99.68	1	17.7215	16	0	1	-10
sp|P11216|PYGB_HUMAN	Glycogen phosphorylase, brain form OS=Homo sapiens GN=PYGB PE=1 SV=5	96.6165	0.9215	37.65	1	1.18624	1	0	1	0.1
sp|Q9H3P7|GCP60_HUMAN	Golgi resident protein GCP60 OS=Homo sapiens GN=ACBD3 PE=1 SV=4	60.538	0.68753	29.79	1	1.51515	2	0	1	-10
sp|Q7L5D6|GET4_HUMAN	Golgi to ER traffic protein 4 homolog OS=Homo sapiens GN=GET4 PE=1 SV=1	36.463	0.998311	59.13	1	3.97554	4	0	1	-10
sp|Q9HCN4|GPN1_HUMAN	GPN-loop GTPase 1 OS=Homo sapiens GN=GPN1 PE=1 SV=1	41.6957	0.333212	72.47	1	4.27807	4	0	1	-10
tr|B4DQM4|B4DQM4_HUMAN	GPN-loop GTPase 1 OS=Homo sapiens GN=GPN1 PE=2 SV=1	43.2996	0.333212	72.47	1	4.12371	4	0	1	-10
tr|F8WD09|F8WD09_HUMAN	GPN-loop GTPase 1 OS=Homo sapiens GN=GPN1 PE=4 SV=1	7.51082	0.333212	72.47	1	21.9178	4	0	1	-10
sp|Q4V328|GRAP1_HUMAN	GRIP1-associated protein 1 OS=Homo sapiens GN=GRIPAP1 PE=1 SV=1	95.9128	0.246199	52.75	1	1.30797	4	0	1	-10
tr|B1B0M1|B1B0M1_HUMAN	GRIP1-associated protein 1 OS=Homo sapiens GN=GRIPAP1 PE=4 SV=1	90.7672	0.246199	52.75	1	1.38191	4	0	1	-10
sp|P62826|RAN_HUMAN	GTP-binding nuclear protein Ran OS=Homo sapiens GN=RAN PE=1 SV=3	24.3896	0.932865	184.25	4	11.5741	17	1.41	0.262	1.16
tr|B5MDF5|B5MDF5_HUMAN	GTP-binding nuclear protein Ran OS=Homo sapiens GN=RAN PE=4 SV=1	26.1895	0.932865	184.25	4	10.7296	17	1.41	0.262	1.16
sp|Q14353|GAMT_HUMAN	Guanidinoacetate N-methyltransferase OS=Homo sapiens GN=GAMT PE=1 SV=1	26.2831	0.499982	61.07	1	14.4068	6	0	1	-10
sp|P47224|MSS4_HUMAN	Guanine nucleotide exchange factor MSS4 OS=Homo sapiens GN=RABIF PE=1 SV=2	13.8118	0.919974	36.37	1	13.0081	4	0	1	-10
tr|D6RBD0|D6RBD0_HUMAN	Guanine nucleotide-binding protein subunit beta-2-like 1 (Fragment) OS=Homo sapiens GN=GNB2L1 PE=4 SV=1	18.0161	0	95.9	2	5	13	0	1	-10
tr|D6REE5|D6REE5_HUMAN	Guanine nucleotide-binding protein subunit beta-2-like 1 (Fragment) OS=Homo sapiens GN=GNB2L1 PE=4 SV=1	34.9102	0	95.9	2	2.49221	13	0	1	-10
tr|D6RFZ9|D6RFZ9_HUMAN	Guanine nucleotide-binding protein subunit beta-2-like 1 (Fragment) OS=Homo sapiens GN=GNB2L1 PE=4 SV=1	21.9039	0	95.9	2	4.0404	13	0	1	-10
sp|P63244|GBLP_HUMAN	Guanine nucleotide-binding protein subunit beta-2-like 1 OS=Homo sapiens GN=GNB2L1 PE=1 SV=3	35.0365	0	95.9	2	2.52366	13	0	1	-10
tr|D6R909|D6R909_HUMAN	Guanine nucleotide-binding protein subunit beta-2-like 1 OS=Homo sapiens GN=GNB2L1 PE=4 SV=1	12.8863	0	95.9	2	6.89655	13	0	1	-10
tr|D6RAC2|D6RAC2_HUMAN	Guanine nucleotide-binding protein subunit beta-2-like 1 OS=Homo sapiens GN=GNB2L1 PE=4 SV=1	29.7137	0	95.9	2	2.97398	13	0	1	-10
tr|D6RAU2|D6RAU2_HUMAN	Guanine nucleotide-binding protein subunit beta-2-like 1 OS=Homo sapiens GN=GNB2L1 PE=4 SV=1	16.3754	0	95.9	2	5.44218	13	0	1	-10
tr|D6RDI0|D6RDI0_HUMAN	Guanine nucleotide-binding protein subunit beta-2-like 1 OS=Homo sapiens GN=GNB2L1 PE=4 SV=1	4.27109	0	95.9	2	20.5128	13	0	1	-10
tr|D6RGK8|D6RGK8_HUMAN	Guanine nucleotide-binding protein subunit beta-2-like 1 OS=Homo sapiens GN=GNB2L1 PE=4 SV=1	8.1211	0	95.9	2	11.2676	13	0	1	-10
tr|D6RHH4|D6RHH4_HUMAN	Guanine nucleotide-binding protein subunit beta-2-like 1 OS=Homo sapiens GN=GNB2L1 PE=4 SV=1	25.8351	0	95.9	2	3.43348	13	0	1	-10
tr|D6RHJ5|D6RHJ5_HUMAN	Guanine nucleotide-binding protein subunit beta-2-like 1 OS=Homo sapiens GN=GNB2L1 PE=4 SV=1	9.47572	0	95.9	2	9.30233	13	0	1	-10
tr|E9PD14|E9PD14_HUMAN	Guanine nucleotide-binding protein subunit beta-2-like 1 OS=Homo sapiens GN=GNB2L1 PE=4 SV=1	16.9846	0	95.9	2	5.22876	13	0	1	-10
tr|J3KPE3|J3KPE3_HUMAN	Guanine nucleotide-binding protein subunit beta-2-like 1 OS=Homo sapiens GN=GNB2L1 PE=4 SV=1	30.067	0	95.9	2	2.9304	13	0	1	-10
tr|C9JPQ6|C9JPQ6_HUMAN	Guanine nucleotide-binding protein subunit beta-like protein 1 (Fragment) OS=Homo sapiens GN=GNB1L PE=4 SV=1	9.943	0.301269	37.77	1	17.0213	3	0	1	-10
sp|Q9BYB4|GNB1L_HUMAN	Guanine nucleotide-binding protein subunit beta-like protein 1 OS=Homo sapiens GN=GNB1L PE=1 SV=2	35.5771	0.301269	37.77	1	4.89297	3	0	1	-10
sp|Q8N4P3|MESH1_HUMAN	Guanosine-3',5'-bis(diphosphate) 3'-pyrophosphohydrolase MESH1 OS=Homo sapiens GN=HDDC3 PE=1 SV=3	20.2987	0.33329	81.41	1	8.93855	5	0	1	-10
tr|H0YNP9|H0YNP9_HUMAN	Guanosine-3',5'-bis(diphosphate) 3'-pyrophosphohydrolase MESH1 OS=Homo sapiens GN=HDDC3 PE=4 SV=1	15.9284	0.33329	81.41	1	11.1888	5	0	1	-10
tr|A6NEM2|A6NEM2_HUMAN	HCF N-terminal chain 2 OS=Homo sapiens GN=HCFC1 PE=4 SV=2	213.325	0.249996	67.71	1	0.817308	12	0	1	-10
tr|Q5T4B6|Q5T4B6_HUMAN	HCG1780554 OS=Homo sapiens GN=TMSL4 PE=4 SV=1	5.09151	0.749119	77.37	2	36.3636	13	3.22	0.215	0.06
tr|C9J1V9|C9J1V9_HUMAN	HCG2043275 OS=Homo sapiens GN=hCG_2043275 PE=4 SV=2	16.9891	0.761266	335.56	5	12.5828	18	0.84	0.395	-1.39
tr|Q8NH77|Q8NH77_HUMAN	HCG2044188 OS=Homo sapiens GN=hCG_2044188 PE=2 SV=1	31.6764	0.844528	37.63	1	2.77778	1	0	1	-10
tr|C9J2F8|C9J2F8_HUMAN	HCG22882, isoform CRA_a OS=Homo sapiens GN=PSMG4 PE=4 SV=1	17.6267	0	41.06	1	12.3457	4	0	1	-10
sp|Q7Z4H3|HDDC2_HUMAN	HD domain-containing protein 2 OS=Homo sapiens GN=HDDC2 PE=1 SV=1	23.3576	0.332792	60.51	1	6.86275	4	0	1	-10
sp|Q86Y56|HEAT2_HUMAN	HEAT repeat-containing protein 2 OS=Homo sapiens GN=HEATR2 PE=1 SV=4	93.4441	0.499768	50.68	1	3.27485	6	0	1	-10
tr|H0YIE7|H0YIE7_HUMAN	Heat shock 70 kDa protein 1-like OS=Homo sapiens GN=HSPA1L PE=3 SV=1	25.1849	0.998606	62.37	1	9.48276	22	0	1	-7.24
sp|P08107|HSP71_HUMAN	Heat shock 70 kDa protein 1A/1B OS=Homo sapiens GN=HSPA1A PE=1 SV=5	69.991	0	239.19	4	3.43214	12	26.61	0.007	0.18
tr|E7EP11|E7EP11_HUMAN	Heat shock 70 kDa protein 1A/1B OS=Homo sapiens GN=HSPA1A PE=3 SV=1	25.2228	0	239.19	4	9.48276	12	26.61	0.007	0.18
tr|E7EP94|E7EP94_HUMAN	Heat shock 70 kDa protein 1A/1B OS=Homo sapiens GN=HSPA1A PE=3 SV=2	59.7869	0	239.19	4	4	12	26.61	0.007	0.18
tr|Q5SP16|Q5SP16_HUMAN	Heat shock 70 kDa protein 1A/1B OS=Homo sapiens GN=HSPA1A PE=4 SV=1	51.8967	0	239.19	4	4.62185	12	26.61	0.007	0.18
tr|F8VZJ4|F8VZJ4_HUMAN	Heat shock 70 kDa protein 1A/1B OS=Homo sapiens GN=HSPA1B PE=3 SV=1	67.4536	0	239.19	4	3.55987	12	26.61	0.007	0.18
tr|D6RJ96|D6RJ96_HUMAN	Heat shock 70 kDa protein 4L (Fragment) OS=Homo sapiens GN=HSPA4L PE=3 SV=1	59.1408	0.440682	50.06	1	2.44821	1	0	1	-10
sp|O95757|HS74L_HUMAN	Heat shock 70 kDa protein 4L OS=Homo sapiens GN=HSPA4L PE=1 SV=3	94.4345	0.440682	50.06	1	1.54946	1	0	1	-10
tr|E9PI65|E9PI65_HUMAN	Heat shock cognate 71 kDa protein (Fragment) OS=Homo sapiens GN=HSPA8 PE=3 SV=1	17.8871	0	102.83	2	13.0952	5	28.21	0.013	-5.21
tr|E9PK54|E9PK54_HUMAN	Heat shock cognate 71 kDa protein (Fragment) OS=Homo sapiens GN=HSPA8 PE=3 SV=1	19.9821	0	102.83	2	11.9565	5	28.21	0.013	-5.21
tr|E9PLF4|E9PLF4_HUMAN	Heat shock cognate 71 kDa protein (Fragment) OS=Homo sapiens GN=HSPA8 PE=3 SV=1	20.3383	0	102.83	2	11.7647	5	28.21	0.013	-5.21
tr|E9PN25|E9PN25_HUMAN	Heat shock cognate 71 kDa protein (Fragment) OS=Homo sapiens GN=HSPA8 PE=3 SV=1	14.5933	0	102.83	2	16.6667	5	28.21	0.013	-5.21
tr|E9PPY6|E9PPY6_HUMAN	Heat shock cognate 71 kDa protein (Fragment) OS=Homo sapiens GN=HSPA8 PE=3 SV=1	15.1256	0	102.83	2	16.0584	5	28.21	0.013	-5.21
tr|E9PQK7|E9PQK7_HUMAN	Heat shock cognate 71 kDa protein (Fragment) OS=Homo sapiens GN=HSPA8 PE=3 SV=1	19.4358	0	102.83	2	12.3596	5	28.21	0.013	-5.21
tr|E9PQQ4|E9PQQ4_HUMAN	Heat shock cognate 71 kDa protein (Fragment) OS=Homo sapiens GN=HSPA8 PE=3 SV=1	18.6974	0	102.83	2	12.8655	5	28.21	0.013	-5.21
tr|E9PI65|E9PI65_HUMAN	Heat shock cognate 71 kDa protein (Fragment) OS=Homo sapiens GN=HSPA8 PE=3 SV=1	17.8871	0	371.01	6	13.0952	60	72.93	0	0.13
tr|E9PK54|E9PK54_HUMAN	Heat shock cognate 71 kDa protein (Fragment) OS=Homo sapiens GN=HSPA8 PE=3 SV=1	19.9821	0	371.01	6	11.9565	60	72.93	0	0.13
tr|E9PLF4|E9PLF4_HUMAN	Heat shock cognate 71 kDa protein (Fragment) OS=Homo sapiens GN=HSPA8 PE=3 SV=1	20.3383	0	371.01	6	11.7647	60	72.93	0	0.13
tr|E9PN25|E9PN25_HUMAN	Heat shock cognate 71 kDa protein (Fragment) OS=Homo sapiens GN=HSPA8 PE=3 SV=1	14.5933	0	371.01	6	16.6667	60	72.93	0	0.13
tr|E9PPY6|E9PPY6_HUMAN	Heat shock cognate 71 kDa protein (Fragment) OS=Homo sapiens GN=HSPA8 PE=3 SV=1	15.1256	0	371.01	6	16.0584	60	72.93	0	0.13
tr|E9PQK7|E9PQK7_HUMAN	Heat shock cognate 71 kDa protein (Fragment) OS=Homo sapiens GN=HSPA8 PE=3 SV=1	19.4358	0	371.01	6	12.3596	60	72.93	0	0.13
tr|E9PQQ4|E9PQQ4_HUMAN	Heat shock cognate 71 kDa protein (Fragment) OS=Homo sapiens GN=HSPA8 PE=3 SV=1	18.6974	0	371.01	6	12.8655	60	72.93	0	0.13
sp|P11142|HSP7C_HUMAN	Heat shock cognate 71 kDa protein OS=Homo sapiens GN=HSPA8 PE=1 SV=1	70.8362	0	102.83	2	3.40557	5	28.21	0.013	-5.21
sp|P11142|HSP7C_HUMAN	Heat shock cognate 71 kDa protein OS=Homo sapiens GN=HSPA8 PE=1 SV=1	70.8362	0	371.01	6	3.40557	60	72.93	0	0.13
tr|E9PKE3|E9PKE3_HUMAN	Heat shock cognate 71 kDa protein OS=Homo sapiens GN=HSPA8 PE=3 SV=1	68.7452	0	102.83	2	3.50877	5	28.21	0.013	-5.21
tr|E9PNE6|E9PNE6_HUMAN	Heat shock cognate 71 kDa protein OS=Homo sapiens GN=HSPA8 PE=3 SV=1	54.9241	0	102.83	2	4.4	5	28.21	0.013	-5.21
tr|E9PSH5|E9PSH5_HUMAN	Heat shock cognate 71 kDa protein OS=Homo sapiens GN=HSPA8 PE=3 SV=1	6.54732	0	102.83	2	37.2881	5	28.21	0.013	-5.21
tr|E9PKE3|E9PKE3_HUMAN	Heat shock cognate 71 kDa protein OS=Homo sapiens GN=HSPA8 PE=3 SV=1	68.7452	0	371.01	6	3.50877	60	72.93	0	0.13
tr|E9PNE6|E9PNE6_HUMAN	Heat shock cognate 71 kDa protein OS=Homo sapiens GN=HSPA8 PE=3 SV=1	54.9241	0	371.01	6	4.4	60	72.93	0	0.13
tr|E9PSH5|E9PSH5_HUMAN	Heat shock cognate 71 kDa protein OS=Homo sapiens GN=HSPA8 PE=3 SV=1	6.54732	0	371.01	6	37.2881	60	72.93	0	0.13
sp|Q92598|HS105_HUMAN	Heat shock protein 105 kDa OS=Homo sapiens GN=HSPH1 PE=1 SV=1	96.7857	0.554764	143.59	2	2.0979	8	0	1	-10
sp|Q9UK76|HN1_HUMAN	Hematological and neurological expressed 1 protein OS=Homo sapiens GN=HN1 PE=1 SV=3	15.9869	0	45.53	1	7.79221	1	0	1	0.19
tr|B8ZZT7|B8ZZT7_HUMAN	Hematological and neurological-expressed 1 protein OS=Homo sapiens GN=HN1 PE=4 SV=1	11.6006	0	45.53	1	11.215	1	0	1	0.19
tr|F2Z3M5|F2Z3M5_HUMAN	Hematological and neurological-expressed 1 protein OS=Homo sapiens GN=HN1 PE=4 SV=1	4.47609	0	45.53	1	27.2727	1	0	1	0.19
tr|J3KT51|J3KT51_HUMAN	Hematological and neurological-expressed 1 protein OS=Homo sapiens GN=HN1 PE=4 SV=1	10.9874	0	45.53	1	11.5385	1	0	1	0.19
sp|Q13151|ROA0_HUMAN	Heterogeneous nuclear ribonucleoprotein A0 OS=Homo sapiens GN=HNRNPA0 PE=1 SV=1	30.8038	0.593112	41.14	1	3.27869	2	0	1	0.32
sp|P52597|HNRPF_HUMAN	Heterogeneous nuclear ribonucleoprotein F OS=Homo sapiens GN=HNRNPF PE=1 SV=3	45.6248	0.999939	93.47	2	3.61446	15	3300.01	0	0.23
tr|Q5T6W2|Q5T6W2_HUMAN	Heterogeneous nuclear ribonucleoprotein K (Fragment) OS=Homo sapiens GN=HNRNPK PE=2 SV=1	41.7627	0	70.71	1	3.43008	2	0	1	3.73
sp|P61978|HNRPK_HUMAN	Heterogeneous nuclear ribonucleoprotein K OS=Homo sapiens GN=HNRNPK PE=1 SV=1	50.9264	0	70.71	1	2.80778	2	0	1	3.73
tr|Q5T6W5|Q5T6W5_HUMAN	Heterogeneous nuclear ribonucleoprotein K OS=Homo sapiens GN=HNRNPK PE=2 SV=1	47.5096	0	70.71	1	3.03738	2	0	1	3.73
sp|P52272|HNRPM_HUMAN	Heterogeneous nuclear ribonucleoprotein M OS=Homo sapiens GN=HNRNPM PE=1 SV=3	77.4463	0.305853	47.95	1	1.91781	1	0	1	4.75
sp|Q00839|HNRPU_HUMAN	Heterogeneous nuclear ribonucleoprotein U OS=Homo sapiens GN=HNRNPU PE=1 SV=6	90.51	0.429261	34.41	1	1.09091	1	0	1	1.23
sp|P22626|ROA2_HUMAN	Heterogeneous nuclear ribonucleoproteins A2/B1 OS=Homo sapiens GN=HNRNPA2B1 PE=1 SV=2	37.3887	0.998732	67.85	2	3.39943	3	0	1	0
tr|G3V251|G3V251_HUMAN	Heterogeneous nuclear ribonucleoproteins C1/C2 (Fragment) OS=Homo sapiens GN=HNRNPC PE=4 SV=1	14.011	0	36.04	1	8.73016	1	0	1	0.21
tr|G3V2H6|G3V2H6_HUMAN	Heterogeneous nuclear ribonucleoproteins C1/C2 (Fragment) OS=Homo sapiens GN=HNRNPC PE=4 SV=1	5.88605	0	36.04	1	20.3704	1	0	1	0.21
tr|G3V3K6|G3V3K6_HUMAN	Heterogeneous nuclear ribonucleoproteins C1/C2 (Fragment) OS=Homo sapiens GN=HNRNPC PE=4 SV=1	13.3107	0	36.04	1	9.09091	1	0	1	0.21
tr|G3V4M8|G3V4M8_HUMAN	Heterogeneous nuclear ribonucleoproteins C1/C2 (Fragment) OS=Homo sapiens GN=HNRNPC PE=4 SV=1	7.25775	0	36.04	1	16.6667	1	0	1	0.21
tr|G3V4W0|G3V4W0_HUMAN	Heterogeneous nuclear ribonucleoproteins C1/C2 (Fragment) OS=Homo sapiens GN=HNRNPC PE=4 SV=1	28.8805	0	36.04	1	4.19847	1	0	1	0.21
tr|G3V555|G3V555_HUMAN	Heterogeneous nuclear ribonucleoproteins C1/C2 (Fragment) OS=Homo sapiens GN=HNRNPC PE=4 SV=1	19.1478	0	36.04	1	6.28571	1	0	1	0.21
tr|G3V575|G3V575_HUMAN	Heterogeneous nuclear ribonucleoproteins C1/C2 (Fragment) OS=Homo sapiens GN=HNRNPC PE=4 SV=1	20.3354	0	36.04	1	5.88235	1	0	1	0.21
tr|G3V5X6|G3V5X6_HUMAN	Heterogeneous nuclear ribonucleoproteins C1/C2 (Fragment) OS=Homo sapiens GN=HNRNPC PE=4 SV=1	12.7545	0	36.04	1	9.40171	1	0	1	0.21
sp|P07910|HNRPC_HUMAN	Heterogeneous nuclear ribonucleoproteins C1/C2 OS=Homo sapiens GN=HNRNPC PE=1 SV=4	33.6315	0	36.04	1	3.59477	1	0	1	0.21
tr|B4DSU6|B4DSU6_HUMAN	Heterogeneous nuclear ribonucleoproteins C1/C2 OS=Homo sapiens GN=HNRNPC PE=2 SV=1	15.7071	0	36.04	1	7.48299	1	0	1	0.21
tr|B4DY08|B4DY08_HUMAN	Heterogeneous nuclear ribonucleoproteins C1/C2 OS=Homo sapiens GN=HNRNPC PE=2 SV=1	31.934	0	36.04	1	3.81944	1	0	1	0.21
tr|G3V2Q1|G3V2Q1_HUMAN	Heterogeneous nuclear ribonucleoproteins C1/C2 OS=Homo sapiens GN=HNRNPC PE=4 SV=1	33.5325	0	36.04	1	3.60656	1	0	1	0.21
tr|G3V4C1|G3V4C1_HUMAN	Heterogeneous nuclear ribonucleoproteins C1/C2 OS=Homo sapiens GN=HNRNPC PE=4 SV=1	32.2008	0	36.04	1	3.76712	1	0	1	0.21
tr|G3V576|G3V576_HUMAN	Heterogeneous nuclear ribonucleoproteins C1/C2 OS=Homo sapiens GN=HNRNPC PE=4 SV=1	25.2231	0	36.04	1	4.7619	1	0	1	0.21
sp|P49773|HINT1_HUMAN	Histidine triad nucleotide-binding protein 1 OS=Homo sapiens GN=HINT1 PE=1 SV=2	13.7751	0	173.61	3	8.73016	20	0	0.997	0
tr|D6RC06|D6RC06_HUMAN	Histidine triad nucleotide-binding protein 1 OS=Homo sapiens GN=HINT1 PE=4 SV=1	7.30094	0	173.61	3	16.9231	20	0	0.997	0
tr|D6RD60|D6RD60_HUMAN	Histidine triad nucleotide-binding protein 1 OS=Homo sapiens GN=HINT1 PE=4 SV=1	11.5221	0	173.61	3	10.6796	20	0	0.997	0
tr|D6RE99|D6RE99_HUMAN	Histidine triad nucleotide-binding protein 1 OS=Homo sapiens GN=HINT1 PE=4 SV=1	8.61047	0	173.61	3	14.1026	20	0	0.997	0
tr|D6REP8|D6REP8_HUMAN	Histidine triad nucleotide-binding protein 1 OS=Homo sapiens GN=HINT1 PE=4 SV=1	8.68446	0	173.61	3	14.1026	20	0	0.997	0
sp|O14929|HAT1_HUMAN	Histone acetyltransferase type B catalytic subunit OS=Homo sapiens GN=HAT1 PE=1 SV=1	49.4628	0.182415	40.99	1	3.10263	1	0	1	-0.01
tr|F8W9G7|F8W9G7_HUMAN	Histone acetyltransferase type B catalytic subunit OS=Homo sapiens GN=HAT1 PE=4 SV=1	14.9506	0.182415	40.99	1	10.4	1	0	1	-0.01
tr|F8WEW1|F8WEW1_HUMAN	Histone acetyltransferase type B catalytic subunit OS=Homo sapiens GN=HAT1 PE=4 SV=1	5.17084	0.182415	40.99	1	28.2609	1	0	1	-0.01
sp|Q86X55|CARM1_HUMAN	Histone-arginine methyltransferase CARM1 OS=Homo sapiens GN=CARM1 PE=1 SV=3	65.7934	0.333092	48.54	1	5.75658	7	0	1	-10
sp|Q09028|RBBP4_HUMAN	Histone-binding protein RBBP4 OS=Homo sapiens GN=RBBP4 PE=1 SV=3	47.6081	0	111.09	2	3.29412	20	8.04	0.047	0.08
tr|E9PIC4|E9PIC4_HUMAN	Histone-binding protein RBBP4 OS=Homo sapiens GN=RBBP4 PE=4 SV=1	10.3162	0	111.09	2	16.092	20	8.04	0.047	0.08
tr|E9PNS2|E9PNS2_HUMAN	Histone-binding protein RBBP4 OS=Homo sapiens GN=RBBP4 PE=4 SV=1	7.52674	0	111.09	2	22.5806	20	8.04	0.047	0.08
tr|E9PNS6|E9PNS6_HUMAN	Histone-binding protein RBBP4 OS=Homo sapiens GN=RBBP4 PE=4 SV=1	11.8598	0	111.09	2	13.4615	20	8.04	0.047	0.08
sp|Q16576|RBBP7_HUMAN	Histone-binding protein RBBP7 OS=Homo sapiens GN=RBBP7 PE=1 SV=1	47.7722	0.74998	128.03	2	3.05882	17	57.96	0.017	0.18
tr|E9PC52|E9PC52_HUMAN	Histone-binding protein RBBP7 OS=Homo sapiens GN=RBBP7 PE=4 SV=1	46.8908	0.74998	128.03	2	3.125	17	57.96	0.017	0.18
tr|Q5H918|Q5H918_HUMAN	HIV Tat-specific factor 1 (Fragment) OS=Homo sapiens GN=HTATSF1 PE=2 SV=1	27.7085	0.333246	83.48	1	9.42623	4	0	1	-10
tr|Q5H919|Q5H919_HUMAN	HIV Tat-specific factor 1 (Fragment) OS=Homo sapiens GN=HTATSF1 PE=2 SV=1	25.1511	0.333246	83.48	1	10.3139	4	0	1	-10
tr|Q5H918|Q5H918_HUMAN	HIV Tat-specific factor 1 (Fragment) OS=Homo sapiens GN=HTATSF1 PE=2 SV=1	27.7085	0.333297	79.03	1	6.55738	4	0	1	-10
tr|Q5H919|Q5H919_HUMAN	HIV Tat-specific factor 1 (Fragment) OS=Homo sapiens GN=HTATSF1 PE=2 SV=1	25.1511	0.333297	79.03	1	7.17489	4	0	1	-10
sp|O43719|HTSF1_HUMAN	HIV Tat-specific factor 1 OS=Homo sapiens GN=HTATSF1 PE=1 SV=1	85.7826	0.333246	83.48	1	3.04636	4	0	1	-10
sp|O43719|HTSF1_HUMAN	HIV Tat-specific factor 1 OS=Homo sapiens GN=HTATSF1 PE=1 SV=1	85.7826	0.333297	79.03	1	2.11921	4	0	1	-10
sp|P51610|HCFC1_HUMAN	Host cell factor 1 OS=Homo sapiens GN=HCFC1 PE=1 SV=2	208.584	0.249996	67.71	1	0.835381	12	0	1	-10
sp|Q9NX55|HYPK_HUMAN	Huntingtin-interacting protein K OS=Homo sapiens GN=HYPK PE=1 SV=2	14.6384	0.315956	42.84	1	19.3798	2	0	1	0.03
sp|Q9NWT6|HIF1N_HUMAN	Hypoxia-inducible factor 1-alpha inhibitor OS=Homo sapiens GN=HIF1AN PE=1 SV=2	40.2419	0.499981	95.89	1	4.58453	6	0	1	-10
tr|E9PNR8|E9PNR8_HUMAN	Hypoxia-inducible factor 1-alpha inhibitor OS=Homo sapiens GN=HIF1AN PE=4 SV=1	3.48655	0.499981	95.89	1	45.7143	6	0	1	-10
sp|O00505|IMA3_HUMAN	Importin subunit alpha-3 OS=Homo sapiens GN=KPNA3 PE=1 SV=2	57.7568	0.940367	37.84	1	1.91939	2	0	1	-10
tr|J3QR48|J3QR48_HUMAN	Importin subunit beta-1 (Fragment) OS=Homo sapiens GN=KPNB1 PE=4 SV=1	16.4566	0.984056	364.35	6	10.0671	61	28.39	0	0.26
sp|Q14974|IMB1_HUMAN	Importin subunit beta-1 OS=Homo sapiens GN=KPNB1 PE=1 SV=2	97.09	0.984056	364.35	6	1.71233	61	28.39	0	0.26
sp|Q8TEX9|IPO4_HUMAN	Importin-4 OS=Homo sapiens GN=IPO4 PE=1 SV=2	118.622	0	67.53	1	1.01758	8	0	1	-10
tr|H0YK93|H0YK93_HUMAN	Importin-4 OS=Homo sapiens GN=IPO4 PE=4 SV=1	5.45689	0	67.53	1	22.9167	8	0	1	-10
tr|H0YKG5|H0YKG5_HUMAN	Importin-4 OS=Homo sapiens GN=IPO4 PE=4 SV=1	15.809	0	67.53	1	7.14286	8	0	1	-10
tr|H0YL92|H0YL92_HUMAN	Importin-4 OS=Homo sapiens GN=IPO4 PE=4 SV=1	11.3793	0	67.53	1	10.8911	8	0	1	-10
tr|H0YLV0|H0YLV0_HUMAN	Importin-4 OS=Homo sapiens GN=IPO4 PE=4 SV=1	11.187	0	67.53	1	11.2245	8	0	1	-10
tr|H0YN14|H0YN14_HUMAN	Importin-4 OS=Homo sapiens GN=IPO4 PE=4 SV=1	101.407	0	67.53	1	1.20746	8	0	1	-10
tr|C9J583|C9J583_HUMAN	Importin-5 (Fragment) OS=Homo sapiens GN=IPO5 PE=4 SV=1	5.38371	0	125.87	1	50	22	0	1	-10
tr|C9J5I6|C9J5I6_HUMAN	Importin-5 (Fragment) OS=Homo sapiens GN=IPO5 PE=4 SV=1	7.21664	0	125.87	1	37.8788	22	0	1	-10
tr|C9J875|C9J875_HUMAN	Importin-5 (Fragment) OS=Homo sapiens GN=IPO5 PE=4 SV=1	8.20212	0	125.87	1	33.3333	22	0	1	-10
tr|C9JQT6|C9JQT6_HUMAN	Importin-5 (Fragment) OS=Homo sapiens GN=IPO5 PE=4 SV=1	9.69404	0	125.87	1	28.4091	22	0	1	-10
tr|C9JXE0|C9JXE0_HUMAN	Importin-5 (Fragment) OS=Homo sapiens GN=IPO5 PE=4 SV=1	7.01754	0	125.87	1	39.0625	22	0	1	-10
tr|C9JZD8|C9JZD8_HUMAN	Importin-5 (Fragment) OS=Homo sapiens GN=IPO5 PE=4 SV=1	8.1723	0	125.87	1	33.7838	22	0	1	-10
tr|E7ESA1|E7ESA1_HUMAN	Importin-5 (Fragment) OS=Homo sapiens GN=IPO5 PE=4 SV=1	10.7605	0	125.87	1	25.5102	22	0	1	-10
tr|E7ESZ1|E7ESZ1_HUMAN	Importin-5 (Fragment) OS=Homo sapiens GN=IPO5 PE=4 SV=1	11.5719	0	125.87	1	23.5849	22	0	1	-10
tr|E7ETV3|E7ETV3_HUMAN	Importin-5 (Fragment) OS=Homo sapiens GN=IPO5 PE=4 SV=1	19.0587	0	125.87	1	14.7059	22	0	1	-10
tr|E7ETV8|E7ETV8_HUMAN	Importin-5 (Fragment) OS=Homo sapiens GN=IPO5 PE=4 SV=1	14.4604	0	125.87	1	19.3798	22	0	1	-10
tr|E7EV12|E7EV12_HUMAN	Importin-5 (Fragment) OS=Homo sapiens GN=IPO5 PE=4 SV=1	15.6481	0	125.87	1	17.6056	22	0	1	-10
tr|E7EWK4|E7EWK4_HUMAN	Importin-5 (Fragment) OS=Homo sapiens GN=IPO5 PE=4 SV=1	12.8716	0	125.87	1	21.3675	22	0	1	-10
tr|E7EX05|E7EX05_HUMAN	Importin-5 (Fragment) OS=Homo sapiens GN=IPO5 PE=4 SV=1	13.1017	0	125.87	1	21.0084	22	0	1	-10
sp|O00410|IPO5_HUMAN	Importin-5 OS=Homo sapiens GN=IPO5 PE=1 SV=4	123.532	0	125.87	1	2.27894	22	0	1	-10
tr|B4E0R6|B4E0R6_HUMAN	Importin-5 OS=Homo sapiens GN=IPO5 PE=2 SV=1	109.27	0	125.87	1	2.57202	22	0	1	-10
tr|E7EQT5|E7EQT5_HUMAN	Importin-5 OS=Homo sapiens GN=IPO5 PE=4 SV=1	13.8302	0	125.87	1	19.8413	22	0	1	-10
tr|F8WF30|F8WF30_HUMAN	Importin-5 OS=Homo sapiens GN=IPO5 PE=4 SV=1	6.96342	0	125.87	1	39.6825	22	0	1	-10
sp|O95373|IPO7_HUMAN	Importin-7 OS=Homo sapiens GN=IPO7 PE=1 SV=1	119.422	0.749599	139.02	2	1.05973	16	0	1	-10
tr|E9PLJ0|E9PLJ0_HUMAN	Importin-7 OS=Homo sapiens GN=IPO7 PE=4 SV=1	7.12254	0.749599	139.02	2	17.1875	16	0	1	-10
sp|Q15181|IPYR_HUMAN	Inorganic pyrophosphatase OS=Homo sapiens GN=PPA1 PE=1 SV=2	32.6211	0.476276	37.19	1	2.76817	3	0	1	-10
tr|Q5SQT6|Q5SQT6_HUMAN	Inorganic pyrophosphatase OS=Homo sapiens GN=PPA1 PE=2 SV=1	19.9509	0.476276	37.19	1	4.49438	3	0	1	-10
tr|E5RG13|E5RG13_HUMAN	Inositol monophosphatase 1 (Fragment) OS=Homo sapiens GN=IMPA1 PE=4 SV=1	17.0296	0	69.63	1	10.4575	17	0	1	-10
tr|E5RGY4|E5RGY4_HUMAN	Inositol monophosphatase 1 (Fragment) OS=Homo sapiens GN=IMPA1 PE=4 SV=1	23.261	0	69.63	1	7.58294	17	0	1	-10
tr|E5RI82|E5RI82_HUMAN	Inositol monophosphatase 1 (Fragment) OS=Homo sapiens GN=IMPA1 PE=4 SV=1	19.2156	0	69.63	1	9.1954	17	0	1	-10
tr|H0YBL1|H0YBL1_HUMAN	Inositol monophosphatase 1 (Fragment) OS=Homo sapiens GN=IMPA1 PE=4 SV=1	28.6215	0	69.63	1	6.03774	17	0	1	-10
sp|P29218|IMPA1_HUMAN	Inositol monophosphatase 1 OS=Homo sapiens GN=IMPA1 PE=1 SV=1	30.1512	0	69.63	1	5.77617	17	0	1	-10
tr|E5RG94|E5RG94_HUMAN	Inositol monophosphatase 1 OS=Homo sapiens GN=IMPA1 PE=4 SV=1	11.1905	0	69.63	1	15.8416	17	0	1	-10
tr|E5RHE9|E5RHE9_HUMAN	Inositol monophosphatase 1 OS=Homo sapiens GN=IMPA1 PE=4 SV=1	14.1672	0	69.63	1	12.6984	17	0	1	-10
tr|E5RIF4|E5RIF4_HUMAN	Inositol monophosphatase 1 OS=Homo sapiens GN=IMPA1 PE=4 SV=1	12.1188	0	69.63	1	14.6789	17	0	1	-10
tr|J3KQT7|J3KQT7_HUMAN	Inositol monophosphatase 1 OS=Homo sapiens GN=IMPA1 PE=4 SV=1	36.6528	0	69.63	1	4.7619	17	0	1	-10
sp|Q13418|ILK_HUMAN	Integrin-linked protein kinase OS=Homo sapiens GN=ILK PE=1 SV=2	51.3679	0	31.49	1	1.99115	2	0	1	-10
tr|B7Z418|B7Z418_HUMAN	Integrin-linked protein kinase OS=Homo sapiens GN=ILK PE=2 SV=1	44.3023	0	31.49	1	2.30179	2	0	1	-10
tr|E9PM54|E9PM54_HUMAN	Integrin-linked protein kinase OS=Homo sapiens GN=ILK PE=4 SV=1	23.0474	0	31.49	1	4.30622	2	0	1	-10
tr|E9PNR4|E9PNR4_HUMAN	Integrin-linked protein kinase OS=Homo sapiens GN=ILK PE=4 SV=1	24.367	0	31.49	1	4.10959	2	0	1	-10
tr|E9PQ27|E9PQ27_HUMAN	Integrin-linked protein kinase OS=Homo sapiens GN=ILK PE=4 SV=1	4.60406	0	31.49	1	22.5	2	0	1	-10
tr|E9PQ52|E9PQ52_HUMAN	Integrin-linked protein kinase OS=Homo sapiens GN=ILK PE=4 SV=1	4.04295	0	31.49	1	25	2	0	1	-10
sp|P80217|IN35_HUMAN	Interferon-induced 35 kDa protein OS=Homo sapiens GN=IFI35 PE=1 SV=5	31.5087	0.499069	43.82	1	5.94406	9	0	1	-10
tr|C9JZT2|C9JZT2_HUMAN	Interferon-induced, double-stranded RNA-activated protein kinase (Fragment) OS=Homo sapiens GN=EIF2AK2 PE=4 SV=1	12.8708	0.249924	71.57	1	14.6552	2	0	1	-10
tr|F8WBH4|F8WBH4_HUMAN	Interferon-induced, double-stranded RNA-activated protein kinase (Fragment) OS=Homo sapiens GN=EIF2AK2 PE=4 SV=1	11.2798	0.249924	71.57	1	16.6667	2	0	1	-10
sp|P19525|E2AK2_HUMAN	Interferon-induced, double-stranded RNA-activated protein kinase OS=Homo sapiens GN=EIF2AK2 PE=1 SV=2	62.0376	0.249924	71.57	1	3.0853	2	0	1	-10
tr|E9PC80|E9PC80_HUMAN	Interferon-induced, double-stranded RNA-activated protein kinase OS=Homo sapiens GN=EIF2AK2 PE=4 SV=1	57.3371	0.249924	71.57	1	3.33333	2	0	1	-10
sp|Q2TAA2|IAH1_HUMAN	Isoamyl acetate-hydrolyzing esterase 1 homolog OS=Homo sapiens GN=IAH1 PE=1 SV=1	27.563	0.4999	62.15	1	6.45161	6	0	1	-10
tr|F8WF34|F8WF34_HUMAN	Isoamyl acetate-hydrolyzing esterase 1 homolog OS=Homo sapiens GN=IAH1 PE=4 SV=1	4.15712	0.4999	62.15	1	40	6	0	1	-10
tr|D6RGE2|D6RGE2_HUMAN	Isochorismatase domain-containing protein 1 (Fragment) OS=Homo sapiens GN=ISOC1 PE=4 SV=1	20.2086	0.4658	40.78	1	16.4894	3	0	1	-10
sp|Q96CN7|ISOC1_HUMAN	Isochorismatase domain-containing protein 1 OS=Homo sapiens GN=ISOC1 PE=1 SV=3	32.1981	0.4658	40.78	1	10.4027	3	0	1	-10
tr|C9J4N6|C9J4N6_HUMAN	Isocitrate dehydrogenase [NADP] cytoplasmic (Fragment) OS=Homo sapiens GN=IDH1 PE=3 SV=1	17.6903	0.437389	108.08	2	12.1019	16	0	1	0
tr|C9JJE5|C9JJE5_HUMAN	Isocitrate dehydrogenase [NADP] cytoplasmic (Fragment) OS=Homo sapiens GN=IDH1 PE=3 SV=1	7.04951	0.437389	108.08	2	30.6452	16	0	1	0
tr|C9JLU6|C9JLU6_HUMAN	Isocitrate dehydrogenase [NADP] cytoplasmic (Fragment) OS=Homo sapiens GN=IDH1 PE=3 SV=1	8.29823	0.437389	108.08	2	25.6757	16	0	1	0
sp|O75874|IDHC_HUMAN	Isocitrate dehydrogenase [NADP] cytoplasmic OS=Homo sapiens GN=IDH1 PE=1 SV=2	46.6115	0.437389	108.08	2	4.58937	16	0	1	0
sp|Q9NXR7-1|BRE_HUMAN	Isoform 1 of BRCA1-A complex subunit BRE OS=Homo sapiens GN=BRE	46.9264	0	30.88	1	2.16867	1	0	1	-10
sp|P60953-1|CDC42_HUMAN	Isoform 1 of Cell division control protein 42 homolog OS=Homo sapiens GN=CDC42	21.2789	0.532796	89.83	2	9.94764	6	0.7	0.49	0.11
sp|Q8IWY9-1|CDAN1_HUMAN	Isoform 1 of Codanin-1 OS=Homo sapiens GN=CDAN1	133.889	0.497307	56.41	1	0.734095	2	0	1	-10
sp|Q86X55-1|CARM1_HUMAN	Isoform 1 of Histone-arginine methyltransferase CARM1 OS=Homo sapiens GN=CARM1	63.4012	0.333092	48.54	1	5.98291	7	0	1	-10
sp|Q86X76-2|NIT1_HUMAN	Isoform 1 of Nitrilase homolog 1 OS=Homo sapiens GN=NIT1	31.8199	0.683384	33.9	1	8.93471	1	0	1	-0.23
sp|Q8IZP0-10|ABI1_HUMAN	Isoform 10 of Abl interactor 1 OS=Homo sapiens GN=ABI1	42.6233	0	44.85	1	4.12371	4	0	1	0.07
sp|Q8IZP0-11|ABI1_HUMAN	Isoform 11 of Abl interactor 1 OS=Homo sapiens GN=ABI1	35.8796	0	44.85	1	4.86322	4	0	1	0.07
sp|Q9NRX4-2|PHP14_HUMAN	Isoform 2 of 14 kDa phosphohistidine phosphatase OS=Homo sapiens GN=PHPT1	13.6446	0.874964	190.23	3	20.1613	20	66.76	0.001	0.2
sp|P43686-2|PRS6B_HUMAN	Isoform 2 of 26S protease regulatory subunit 6B OS=Homo sapiens GN=PSMC4	43.4625	0.934007	258.79	4	5.68475	26	1.52	0.264	0.07
sp|Q99460-2|PSMD1_HUMAN	Isoform 2 of 26S proteasome non-ATPase regulatory subunit 1 OS=Homo sapiens GN=PSMD1	102.175	0.4356	126.54	2	2.38612	23	32.1	0.005	0.13
sp|Q99460-2|PSMD1_HUMAN	Isoform 2 of 26S proteasome non-ATPase regulatory subunit 1 OS=Homo sapiens GN=PSMD1	102.175	0.428734	96.99	2	2.38612	6	205.54	0.005	0.1
sp|O00231-2|PSD11_HUMAN	Isoform 2 of 26S proteasome non-ATPase regulatory subunit 11 OS=Homo sapiens GN=PSMD11	47.4871	0.333014	65.18	1	2.36407	15	0	1	-10
sp|O95861-2|BPNT1_HUMAN	Isoform 2 of 3'(2'),5'-bisphosphate nucleotidase 1 OS=Homo sapiens GN=BPNT1	35.7033	0	77.19	1	2.76923	6	0	1	-10
sp|P60866-2|RS20_HUMAN	Isoform 2 of 40S ribosomal protein S20 OS=Homo sapiens GN=RPS20	15.9774	0.433662	77.76	2	12.6761	9	352.82	0	0.35
sp|P62847-2|RS24_HUMAN	Isoform 2 of 40S ribosomal protein S24 OS=Homo sapiens GN=RPS24	15.0412	0	60.49	1	6.15385	10	0	1	-10
sp|P46779-2|RL28_HUMAN	Isoform 2 of 60S ribosomal protein L28 OS=Homo sapiens GN=RPL28	18.4004	0	37.86	1	6.13497	8	0	1	-10
sp|Q8IZP0-2|ABI1_HUMAN	Isoform 2 of Abl interactor 1 OS=Homo sapiens GN=ABI1	48.6301	0	44.85	1	3.58744	4	0	1	0.07
sp|Q16515-2|ASIC2_HUMAN	Isoform 2 of Acid-sensing ion channel 2 OS=Homo sapiens GN=ASIC2	62.8476	0.304762	45.36	1	1.59858	1	0	1	-10
sp|P30566-2|PUR8_HUMAN	Isoform 2 of Adenylosuccinate lyase OS=Homo sapiens GN=ADSL	48.2787	0.249961	74.04	1	3.05882	2	0	1	-10
sp|Q01518-2|CAP1_HUMAN	Isoform 2 of Adenylyl cyclase-associated protein 1 OS=Homo sapiens GN=CAP1	51.7796	0	80.74	1	1.89873	10	0	1	-10
sp|Q9NUQ8-2|ABCF3_HUMAN	Isoform 2 of ATP-binding cassette sub-family F member 3 OS=Homo sapiens GN=ABCF3	78.9167	0.325615	53.29	1	1.13798	3	0	1	-10
sp|Q9NVI7-2|ATD3A_HUMAN	Isoform 2 of ATPase family AAA domain-containing protein 3A OS=Homo sapiens GN=ATAD3A	66.1592	0	29.99	1	3.24232	23	0	1	-10
sp|Q5T9A4-2|ATD3B_HUMAN	Isoform 2 of ATPase family AAA domain-containing protein 3B OS=Homo sapiens GN=ATAD3B	19.478	0	29.99	1	11.4458	23	0	1	-10
sp|Q9H3K6-2|BOLA2_HUMAN	Isoform 2 of BolA-like protein 2 OS=Homo sapiens GN=BOLA2	6.81941	0	59.04	1	15.5172	8	0	1	-10
sp|Q6PJG6-2|BRAT1_HUMAN	Isoform 2 of BRCA1-associated ATM activator 1 OS=Homo sapiens GN=BRAT1	30.5225	0.497773	40.47	1	6.99301	3	0	1	-10
sp|Q9BRF8-2|CPPED_HUMAN	Isoform 2 of Calcineurin-like phosphoesterase domain-containing protein 1 OS=Homo sapiens GN=CPPED1	19.0056	0.31632	72.53	1	6.39535	4	0	1	-10
sp|Q9HB71-2|CYBP_HUMAN	Isoform 2 of Calcyclin-binding protein OS=Homo sapiens GN=CACYBP	8.93283	0.555075	120.24	2	20	9	0	1	-0.04
sp|Q99439-2|CNN2_HUMAN	Isoform 2 of Calponin-2 OS=Homo sapiens GN=CNN2	29.4632	0.248603	39.9	1	7.40741	3	0	1	0.15
sp|Q96HQ2-2|C2AIL_HUMAN	Isoform 2 of CDKN2AIP N-terminal-like protein OS=Homo sapiens GN=CDKN2AIPNL	9.4847	0.499943	83.27	1	21.1765	2	0	1	-10
sp|P62633-2|CNBP_HUMAN	Isoform 2 of Cellular nucleic acid-binding protein OS=Homo sapiens GN=CNBP	18.7112	0	31.65	1	5.88235	1	0	1	5.44
sp|Q00610-2|CLH1_HUMAN	Isoform 2 of Clathrin heavy chain 1 OS=Homo sapiens GN=CLTC	187.753	0	34.68	1	0.42709	1	0	1	-10
sp|O14579-2|COPE_HUMAN	Isoform 2 of Coatomer subunit epsilon OS=Homo sapiens GN=COPE	28.7606	0.555371	150.02	2	9.72763	12	950.46	0.001	0.22
sp|Q96MW1-2|CCD43_HUMAN	Isoform 2 of Coiled-coil domain-containing protein 43 OS=Homo sapiens GN=CCDC43	16.7294	0.499998	74.28	1	18.1818	6	0	1	-10
sp|Q96JB2-2|COG3_HUMAN	Isoform 2 of Conserved oligomeric Golgi complex subunit 3 OS=Homo sapiens GN=COG3	50.4896	0.48761	50.24	1	3.37838	6	0	1	-10
sp|Q9UHD1-2|CHRD1_HUMAN	Isoform 2 of Cysteine and histidine-rich domain-containing protein 1 OS=Homo sapiens GN=CHORDC1	35.2456	0	29.78	1	2.23642	3	0	1	-10
sp|Q9Y4P1-2|ATG4B_HUMAN	Isoform 2 of Cysteine protease ATG4B OS=Homo sapiens GN=ATG4B	52.4773	0	52.39	1	2.5641	6	0	1	-10
sp|O00154-2|BACH_HUMAN	Isoform 2 of Cytosolic acyl coenzyme A thioester hydrolase OS=Homo sapiens GN=ACOT7	27.0057	0.333281	79.09	1	6.09756	7	0	1	-10
sp|P53384-2|NUBP1_HUMAN	Isoform 2 of Cytosolic Fe-S cluster assembly factor NUBP1 OS=Homo sapiens GN=NUBP1	33.3728	0.333333	75.66	1	5.82524	8	0	1	-10
sp|Q96KP4-2|CNDP2_HUMAN	Isoform 2 of Cytosolic non-specific dipeptidase OS=Homo sapiens GN=CNDP2	43.7873	0	96.12	2	4.09207	14	1285.94	0	0.19
sp|Q96EP5-2|DAZP1_HUMAN	Isoform 2 of DAZ-associated protein 1 OS=Homo sapiens GN=DAZAP1	40.4858	0.749999	172.89	2	7.14286	4	0.85	0.454	2.66
sp|O43598-2|RCL_HUMAN	Isoform 2 of Deoxyribonucleoside 5'-monophosphate N-glycosidase OS=Homo sapiens GN=RCL	16.1592	0.312248	46.6	1	5.40541	6	0	1	-10
sp|P33316-2|DUT_HUMAN	Isoform 2 of Deoxyuridine 5'-triphosphate nucleotidohydrolase, mitochondrial OS=Homo sapiens GN=DUT	17.7189	0.281636	37.23	1	7.31707	1	0	1	0.16
sp|Q9NY33-2|DPP3_HUMAN	Isoform 2 of Dipeptidyl peptidase 3 OS=Homo sapiens GN=DPP3	35.4492	0	50.52	1	5.99369	8	0	1	-10
sp|O15160-2|RPAC1_HUMAN	Isoform 2 of DNA-directed RNA polymerases I and III subunit RPAC1 OS=Homo sapiens GN=POLR1C	38.6046	0.248977	53.92	1	2.92398	4	0	1	-10
sp|Q13561-2|DCTN2_HUMAN	Isoform 2 of Dynactin subunit 2 OS=Homo sapiens GN=DCTN2	44.7741	0	33.75	1	3.20197	3	0	1	-0.23
sp|O75935-2|DCTN3_HUMAN	Isoform 2 of Dynactin subunit 3 OS=Homo sapiens GN=DCTN3	19.4384	0	49	1	4.54545	5	0	1	-10
sp|Q6IA86-2|ELP2_HUMAN	Isoform 2 of Elongator complex protein 2 OS=Homo sapiens GN=ELP2	84.8162	0	43.8	1	2.1164	1	0	1	0.09
sp|O60869-2|EDF1_HUMAN	Isoform 2 of Endothelial differentiation-related factor 1 OS=Homo sapiens GN=EDF1	15.4532	0.499982	105.71	1	8.63309	38	0	1	-10
sp|Q14244-2|MAP7_HUMAN	Isoform 2 of Ensconsin OS=Homo sapiens GN=MAP7	79.9104	0.332368	55.55	1	1.54494	2	0	1	-10
sp|P55884-2|EIF3B_HUMAN	Isoform 2 of Eukaryotic translation initiation factor 3 subunit B OS=Homo sapiens GN=EIF3B	98.9491	0.333273	70.71	1	1.83276	12	0	1	-10
sp|P78344-2|IF4G2_HUMAN	Isoform 2 of Eukaryotic translation initiation factor 4 gamma 2 OS=Homo sapiens GN=EIF4G2	98.0697	0.499706	70.92	1	1.3809	4	0	1	-10
sp|Q9NQT5-2|EXOS3_HUMAN	Isoform 2 of Exosome complex component RRP40 OS=Homo sapiens GN=EXOSC3	17.219	0.499727	68.96	1	9.14634	4	0	1	-10
sp|P55060-2|XPO2_HUMAN	Isoform 2 of Exportin-2 OS=Homo sapiens GN=CSE1L	22.6379	0.432251	102.42	2	13.3333	5	0	1	0.64
sp|P47756-2|CAPZB_HUMAN	Isoform 2 of F-actin-capping protein subunit beta OS=Homo sapiens GN=CAPZB	30.5914	0.24999	88.47	1	4.77941	16	0	1	-10
sp|O60907-2|TBL1X_HUMAN	Isoform 2 of F-box-like/WD repeat-containing protein TBL1X OS=Homo sapiens GN=TBL1X	56.9948	0	43.74	1	2.47148	4	0	1	-1.43
sp|O95684-2|FR1OP_HUMAN	Isoform 2 of FGFR1 oncogene partner OS=Homo sapiens GN=FGFR1OP	40.8647	0.332836	64.35	1	4.22164	6	0	1	-10
sp|O75223-2|GGCT_HUMAN	Isoform 2 of Gamma-glutamylcyclotransferase OS=Homo sapiens GN=GGCT	12.9163	0	138.29	2	25.4386	6	388.17	0.003	0.14
sp|O14893-2|GEMI2_HUMAN	Isoform 2 of Gem-associated protein 2 OS=Homo sapiens GN=GEMIN2	29.8941	0	42.1	1	5.66038	1	0	1	-10
sp|Q9Y5Q8-2|TF3C5_HUMAN	Isoform 2 of General transcription factor 3C polypeptide 5 OS=Homo sapiens GN=GTF3C5	58.2114	0	47.03	1	3.53635	2	0	1	-10
sp|P14314-2|GLU2B_HUMAN	Isoform 2 of Glucosidase 2 subunit beta OS=Homo sapiens GN=PRKCSH	59.1227	0.499607	102.78	1	3.2381	12	88.76	0.011	7.15
sp|P00390-3|GSHR_HUMAN	Isoform 2 of Glutathione reductase, mitochondrial OS=Homo sapiens GN=GSR	52.9754	0	47.21	1	5.67951	4	0	1	2.93
sp|Q4V328-2|GRAP1_HUMAN	Isoform 2 of GRIP1-associated protein 1 OS=Homo sapiens GN=GRIPAP1	71.816	0.246199	52.75	1	1.76	4	0	1	-10
sp|Q14353-2|GAMT_HUMAN	Isoform 2 of Guanidinoacetate N-methyltransferase OS=Homo sapiens GN=GAMT	29.3397	0.499982	61.07	1	12.6394	6	0	1	-10
sp|Q9BYB4-2|GNB1L_HUMAN	Isoform 2 of Guanine nucleotide-binding protein subunit beta-like protein 1 OS=Homo sapiens GN=GNB1L	22.8635	0.301269	37.77	1	7.54717	3	0	1	-10
sp|Q8N4P3-2|MESH1_HUMAN	Isoform 2 of Guanosine-3',5'-bis(diphosphate) 3'-pyrophosphohydrolase MESH1 OS=Homo sapiens GN=HDDC3	15.7053	0.33329	81.41	1	11.4286	5	0	1	-10
sp|Q7Z4H3-2|HDDC2_HUMAN	Isoform 2 of HD domain-containing protein 2 OS=Homo sapiens GN=HDDC2	19.5197	0.332792	60.51	1	8.23529	4	0	1	-10
sp|Q86Y56-2|HEAT2_HUMAN	Isoform 2 of HEAT repeat-containing protein 2 OS=Homo sapiens GN=HEATR2	91.9682	0.499768	50.68	1	3.32147	6	0	1	-10
sp|P11142-2|HSP7C_HUMAN	Isoform 2 of Heat shock cognate 71 kDa protein OS=Homo sapiens GN=HSPA8	53.4664	0	102.83	2	4.46247	5	28.21	0.013	-5.21
sp|P11142-2|HSP7C_HUMAN	Isoform 2 of Heat shock cognate 71 kDa protein OS=Homo sapiens GN=HSPA8	53.4664	0	371.01	6	4.46247	60	72.93	0	0.13
sp|Q9UK76-2|HN1_HUMAN	Isoform 2 of Hematological and neurological expressed 1 protein OS=Homo sapiens GN=HN1	19.8857	0	45.53	1	6.62983	1	0	1	0.19
sp|P61978-2|HNRPK_HUMAN	Isoform 2 of Heterogeneous nuclear ribonucleoprotein K OS=Homo sapiens GN=HNRNPK	50.9784	0	70.71	1	2.80172	2	0	1	3.73
sp|P52272-2|HNRPM_HUMAN	Isoform 2 of Heterogeneous nuclear ribonucleoprotein M OS=Homo sapiens GN=HNRNPM	73.5544	0.305853	47.95	1	2.02605	1	0	1	4.75
sp|Q86X55-2|CARM1_HUMAN	Isoform 2 of Histone-arginine methyltransferase CARM1 OS=Homo sapiens GN=CARM1	41.8398	0.333092	48.54	1	9.11458	7	0	1	-10
sp|Q16576-2|RBBP7_HUMAN	Isoform 2 of Histone-binding protein RBBP7 OS=Homo sapiens GN=RBBP7	52.2636	0.752337	30.15	1	3.83795	1	0	1	-10
sp|P51610-2|HCFC1_HUMAN	Isoform 2 of Host cell factor 1 OS=Homo sapiens GN=HCFC1	201.706	0.249996	67.71	1	0.8647	12	0	1	-10
sp|Q8TEX9-2|IPO4_HUMAN	Isoform 2 of Importin-4 OS=Homo sapiens GN=IPO4	118.808	0	67.53	1	1.0157	8	0	1	-10
sp|P29218-2|IMPA1_HUMAN	Isoform 2 of Inositol monophosphatase 1 OS=Homo sapiens GN=IMPA1	21.9231	0	69.63	1	8.08081	17	0	1	-10
sp|P80217-2|IN35_HUMAN	Isoform 2 of Interferon-induced 35 kDa protein OS=Homo sapiens GN=IFI35	31.7388	0.499069	43.82	1	5.90278	9	0	1	-10
sp|Q16719-2|KYNU_HUMAN	Isoform 2 of Kynureninase OS=Homo sapiens GN=KYNU	34.5947	0.249875	68.13	1	4.88599	21	0	1	-10
sp|P00338-2|LDHA_HUMAN	Isoform 2 of L-lactate dehydrogenase A chain OS=Homo sapiens GN=LDHA	30.0195	0	139.41	3	6.93431	19	3.08	0.221	0.28
sp|P24666-2|PPAC_HUMAN	Isoform 2 of Low molecular weight phosphotyrosine protein phosphatase OS=Homo sapiens GN=ACP1	17.9478	0	45.23	1	5.6962	1	0	1	0.12
sp|O95232-2|LC7L3_HUMAN	Isoform 2 of Luc7-like protein 3 OS=Homo sapiens GN=LUC7L3	9.17029	0	69.7	1	17.7215	6	0	1	-10
sp|Q5VWZ2-2|LYPL1_HUMAN	Isoform 2 of Lysophospholipase-like protein 1 OS=Homo sapiens GN=LYPLAL1	24.4425	0.498624	67.66	1	4.52489	6	0	1	-10
sp|Q9UNF1-2|MAGD2_HUMAN	Isoform 2 of Melanoma-associated antigen D2 OS=Homo sapiens GN=MAGED2	63.1104	0	49.19	1	1.87075	1	0	1	3.3
sp|Q9UNF1-2|MAGD2_HUMAN	Isoform 2 of Melanoma-associated antigen D2 OS=Homo sapiens GN=MAGED2	63.1104	0.249564	58.57	1	2.04082	5	0	1	-10
sp|P27816-2|MAP4_HUMAN	Isoform 2 of Microtubule-associated protein 4 OS=Homo sapiens GN=MAP4	102.824	0	145.39	2	2.24719	18	12.51	0.024	0.27
sp|Q9H5X1-2|FA96A_HUMAN	Isoform 2 of MIP18 family protein FAM96A OS=Homo sapiens GN=FAM96A	11.609	0.307755	39.6	1	12.7451	1	0	1	-0.26
sp|P27361-2|MK03_HUMAN	Isoform 2 of Mitogen-activated protein kinase 3 OS=Homo sapiens GN=MAPK3	38.2325	0	37.06	1	4.1791	1	0	1	-10
sp|Q9UDY8-2|MALT1_HUMAN	Isoform 2 of Mucosa-associated lymphoid tissue lymphoma translocation protein 1 OS=Homo sapiens GN=MALT1	91.0046	0.477371	31.52	1	3.81304	3	0	1	-10
sp|P22234-2|PUR6_HUMAN	Isoform 2 of Multifunctional protein ADE2 OS=Homo sapiens GN=PAICS	47.9096	0.325167	30.67	1	3.7037	2	0	1	0.07
sp|Q9NR56-2|MBNL1_HUMAN	Isoform 2 of Muscleblind-like protein 1 OS=Homo sapiens GN=MBNL1	39.7869	0	37.67	1	2.16216	6	0	1	-10
sp|Q86TC9-2|MYPN_HUMAN	Isoform 2 of Myopalladin OS=Homo sapiens GN=MYPN	114.605	0.23853	42.16	1	0.861244	2	0	1	0.08
sp|Q7Z406-2|MYH14_HUMAN	Isoform 2 of Myosin-14 OS=Homo sapiens GN=MYH14	231.852	0	35.61	1	0.442043	1	0	1	-10
sp|Q9BV86-2|NTM1A_HUMAN	Isoform 2 of N-terminal Xaa-Pro-Lys N-methyltransferase 1 OS=Homo sapiens GN=NTMT1	15.868	0.470626	55.11	1	8.27586	1	0	1	0.52
sp|Q8TAT6-2|NPL4_HUMAN	Isoform 2 of Nuclear protein localization protein 4 homolog OS=Homo sapiens GN=NPLOC4	69.399	0.318699	59.36	1	1.13452	4	0	1	-10
sp|P06748-2|NPM_HUMAN	Isoform 2 of Nucleophosmin OS=Homo sapiens GN=NPM1	29.4282	0.249822	111.58	1	5.66038	7	0	1	-10
sp|Q8TE49-2|OTU7A_HUMAN	Isoform 2 of OTU domain-containing protein 7A OS=Homo sapiens GN=OTUD7A	101.346	0	62.74	1	1.07181	3	0	1	-10
sp|Q15645-2|PCH2_HUMAN	Isoform 2 of Pachytene checkpoint protein 2 homolog OS=Homo sapiens GN=TRIP13	22.0522	0.354511	44.13	1	7.14286	1	0	1	0.09
sp|Q96HC4-2|PDLI5_HUMAN	Isoform 2 of PDZ and LIM domain protein 5 OS=Homo sapiens GN=PDLIM5	25.8964	0	59.92	1	6.83761	2	0	1	-10
sp|Q6Y7W6-3|PERQ2_HUMAN	Isoform 2 of PERQ amino acid-rich with GYF domain-containing protein 2 OS=Homo sapiens GN=GIGYF2	152.287	0	68.36	1	1.13636	2	0	1	-10
sp|Q8TCT1-2|PHOP1_HUMAN	Isoform 2 of Phosphoethanolamine/phosphocholine phosphatase OS=Homo sapiens GN=PHOSPHO1	32.0289	0	33.12	1	2.75862	1	0	1	-10
sp|P68402-2|PA1B2_HUMAN	Isoform 2 of Platelet-activating factor acetylhydrolase IB subunit beta OS=Homo sapiens GN=PAFAH1B2	17.8039	0.429986	134.47	2	14.1935	10	0	1	-10
sp|Q86U42-2|PABP2_HUMAN	Isoform 2 of Polyadenylate-binding protein 2 OS=Homo sapiens GN=PABPN1	31.4594	0.499973	91.37	1	5.40541	6	0	1	-10
sp|P26599-2|PTBP1_HUMAN	Isoform 2 of Polypyrimidine tract-binding protein 1 OS=Homo sapiens GN=PTBP1	58.9825	0.498838	57.69	1	5.45455	4	7410.88	0	4.34
sp|Q9NW64-2|RBM22_HUMAN	Isoform 2 of Pre-mRNA-splicing factor RBM22 OS=Homo sapiens GN=RBM22	41.1075	0.231512	36.99	1	2.96496	2	0	1	-10
sp|Q9NXW9-2|ALKB4_HUMAN	Isoform 2 of Probable alpha-ketoglutarate-dependent dioxygenase ABH4 OS=Homo sapiens GN=ALKBH4	4.53516	0.414414	33.76	1	28.5714	2	0	1	-10
sp|O95456-2|PSMG1_HUMAN	Isoform 2 of Proteasome assembly chaperone 1 OS=Homo sapiens GN=PSMG1	30.2504	0.534467	74.6	2	5.24345	20	106.77	0.009	0.18
sp|P25788-2|PSA3_HUMAN	Isoform 2 of Proteasome subunit alpha type-3 OS=Homo sapiens GN=PSMA3	27.6117	0.249998	128.42	1	7.66129	34	0	1	-10
sp|Q3MHD2-2|LSM12_HUMAN	Isoform 2 of Protein LSM12 homolog OS=Homo sapiens GN=LSM12	21.9672	0.499042	57.79	1	8.58586	2	0	1	-10
sp|Q9P2P1-2|NYNRI_HUMAN	Isoform 2 of Protein NYNRIN OS=Homo sapiens GN=NYNRIN	16.7328	0	30.69	1	4	1	0	1	-10
sp|Q96EA4-2|SPDLY_HUMAN	Isoform 2 of Protein Spindly OS=Homo sapiens GN=CCDC99	58.4828	0	59.07	1	1.97628	2	0	1	-10
sp|Q9H3U1-2|UN45A_HUMAN	Isoform 2 of Protein unc-45 homolog A OS=Homo sapiens GN=UNC45A	101.593	0.963589	42.42	1	0.968784	4	0	1	-10
sp|P22061-2|PIMT_HUMAN	Isoform 2 of Protein-L-isoaspartate(D-aspartate) O-methyltransferase OS=Homo sapiens GN=PCMT1	24.6455	0	29.76	1	7.45614	2	0	1	0.03
sp|P06454-2|PTMA_HUMAN	Isoform 2 of Prothymosin alpha OS=Homo sapiens GN=PTMA	12.0489	0.867402	289.06	5	17.2727	34	11.16	0.01	0.18
sp|Q08623-2|HDHD1_HUMAN	Isoform 2 of Pseudouridine-5'-monophosphatase OS=Homo sapiens GN=HDHD1	20.4973	0.249975	58	1	12.4324	8	0	1	-10
sp|Q2VIR3-2|IF2GL_HUMAN	Isoform 2 of Putative eukaryotic translation initiation factor 2 subunit 3-like protein OS=Homo sapiens GN=EIF2S3L	50.4938	0	41.73	1	3.43348	4	0	1	0.09
sp|Q2VIR3-2|IF2GL_HUMAN	Isoform 2 of Putative eukaryotic translation initiation factor 2 subunit 3-like protein OS=Homo sapiens GN=EIF2S3L	50.4938	0.415128	177.88	2	3.43348	14	0	1	-10
sp|Q9H5N1-2|RABE2_HUMAN	Isoform 2 of Rab GTPase-binding effector protein 2 OS=Homo sapiens GN=RABEP2	59.262	0	32.59	1	1.50094	1	0	1	0
sp|P24386-2|RAE1_HUMAN	Isoform 2 of Rab proteins geranylgeranyltransferase component A 1 OS=Homo sapiens GN=CHM	12.2751	0.479008	32.61	1	25.4545	2	0	1	-10
sp|Q96AT9-2|RPE_HUMAN	Isoform 2 of Ribulose-phosphate 3-epimerase OS=Homo sapiens GN=RPE	23.8906	0	153.63	2	10.9091	10	1080.33	0.001	0.23
sp|Q13126-2|MTAP_HUMAN	Isoform 2 of S-methyl-5'-thioadenosine phosphorylase OS=Homo sapiens GN=MTAP	38.3135	0	101.84	2	8.09249	4	0	1	-0.16
sp|P30154-2|2AAB_HUMAN	Isoform 2 of Serine/threonine-protein phosphatase 2A 65 kDa regulatory subunit A beta isoform OS=Homo sapiens GN=PPP2R1B	73.5202	0	55.53	1	4.7976	4	0	1	-10
sp|P36952-2|SPB5_HUMAN	Isoform 2 of Serpin B5 OS=Homo sapiens GN=SERPINB5	25.7283	0.840309	262.92	5	8.65801	21	13.12	0.022	0.49
sp|A0MZ66-2|SHOT1_HUMAN	Isoform 2 of Shootin-1 OS=Homo sapiens GN=KIAA1598	52.5852	0.236189	30.79	1	6.14035	1	0	1	0.01
sp|O75093-2|SLIT1_HUMAN	Isoform 2 of Slit homolog 1 protein OS=Homo sapiens GN=SLIT1	90.5565	0	31.69	1	0.981595	1	0	1	-5.99
sp|O94813-2|SLIT2_HUMAN	Isoform 2 of Slit homolog 2 protein OS=Homo sapiens GN=SLIT2	169.267	0	31.69	1	0.52459	1	0	1	-5.99
sp|O60493-2|SNX3_HUMAN	Isoform 2 of Sorting nexin-3 OS=Homo sapiens GN=SNX3	14.7386	0.227623	37.3	1	6.15385	1	0	1	-10
sp|Q15637-2|SF01_HUMAN	Isoform 2 of Splicing factor 1 OS=Homo sapiens GN=SF1	68.5712	0	84.13	2	2.50784	18	0	1	0.31
sp|P16949-2|STMN1_HUMAN	Isoform 2 of Stathmin OS=Homo sapiens GN=STMN1	19.7932	0.554018	86.59	2	7.47126	24	8.43	0.044	0.1
sp|P50224-2|ST1A3_HUMAN	Isoform 2 of Sulfotransferase 1A3/1A4 OS=Homo sapiens GN=SULT1A3	22.0374	0	32.94	1	10.1523	1	0	1	0.3
sp|Q9Y2Z0-2|SUGT1_HUMAN	Isoform 2 of Suppressor of G2 allele of SKP1 homolog OS=Homo sapiens GN=SUGT1	37.7628	0.499929	82.69	1	3.6036	8	0	1	-10
sp|O15260-2|SURF4_HUMAN	Isoform 2 of Surfeit locus protein 4 OS=Homo sapiens GN=SURF4	17.9401	0	145.87	2	11.3208	16	20.3	0.004	-0.14
sp|P31314-2|TLX1_HUMAN	Isoform 2 of T-cell leukemia homeobox protein 1 OS=Homo sapiens GN=TLX1	26.2101	0.195482	41.95	1	2.33463	2	0	1	-10
sp|P49368-2|TCPG_HUMAN	Isoform 2 of T-complex protein 1 subunit gamma OS=Homo sapiens GN=CCT3	56.3772	0	51.81	1	2.5641	2	0	1	-10
sp|O60784-2|TOM1_HUMAN	Isoform 2 of Target of Myb protein 1 OS=Homo sapiens GN=TOM1	53.8229	0	77.08	1	3.24544	4	0	1	-10
sp|Q13263-2|TIF1B_HUMAN	Isoform 2 of Transcription intermediary factor 1-beta OS=Homo sapiens GN=TRIM28	79.4055	0.75	241.25	2	4.11687	22	621.13	0	0.23
sp|Q92973-2|TNPO1_HUMAN	Isoform 2 of Transportin-1 OS=Homo sapiens GN=TNPO1	101.226	0	93.96	2	3.48315	2	0	1	0.21
sp|Q9UJA5-2|TRM6_HUMAN	Isoform 2 of tRNA (adenine(58)-N(1))-methyltransferase non-catalytic subunit TRM6 OS=Homo sapiens GN=TRMT6	44.9165	0.333275	49.98	1	4.7619	2	0	1	-10
sp|Q9NUP7-2|TRM13_HUMAN	Isoform 2 of tRNA guanosine-2'-O-methyltransferase TRM13 homolog OS=Homo sapiens GN=TRMT13	19.5849	0.238926	30.48	1	9.71429	1	0	1	-10
sp|P06753-2|TPM3_HUMAN	Isoform 2 of Tropomyosin alpha-3 chain OS=Homo sapiens GN=TPM3	28.9967	0	98.42	2	4.43548	17	2.8	0.17	0.8
sp|Q13748-2|TBA3C_HUMAN	Isoform 2 of Tubulin alpha-3C/D chain OS=Homo sapiens GN=TUBA3C	46.0649	0	179.52	3	5.26316	10	0.86	0.452	0.16
sp|Q9NY65-2|TBA8_HUMAN	Isoform 2 of Tubulin alpha-8 chain OS=Homo sapiens GN=TUBA8	42.9082	0	179.52	3	5.74413	10	0.86	0.452	0.16
sp|O95155-2|UBE4B_HUMAN	Isoform 2 of Ubiquitin conjugation factor E4 B OS=Homo sapiens GN=UBE4B	133.172	0.320645	40.25	1	0.852515	2	0	1	-10
sp|P61086-2|UBE2K_HUMAN	Isoform 2 of Ubiquitin-conjugating enzyme E2 K OS=Homo sapiens GN=UBE2K	16.5896	0	38.48	1	4.69799	1	0	1	-10
sp|Q04323-2|UBXN1_HUMAN	Isoform 2 of UBX domain-containing protein 1 OS=Homo sapiens GN=UBXN1	35.0677	0.436018	91.5	2	5.12821	5	81.94	0.012	0.06
sp|Q04323-2|UBXN1_HUMAN	Isoform 2 of UBX domain-containing protein 1 OS=Homo sapiens GN=UBXN1	35.0677	0.437497	222.9	2	5.12821	40	0	1	-10
sp|Q9H7E9-2|CH033_HUMAN	Isoform 2 of UPF0488 protein C8orf33 OS=Homo sapiens GN=C8orf33	26.4136	0.498832	43.05	1	9.50413	2	0	1	-10
sp|Q96S19-2|CP013_HUMAN	Isoform 2 of UPF0585 protein C16orf13 OS=Homo sapiens GN=C16orf13	14.9874	0	55.77	1	6.12245	4	0	1	-10
sp|Q16851-2|UGPA_HUMAN	Isoform 2 of UTP--glucose-1-phosphate uridylyltransferase OS=Homo sapiens GN=UGP2	55.6241	0	94.5	1	2.61569	9	0	1	-10
sp|Q2M389-2|WASH7_HUMAN	Isoform 2 of WASH complex subunit 7 OS=Homo sapiens GN=KIAA1033	98.6829	0.321708	40.54	1	1.52761	1	0	1	-10
sp|P12955-2|PEPD_HUMAN	Isoform 2 of Xaa-Pro dipeptidase OS=Homo sapiens GN=PEPD	49.6404	0.509128	92.32	2	4.20354	12	0.32	0.591	-0.04
sp|Q7Z3T8-3|ZFY16_HUMAN	Isoform 2 of Zinc finger FYVE domain-containing protein 16 OS=Homo sapiens GN=ZFYVE16	88.3032	0.471843	33.57	1	0.741656	1	0	1	-5.11
sp|Q6ZN18-2|AEBP2_HUMAN	Isoform 2 of Zinc finger protein AEBP2 OS=Homo sapiens GN=AEBP2	52.7109	0.499741	69.03	1	2.98211	2	0	1	-10
sp|P62847-3|RS24_HUMAN	Isoform 3 of 40S ribosomal protein S24 OS=Homo sapiens GN=RPS24	15.2974	0	60.49	1	6.06061	10	0	1	-10
sp|P08195-3|4F2_HUMAN	Isoform 3 of 4F2 cell-surface antigen heavy chain OS=Homo sapiens GN=SLC3A2	61.7597	0	38.58	1	2.99296	7	0	1	-10
sp|Q8IZP0-3|ABI1_HUMAN	Isoform 3 of Abl interactor 1 OS=Homo sapiens GN=ABI1	49.3276	0	44.85	1	3.53982	4	0	1	0.07
sp|Q9NVI7-3|ATD3A_HUMAN	Isoform 3 of ATPase family AAA domain-containing protein 3A OS=Homo sapiens GN=ATAD3A	57.894	0	29.99	1	3.74753	23	0	1	-10
sp|Q5T9A4-3|ATD3B_HUMAN	Isoform 3 of ATPase family AAA domain-containing protein 3B OS=Homo sapiens GN=ATAD3B	67.5477	0	29.99	1	3.15615	23	0	1	-10
sp|Q9NXR7-3|BRE_HUMAN	Isoform 3 of BRCA1-A complex subunit BRE OS=Homo sapiens GN=BRE	43.1786	0	30.88	1	2.37467	1	0	1	-10
sp|P62633-3|CNBP_HUMAN	Isoform 3 of Cellular nucleic acid-binding protein OS=Homo sapiens GN=CNBP	18.382	0	31.65	1	5.98802	1	0	1	5.44
sp|P42771-3|CD2A1_HUMAN	Isoform 3 of Cyclin-dependent kinase inhibitor 2A, isoforms 1/2/3 OS=Homo sapiens GN=CDKN2A	12.1871	0	36.6	1	18.9655	4	0	1	-10
sp|O00154-3|BACH_HUMAN	Isoform 3 of Cytosolic acyl coenzyme A thioester hydrolase OS=Homo sapiens GN=ACOT7	30.9396	0.333281	79.09	1	5.30035	7	0	1	-10
sp|Q13561-3|DCTN2_HUMAN	Isoform 3 of Dynactin subunit 2 OS=Homo sapiens GN=DCTN2	44.428	0	33.75	1	3.22581	3	0	1	-0.23
sp|O75935-3|DCTN3_HUMAN	Isoform 3 of Dynactin subunit 3 OS=Homo sapiens GN=DCTN3	17.9716	0	49	1	5.06329	5	0	1	-10
sp|Q9UJW0-3|DCTN4_HUMAN	Isoform 3 of Dynactin subunit 4 OS=Homo sapiens GN=DCTN4	53.1	0.254061	32.15	1	1.71306	1	0	1	-10
sp|P29692-3|EF1D_HUMAN	Isoform 3 of Elongation factor 1-delta OS=Homo sapiens GN=EEF1D	28.5224	0	59.27	1	2.72374	8	0	1	-10
sp|Q6IA86-3|ELP2_HUMAN	Isoform 3 of Elongator complex protein 2 OS=Homo sapiens GN=ELP2	89.6395	0	43.8	1	2	1	0	1	0.09
sp|Q14244-3|MAP7_HUMAN	Isoform 3 of Ensconsin OS=Homo sapiens GN=MAP7	72.3524	0.332368	55.55	1	1.67939	2	0	1	-10
sp|P55060-3|XPO2_HUMAN	Isoform 3 of Exportin-2 OS=Homo sapiens GN=CSE1L	107.691	0.432251	102.42	2	2.75132	5	0	1	0.64
sp|O14893-3|GEMI2_HUMAN	Isoform 3 of Gem-associated protein 2 OS=Homo sapiens GN=GEMIN2	28.1194	0	42.1	1	6	1	0	1	-10
sp|Q9Y5Q8-3|TF3C5_HUMAN	Isoform 3 of General transcription factor 3C polypeptide 5 OS=Homo sapiens GN=GTF3C5	60.3126	0	47.03	1	3.42205	2	0	1	-10
sp|P11413-3|G6PD_HUMAN	Isoform 3 of Glucose-6-phosphate 1-dehydrogenase OS=Homo sapiens GN=G6PD	62.4106	0	56.46	1	1.46789	10	0	1	-10
sp|P00390-4|GSHR_HUMAN	Isoform 3 of Glutathione reductase, mitochondrial OS=Homo sapiens GN=GSR	50.4468	0	47.21	1	5.97015	4	0	1	2.93
sp|O14653-3|GOSR2_HUMAN	Isoform 3 of Golgi SNAP receptor complex member 2 OS=Homo sapiens GN=GOSR2	22.6926	0.691556	41.07	1	3.07692	1	0	1	-10
sp|Q7Z4H3-3|HDDC2_HUMAN	Isoform 3 of HD domain-containing protein 2 OS=Homo sapiens GN=HDDC2	8.14028	0.332792	60.51	1	19.7183	4	0	1	-10
sp|Q92598-3|HS105_HUMAN	Isoform 3 of Heat shock protein 105 kDa OS=Homo sapiens GN=HSPH1	92.1783	0.554764	143.59	2	2.20318	8	0	1	-10
sp|P61978-3|HNRPK_HUMAN	Isoform 3 of Heterogeneous nuclear ribonucleoprotein K OS=Homo sapiens GN=HNRNPK	48.5142	0	70.71	1	2.95455	2	0	1	3.73
sp|P61978-3|HNRPK_HUMAN	Isoform 3 of Heterogeneous nuclear ribonucleoprotein K OS=Homo sapiens GN=HNRNPK	48.5142	0	70.18	2	5	3	404.16	0.002	0.14
sp|P07910-3|HNRPC_HUMAN	Isoform 3 of Heterogeneous nuclear ribonucleoproteins C1/C2 OS=Homo sapiens GN=HNRNPC	25.1972	0	36.04	1	4.86726	1	0	1	0.21
sp|Q09028-3|RBBP4_HUMAN	Isoform 3 of Histone-binding protein RBBP4 OS=Homo sapiens GN=RBBP4	46.1115	0	111.09	2	3.41463	20	8.04	0.047	0.08
sp|P51610-3|HCFC1_HUMAN	Isoform 3 of Host cell factor 1 OS=Homo sapiens GN=HCFC1	47.1411	0.249996	67.71	1	3.97196	12	0	1	-10
sp|Q9NX55-3|HYPK_HUMAN	Isoform 3 of Huntingtin-interacting protein K OS=Homo sapiens GN=HYPK	9.59555	0.315956	42.84	1	29.4118	2	0	1	0.03
sp|O00410-3|IPO5_HUMAN	Isoform 3 of Importin-5 OS=Homo sapiens GN=IPO5	125.446	0	125.87	1	2.24215	22	0	1	-10
sp|P24666-3|PPAC_HUMAN	Isoform 3 of Low molecular weight phosphotyrosine protein phosphatase OS=Homo sapiens GN=ACP1	14.315	0	45.23	1	7.25806	1	0	1	0.12
sp|O15021-3|MAST4_HUMAN	Isoform 3 of Microtubule-associated serine/threonine-protein kinase 4 OS=Homo sapiens GN=MAST4	265.172	0.427473	33.76	1	0.328677	2	0	1	-10
sp|P27361-3|MK03_HUMAN	Isoform 3 of Mitogen-activated protein kinase 3 OS=Homo sapiens GN=MAPK3	40.0445	0	37.06	1	3.92157	1	0	1	-10
sp|Q9NR56-3|MBNL1_HUMAN	Isoform 3 of Muscleblind-like protein 1 OS=Homo sapiens GN=MBNL1	33.0103	0	37.67	1	2.64901	6	0	1	-10
sp|Q86TC9-3|MYPN_HUMAN	Isoform 3 of Myopalladin OS=Homo sapiens GN=MYPN	56.1325	0.23853	42.16	1	1.77515	2	0	1	0.08
sp|Q09013-16|DMPK_HUMAN	Isoform 3 of Myotonin-protein kinase OS=Homo sapiens GN=DMPK	69.8869	0.351299	42.23	1	1.74603	1	0	1	-10
sp|P06748-3|NPM_HUMAN	Isoform 3 of Nucleophosmin OS=Homo sapiens GN=NPM1	28.3647	0.249822	111.58	1	5.79151	7	0	1	-10
sp|Q96HC4-3|PDLI5_HUMAN	Isoform 3 of PDZ and LIM domain protein 5 OS=Homo sapiens GN=PDLIM5	23.7905	0	59.92	1	7.47664	2	0	1	-10
sp|P68402-3|PA1B2_HUMAN	Isoform 3 of Platelet-activating factor acetylhydrolase IB subunit beta OS=Homo sapiens GN=PAFAH1B2	14.8604	0.429986	134.47	2	16.6667	10	0	1	-10
sp|P26599-3|PTBP1_HUMAN	Isoform 3 of Polypyrimidine tract-binding protein 1 OS=Homo sapiens GN=PTBP1	59.5779	0.498838	57.69	1	5.386	4	7410.88	0	4.34
sp|Q08623-3|HDHD1_HUMAN	Isoform 3 of Pseudouridine-5'-monophosphatase OS=Homo sapiens GN=HDHD1	23.25	0.249975	58	1	11.0577	8	0	1	-10
sp|Q01844-3|EWS_HUMAN	Isoform 3 of RNA-binding protein EWS OS=Homo sapiens GN=EWSR1	68.3307	0	63.2	1	2.59542	2	0	1	-10
sp|Q13126-3|MTAP_HUMAN	Isoform 3 of S-methyl-5'-thioadenosine phosphorylase OS=Homo sapiens GN=MTAP	36.8935	0	101.84	2	8.38323	4	0	1	-0.16
sp|Q9P289-3|MST4_HUMAN	Isoform 3 of Serine/threonine-protein kinase MST4 OS=Homo sapiens GN=MST4	39.6151	0.433333	75.61	2	7.9096	14	0.06	0.816	-0.06
sp|P30154-3|2AAB_HUMAN	Isoform 3 of Serine/threonine-protein phosphatase 2A 65 kDa regulatory subunit A beta isoform OS=Homo sapiens GN=PPP2R1B	66.5565	0	55.53	1	5.3068	4	0	1	-10
sp|A0MZ66-3|SHOT1_HUMAN	Isoform 3 of Shootin-1 OS=Homo sapiens GN=KIAA1598	73.5459	0.236189	30.79	1	4.31433	1	0	1	0.01
sp|O94813-3|SLIT2_HUMAN	Isoform 3 of Slit homolog 2 protein OS=Homo sapiens GN=SLIT2	168.765	0	31.69	1	0.52597	1	0	1	-5.99
sp|O60493-3|SNX3_HUMAN	Isoform 3 of Sorting nexin-3 OS=Homo sapiens GN=SNX3	13.1456	0.227623	37.3	1	7.07965	1	0	1	-10
sp|Q15637-3|SF01_HUMAN	Isoform 3 of Splicing factor 1 OS=Homo sapiens GN=SF1	67.2158	0	84.13	2	2.56822	18	0	1	0.31
sp|Q8N103-3|TAGAP_HUMAN	Isoform 3 of T-cell activation Rho GTPase-activating protein OS=Homo sapiens GN=TAGAP	56.8665	0.332836	64.35	1	3.06513	6	0	1	-10
sp|O60784-3|TOM1_HUMAN	Isoform 3 of Target of Myb protein 1 OS=Homo sapiens GN=TOM1	48.6243	0	77.08	1	3.57942	4	0	1	-10
sp|Q92973-3|TNPO1_HUMAN	Isoform 3 of Transportin-1 OS=Homo sapiens GN=TNPO1	96.82	0	93.96	2	3.65566	2	0	1	0.21
sp|Q9UJA5-3|TRM6_HUMAN	Isoform 3 of tRNA (adenine(58)-N(1))-methyltransferase non-catalytic subunit TRM6 OS=Homo sapiens GN=TRMT6	40.7725	0.333275	49.98	1	5.20548	2	0	1	-10
sp|P06753-3|TPM3_HUMAN	Isoform 3 of Tropomyosin alpha-3 chain OS=Homo sapiens GN=TPM3	28.9198	0	98.42	2	4.45344	17	2.8	0.17	0.8
sp|Q12792-3|TWF1_HUMAN	Isoform 3 of Twinfilin-1 OS=Homo sapiens GN=TWF1	40.975	0.324073	34.48	1	5.04202	1	0	1	0.19
sp|Q16222-3|UAP1_HUMAN	Isoform 3 of UDP-N-acetylhexosamine pyrophosphorylase OS=Homo sapiens GN=UAP1	58.6268	0.341675	92.18	2	1.91939	4	0	1	-0.02
sp|Q96S19-3|CP013_HUMAN	Isoform 3 of UPF0585 protein C16orf13 OS=Homo sapiens GN=C16orf13	11.9492	0	55.77	1	8.41121	4	0	1	-10
sp|P08195-4|4F2_HUMAN	Isoform 4 of 4F2 cell-surface antigen heavy chain OS=Homo sapiens GN=SLC3A2	71.0612	0	38.58	1	2.57186	7	0	1	-10
sp|Q8IZP0-4|ABI1_HUMAN	Isoform 4 of Abl interactor 1 OS=Homo sapiens GN=ABI1	49.2565	0	44.85	1	3.54767	4	0	1	0.07
sp|Q9NXR7-4|BRE_HUMAN	Isoform 4 of BRCA1-A complex subunit BRE OS=Homo sapiens GN=BRE	42.6523	0	30.88	1	2.39362	1	0	1	-10
sp|P62633-4|CNBP_HUMAN	Isoform 4 of Cellular nucleic acid-binding protein OS=Homo sapiens GN=CNBP	19.5606	0	31.65	1	5.61798	1	0	1	5.44
sp|O00154-4|BACH_HUMAN	Isoform 4 of Cytosolic acyl coenzyme A thioester hydrolase OS=Homo sapiens GN=ACOT7	37.3779	0.333281	79.09	1	4.43787	7	0	1	-10
sp|P46934-4|NEDD4_HUMAN	Isoform 4 of E3 ubiquitin-protein ligase NEDD4 OS=Homo sapiens GN=NEDD4	104.134	0.999932	86.27	1	2	2	0	1	-10
sp|Q6IA86-4|ELP2_HUMAN	Isoform 4 of Elongator complex protein 2 OS=Homo sapiens GN=ELP2	78.5085	0	43.8	1	2.2695	1	0	1	0.09
sp|O14893-4|GEMI2_HUMAN	Isoform 4 of Gem-associated protein 2 OS=Homo sapiens GN=GEMIN2	4.80432	0	42.1	1	34.0909	1	0	1	-10
sp|P00390-5|GSHR_HUMAN	Isoform 4 of Glutathione reductase, mitochondrial OS=Homo sapiens GN=GSR	47.2192	0	47.21	1	6.36364	4	0	1	2.93
sp|Q4V328-4|GRAP1_HUMAN	Isoform 4 of GRIP1-associated protein 1 OS=Homo sapiens GN=GRIPAP1	92.6632	0.246199	52.75	1	1.35802	4	0	1	-10
sp|P07910-4|HNRPC_HUMAN	Isoform 4 of Heterogeneous nuclear ribonucleoproteins C1/C2 OS=Homo sapiens GN=HNRNPC	27.7864	0	36.04	1	4.4	1	0	1	0.21
sp|P00338-4|LDHA_HUMAN	Isoform 4 of L-lactate dehydrogenase A chain OS=Homo sapiens GN=LDHA	30.1678	0	139.41	3	6.93431	19	3.08	0.221	0.28
sp|Q9NR56-4|MBNL1_HUMAN	Isoform 4 of Muscleblind-like protein 1 OS=Homo sapiens GN=MBNL1	34.1709	0	37.67	1	2.54777	6	0	1	-10
sp|Q7Z406-4|MYH14_HUMAN	Isoform 4 of Myosin-14 OS=Homo sapiens GN=MYH14	202.853	0	35.61	1	0.505902	1	0	1	-10
sp|Q09013-15|DMPK_HUMAN	Isoform 4 of Myotonin-protein kinase OS=Homo sapiens GN=DMPK	69.5297	0.351299	42.23	1	1.76	1	0	1	-10
sp|Q96HC4-4|PDLI5_HUMAN	Isoform 4 of PDZ and LIM domain protein 5 OS=Homo sapiens GN=PDLIM5	53.0259	0	59.92	1	3.28542	2	0	1	-10
sp|Q01844-4|EWS_HUMAN	Isoform 4 of RNA-binding protein EWS OS=Homo sapiens GN=EWSR1	37.5789	0	63.2	1	4.80226	2	0	1	-10
sp|Q13126-4|MTAP_HUMAN	Isoform 4 of S-methyl-5'-thioadenosine phosphorylase OS=Homo sapiens GN=MTAP	30.7997	0	101.84	2	10	4	0	1	-0.16
sp|A0MZ66-4|SHOT1_HUMAN	Isoform 4 of Shootin-1 OS=Homo sapiens GN=KIAA1598	63.4398	0.236189	30.79	1	5.01792	1	0	1	0.01
sp|O60493-4|SNX3_HUMAN	Isoform 4 of Sorting nexin-3 OS=Homo sapiens GN=SNX3	16.2874	0.227623	37.3	1	5.71429	1	0	1	-10
sp|Q15637-4|SF01_HUMAN	Isoform 4 of Splicing factor 1 OS=Homo sapiens GN=SF1	59.6559	0	84.13	2	2.91971	18	0	1	0.31
sp|Q8IZP0-5|ABI1_HUMAN	Isoform 5 of Abl interactor 1 OS=Homo sapiens GN=ABI1	51.7909	0	44.85	1	3.36134	4	0	1	0.07
sp|P62633-5|CNBP_HUMAN	Isoform 5 of Cellular nucleic acid-binding protein OS=Homo sapiens GN=CNBP	18.9393	0	31.65	1	5.81395	1	0	1	5.44
sp|P42771-4|CD2A1_HUMAN	Isoform 5 of Cyclin-dependent kinase inhibitor 2A, isoforms 1/2/3 OS=Homo sapiens GN=CDKN2A	17.854	0	36.6	1	13.1737	4	0	1	-10
sp|Q6IA86-5|ELP2_HUMAN	Isoform 5 of Elongator complex protein 2 OS=Homo sapiens GN=ELP2	92.299	0	43.8	1	1.94884	1	0	1	0.09
sp|P00338-5|LDHA_HUMAN	Isoform 5 of L-lactate dehydrogenase A chain OS=Homo sapiens GN=LDHA	26.677	0	139.41	3	7.88382	19	3.08	0.221	0.28
sp|P27816-5|MAP4_HUMAN	Isoform 5 of Microtubule-associated protein 4 OS=Homo sapiens GN=MAP4	85.1814	0	145.39	2	2.71941	18	12.51	0.024	0.27
sp|Q9NR56-5|MBNL1_HUMAN	Isoform 5 of Muscleblind-like protein 1 OS=Homo sapiens GN=MBNL1	40.9474	0	37.67	1	2.09424	6	0	1	-10
sp|Q01844-5|EWS_HUMAN	Isoform 5 of RNA-binding protein EWS OS=Homo sapiens GN=EWSR1	68.9049	0	63.2	1	2.57186	2	0	1	-10
sp|Q13126-5|MTAP_HUMAN	Isoform 5 of S-methyl-5'-thioadenosine phosphorylase OS=Homo sapiens GN=MTAP	33.7569	0	101.84	2	9.18033	4	0	1	-0.16
sp|Q8IZP0-6|ABI1_HUMAN	Isoform 6 of Abl interactor 1 OS=Homo sapiens GN=ABI1	52.3462	0	44.85	1	3.33333	4	0	1	0.07
sp|P07108-6|ACBP_HUMAN	Isoform 6 of Acyl-CoA-binding protein OS=Homo sapiens GN=DBI	13.8841	0.749038	120.96	2	10.5691	38	2.45	0.193	0.24
sp|Q9Y4P1-6|ATG4B_HUMAN	Isoform 6 of Cysteine protease ATG4B OS=Homo sapiens GN=ATG4B	42.5759	0	52.39	1	3.15789	6	0	1	-10
sp|P27816-6|MAP4_HUMAN	Isoform 6 of Microtubule-associated protein 4 OS=Homo sapiens GN=MAP4	119.866	0	145.39	2	1.93833	18	12.51	0.024	0.27
sp|Q9NR56-6|MBNL1_HUMAN	Isoform 6 of Muscleblind-like protein 1 OS=Homo sapiens GN=MBNL1	37.0314	0	37.67	1	2.33918	6	0	1	-10
sp|Q7Z406-6|MYH14_HUMAN	Isoform 6 of Myosin-14 OS=Homo sapiens GN=MYH14	228.508	0	35.61	1	0.449326	1	0	1	-10
sp|Q13126-6|MTAP_HUMAN	Isoform 6 of S-methyl-5'-thioadenosine phosphorylase OS=Homo sapiens GN=MTAP	32.337	0	101.84	2	9.55631	4	0	1	-0.16
sp|Q15637-6|SF01_HUMAN	Isoform 6 of Splicing factor 1 OS=Homo sapiens GN=SF1	61.8319	0	84.13	2	2.8021	18	0	1	0.31
sp|Q8IZP0-7|ABI1_HUMAN	Isoform 7 of Abl interactor 1 OS=Homo sapiens GN=ABI1	46.3394	0	44.85	1	3.79147	4	0	1	0.07
sp|P27816-7|MAP4_HUMAN	Isoform 7 of Microtubule-associated protein 4 OS=Homo sapiens GN=MAP4	10.417	0	145.39	2	22.2222	18	12.51	0.024	0.27
sp|Q13126-7|MTAP_HUMAN	Isoform 7 of S-methyl-5'-thioadenosine phosphorylase OS=Homo sapiens GN=MTAP	26.2431	0	101.84	2	11.7155	4	0	1	-0.16
sp|Q8IZP0-8|ABI1_HUMAN	Isoform 8 of Abl interactor 1 OS=Homo sapiens GN=ABI1	43.2637	0	44.85	1	4.07125	4	0	1	0.07
sp|Q8IZP0-9|ABI1_HUMAN	Isoform 9 of Abl interactor 1 OS=Homo sapiens GN=ABI1	52.4172	0	44.85	1	3.3264	4	0	1	0.07
sp|Q16222-2|UAP1_HUMAN	Isoform AGX1 of UDP-N-acetylhexosamine pyrophosphorylase OS=Homo sapiens GN=UAP1	56.974	0.341675	92.18	2	1.9802	4	0	1	-0.02
sp|P49023-2|PAXI_HUMAN	Isoform Alpha of Paxillin OS=Homo sapiens GN=PXN	60.9092	0.308233	43.88	1	3.7702	1	0	1	0.59
sp|O95260-2|ATE1_HUMAN	Isoform ATE1-2 of Arginyl-tRNA--protein transferase 1 OS=Homo sapiens GN=ATE1	58.976	0.499111	40.92	1	4.05405	4	0	1	-10
sp|P63000-2|RAC1_HUMAN	Isoform B of Ras-related C3 botulinum toxin substrate 1 OS=Homo sapiens GN=RAC1	23.4343	0	117.12	2	9.00474	11	3480.22	0	0.42
sp|Q92598-2|HS105_HUMAN	Isoform Beta of Heat shock protein 105 kDa OS=Homo sapiens GN=HSPH1	92.0394	0.554764	143.59	2	2.2113	8	0	1	-10
sp|P07910-2|HNRPC_HUMAN	Isoform C1 of Heterogeneous nuclear ribonucleoproteins C1/C2 OS=Homo sapiens GN=HNRNPC	32.2999	0	36.04	1	3.75427	1	0	1	0.21
sp|P00390-2|GSHR_HUMAN	Isoform Cytoplasmic of Glutathione reductase, mitochondrial OS=Homo sapiens GN=GSR	51.6494	0	47.21	1	5.84551	4	0	1	2.93
sp|P30044-2|PRDX5_HUMAN	Isoform Cytoplasmic+peroxisomal of Peroxiredoxin-5, mitochondrial OS=Homo sapiens GN=PRDX5	17.002	0.999989	111.17	2	14.8148	12	757.2	0.001	0.19
sp|P40763-2|STAT3_HUMAN	Isoform Del-701 of Signal transducer and activator of transcription 3 OS=Homo sapiens GN=STAT3	87.9063	0.499951	84.4	1	1.56047	8	0	1	-10
sp|O00273-2|DFFA_HUMAN	Isoform DFF35 of DNA fragmentation factor subunit alpha OS=Homo sapiens GN=DFFA	29.3747	0.499786	69.38	1	5.97015	6	0	1	-10
sp|Q01844-2|EWS_HUMAN	Isoform EWS-B of RNA-binding protein EWS OS=Homo sapiens GN=EWSR1	61.1614	0	63.2	1	2.91595	2	0	1	-10
sp|P49023-3|PAXI_HUMAN	Isoform Gamma of Paxillin OS=Homo sapiens GN=PXN	66.1519	0.308233	43.88	1	3.47107	1	0	1	0.59
sp|P36873-2|PP1G_HUMAN	Isoform Gamma-2 of Serine/threonine-protein phosphatase PP1-gamma catalytic subunit OS=Homo sapiens GN=PPP1CC	38.4754	0.437465	133.85	2	4.1543	13	34.33	0.004	0.27
sp|P11413-2|G6PD_HUMAN	Isoform Long of Glucose-6-phosphate 1-dehydrogenase OS=Homo sapiens GN=G6PD	63.7683	0	56.46	1	1.42602	10	0	1	-10
sp|P14618-2|KPYM_HUMAN	Isoform M1 of Pyruvate kinase isozymes M1/M2 OS=Homo sapiens GN=PKM	58.0069	0	800.02	13	5.83804	82	4.73	0.038	0.3
sp|P55036-2|PSMD4_HUMAN	Isoform Rpn10E of 26S proteasome non-ATPase regulatory subunit 4 OS=Homo sapiens GN=PSMD4	28.5766	0.332654	39.77	1	5.97015	5	1.42	0.355	0.12
sp|P31946-2|1433B_HUMAN	Isoform Short of 14-3-3 protein beta/alpha OS=Homo sapiens GN=YWHAB	27.8147	0.223722	34.24	1	3.68852	1	0	1	0.32
sp|Q15056-2|IF4H_HUMAN	Isoform Short of Eukaryotic translation initiation factor 4H OS=Homo sapiens GN=EIF4H	25.1665	0.499489	56.3	1	3.94737	7	0	1	-10
sp|Q00839-2|HNRPU_HUMAN	Isoform Short of Heterogeneous nuclear ribonucleoprotein U OS=Homo sapiens GN=HNRNPU	88.9061	0.429261	34.41	1	1.11663	1	0	1	1.23
sp|P45974-2|UBP5_HUMAN	Isoform Short of Ubiquitin carboxyl-terminal hydrolase 5 OS=Homo sapiens GN=USP5	93.2304	0.333323	98.73	1	1.91617	24	0	1	-10
sp|P60660-2|MYL6_HUMAN	Isoform Smooth muscle of Myosin light polypeptide 6 OS=Homo sapiens GN=MYL6	16.9321	0	265.07	4	13.245	73	20.65	0.004	0.19
sp|Q7Z4H8|KDEL2_HUMAN	KDEL motif-containing protein 2 OS=Homo sapiens GN=KDELC2 PE=1 SV=2	58.5172	0.634086	50.77	1	2.16963	1	0	1	-0.09
sp|P33176|KINH_HUMAN	Kinesin-1 heavy chain OS=Homo sapiens GN=KIF5B PE=1 SV=1	109.599	0.577393	41.66	1	1.14226	2	0	1	-0.95
sp|Q16719|KYNU_HUMAN	Kynureninase OS=Homo sapiens GN=KYNU PE=1 SV=1	52.3002	0.249875	68.13	1	3.22581	21	0	1	-10
tr|B8ZZA3|B8ZZA3_HUMAN	Kynureninase OS=Homo sapiens GN=KYNU PE=4 SV=1	16.7034	0.249875	68.13	1	10.1351	21	0	1	-10
tr|F8WEP1|F8WEP1_HUMAN	Kynureninase OS=Homo sapiens GN=KYNU PE=4 SV=1	8.83246	0.249875	68.13	1	19.7368	21	0	1	-10
tr|A8MW50|A8MW50_HUMAN	L-lactate dehydrogenase (Fragment) OS=Homo sapiens GN=LDHB PE=3 SV=1	25.1841	0.662563	170.23	4	15.0862	12	8.48	0.044	0.16
tr|F5GXH2|F5GXH2_HUMAN	L-lactate dehydrogenase A chain (Fragment) OS=Homo sapiens GN=LDHA PE=3 SV=1	12.4566	0	139.41	3	16.6667	19	3.08	0.221	0.28
tr|F5GXY2|F5GXY2_HUMAN	L-lactate dehydrogenase A chain (Fragment) OS=Homo sapiens GN=LDHA PE=3 SV=1	17.3864	0	139.41	3	12.1019	19	3.08	0.221	0.28
tr|F5GYU2|F5GYU2_HUMAN	L-lactate dehydrogenase A chain (Fragment) OS=Homo sapiens GN=LDHA PE=3 SV=1	15.8174	0	139.41	3	13.1944	19	3.08	0.221	0.28
tr|F5GZQ4|F5GZQ4_HUMAN	L-lactate dehydrogenase A chain (Fragment) OS=Homo sapiens GN=LDHA PE=3 SV=1	7.8521	0	139.41	3	26.3889	19	3.08	0.221	0.28
sp|P00338|LDHA_HUMAN	L-lactate dehydrogenase A chain OS=Homo sapiens GN=LDHA PE=1 SV=2	36.6474	0	139.41	3	5.72289	19	3.08	0.221	0.28
tr|F5H5J4|F5H5J4_HUMAN	L-lactate dehydrogenase A chain OS=Homo sapiens GN=LDHA PE=3 SV=1	9.76314	0	139.41	3	21.3483	19	3.08	0.221	0.28
tr|F5H6W8|F5H6W8_HUMAN	L-lactate dehydrogenase A chain OS=Homo sapiens GN=LDHA PE=3 SV=1	10.2774	0	139.41	3	20.2128	19	3.08	0.221	0.28
tr|F5GWW2|F5GWW2_HUMAN	L-lactate dehydrogenase A chain OS=Homo sapiens GN=LDHA PE=4 SV=1	4.85859	0	139.41	3	42.2222	19	3.08	0.221	0.28
tr|F5GXC7|F5GXC7_HUMAN	L-lactate dehydrogenase A chain OS=Homo sapiens GN=LDHA PE=4 SV=1	4.89961	0	139.41	3	42.2222	19	3.08	0.221	0.28
tr|F5GXU1|F5GXU1_HUMAN	L-lactate dehydrogenase A chain OS=Homo sapiens GN=LDHA PE=4 SV=1	4.92763	0	139.41	3	41.3043	19	3.08	0.221	0.28
tr|F5H8H6|F5H8H6_HUMAN	L-lactate dehydrogenase A chain OS=Homo sapiens GN=LDHA PE=4 SV=1	4.51342	0	139.41	3	45.2381	19	3.08	0.221	0.28
tr|C9J7H8|C9J7H8_HUMAN	L-lactate dehydrogenase B chain (Fragment) OS=Homo sapiens GN=LDHB PE=3 SV=1	14.806	0.662563	170.23	4	25.5474	12	8.48	0.044	0.16
tr|F5H793|F5H793_HUMAN	L-lactate dehydrogenase B chain (Fragment) OS=Homo sapiens GN=LDHB PE=3 SV=1	10.7817	0.662563	170.23	4	34.3137	12	8.48	0.044	0.16
sp|P07195|LDHB_HUMAN	L-lactate dehydrogenase B chain OS=Homo sapiens GN=LDHB PE=1 SV=2	36.5971	0.662563	170.23	4	10.479	12	8.48	0.044	0.16
tr|F5H308|F5H308_HUMAN	L-lactate dehydrogenase OS=Homo sapiens GN=LDHA PE=3 SV=1	33.6168	0	139.41	3	6.25	19	3.08	0.221	0.28
tr|J3KRZ4|J3KRZ4_HUMAN	L-xylulose reductase (Fragment) OS=Homo sapiens GN=DCXR PE=3 SV=1	14.8649	0.329504	51.84	1	5.67376	6	0	1	-10
tr|J3KS22|J3KS22_HUMAN	L-xylulose reductase (Fragment) OS=Homo sapiens GN=DCXR PE=3 SV=1	23.9267	0.329504	51.84	1	3.57143	6	0	1	-10
sp|Q7Z4W1|DCXR_HUMAN	L-xylulose reductase OS=Homo sapiens GN=DCXR PE=1 SV=2	25.8785	0.329504	51.84	1	3.27869	6	0	1	-10
sp|Q6PKG0|LARP1_HUMAN	La-related protein 1 OS=Homo sapiens GN=LARP1 PE=1 SV=2	123.416	0.989707	37.72	1	2.28102	5	0	1	-10
sp|P24043|LAMA2_HUMAN	Laminin subunit alpha-2 OS=Homo sapiens GN=LAMA2 PE=1 SV=4	343.666	0.577741	35	1	0.384369	1	0	1	10.01
sp|Q8N1G4|LRC47_HUMAN	Leucine-rich repeat-containing protein 47 OS=Homo sapiens GN=LRRC47 PE=1 SV=1	63.4157	0.999986	71.06	1	2.91595	18	0	1	-10
sp|P30740|ILEU_HUMAN	Leukocyte elastase inhibitor OS=Homo sapiens GN=SERPINB1 PE=1 SV=1	42.6967	0.998159	58.95	1	2.63852	6	0	1	-10
tr|G3V1D4|G3V1D4_HUMAN	Lin-7 homolog C (C. elegans), isoform CRA_b OS=Homo sapiens GN=LIN7C PE=4 SV=1	19.1562	0.427	33.77	1	4.62428	1	0	1	-10
sp|P24666|PPAC_HUMAN	Low molecular weight phosphotyrosine protein phosphatase OS=Homo sapiens GN=ACP1 PE=1 SV=3	18.0128	0	45.23	1	5.6962	1	0	1	0.12
tr|B5MCC7|B5MCC7_HUMAN	Low molecular weight phosphotyrosine protein phosphatase OS=Homo sapiens GN=ACP1 PE=4 SV=1	12.2041	0	45.23	1	8.03571	1	0	1	0.12
tr|D3YTI2|D3YTI2_HUMAN	Low molecular weight phosphotyrosine protein phosphatase OS=Homo sapiens GN=ACP1 PE=4 SV=1	9.42681	0	45.23	1	10.5882	1	0	1	0.12
tr|F2Z2Q9|F2Z2Q9_HUMAN	Low molecular weight phosphotyrosine protein phosphatase OS=Homo sapiens GN=ACP1 PE=4 SV=1	7.47779	0	45.23	1	12.8571	1	0	1	0.12
tr|F2Z2R9|F2Z2R9_HUMAN	Low molecular weight phosphotyrosine protein phosphatase OS=Homo sapiens GN=ACP1 PE=4 SV=1	5.09652	0	45.23	1	19.5652	1	0	1	0.12
tr|D6RDI2|D6RDI2_HUMAN	Luc7-like protein 3 (Fragment) OS=Homo sapiens GN=LUC7L3 PE=4 SV=1	20.6464	0	69.7	1	7.6087	6	0	1	-10
sp|O95232|LC7L3_HUMAN	Luc7-like protein 3 OS=Homo sapiens GN=LUC7L3 PE=1 SV=2	51.4171	0	69.7	1	3.24074	6	0	1	-10
tr|C9JL41|C9JL41_HUMAN	Luc7-like protein 3 OS=Homo sapiens GN=LUC7L3 PE=4 SV=1	9.23936	0	69.7	1	17.7215	6	0	1	-10
tr|E7EN55|E7EN55_HUMAN	Luc7-like protein 3 OS=Homo sapiens GN=LUC7L3 PE=4 SV=1	6.40127	0	69.7	1	25.9259	6	0	1	-10
tr|E7ERC4|E7ERC4_HUMAN	Lupus La protein (Fragment) OS=Homo sapiens GN=SSB PE=4 SV=1	21.4111	0.343777	71.09	2	9.78261	2	1.8	0.312	0.84
sp|P05455|LA_HUMAN	Lupus La protein OS=Homo sapiens GN=SSB PE=1 SV=2	46.7902	0.343777	71.09	2	4.41176	2	1.8	0.312	0.84
tr|E9PFH8|E9PFH8_HUMAN	Lupus La protein OS=Homo sapiens GN=SSB PE=4 SV=1	41.7807	0.343777	71.09	2	4.98615	2	1.8	0.312	0.84
tr|E9PFL9|E9PFL9_HUMAN	Lupus La protein OS=Homo sapiens GN=SSB PE=4 SV=1	15.4929	0.343777	71.09	2	13.4328	2	1.8	0.312	0.84
sp|Q7LBC6|KDM3B_HUMAN	Lysine-specific demethylase 3B OS=Homo sapiens GN=KDM3B PE=1 SV=2	191.443	0.895666	36.93	1	0.624645	1	0	1	-0.05
sp|Q5VWZ2|LYPL1_HUMAN	Lysophospholipase-like protein 1 OS=Homo sapiens GN=LYPLAL1 PE=1 SV=3	26.2814	0.498624	67.66	1	4.21941	6	0	1	-10
sp|Q96C86|DCPS_HUMAN	m7GpppX diphosphatase OS=Homo sapiens GN=DCPS PE=1 SV=2	38.567	0.961811	39.77	1	2.96736	1	0	1	0.11
sp|P14174|MIF_HUMAN	Macrophage migration inhibitory factor OS=Homo sapiens GN=MIF PE=1 SV=4	12.4502	1	191.44	3	9.56522	69	0	1	-10
tr|B8ZZL6|B8ZZL6_HUMAN	Macrophage-capping protein (Fragment) OS=Homo sapiens GN=CAPG PE=4 SV=1	24.0531	0	70.75	1	8.25688	24	0	1	7.79
tr|E7ENU9|E7ENU9_HUMAN	Macrophage-capping protein (Fragment) OS=Homo sapiens GN=CAPG PE=4 SV=1	27.7581	0	70.75	1	7.11462	24	0	1	7.79
tr|B8ZZL6|B8ZZL6_HUMAN	Macrophage-capping protein (Fragment) OS=Homo sapiens GN=CAPG PE=4 SV=1	24.0531	0	57.12	1	11.4679	12	0	1	-10
tr|E7ENU9|E7ENU9_HUMAN	Macrophage-capping protein (Fragment) OS=Homo sapiens GN=CAPG PE=4 SV=1	27.7581	0	57.12	1	9.88142	12	0	1	-10
sp|P40121|CAPG_HUMAN	Macrophage-capping protein OS=Homo sapiens GN=CAPG PE=1 SV=2	38.4565	0	70.75	1	5.17241	24	0	1	7.79
sp|P40121|CAPG_HUMAN	Macrophage-capping protein OS=Homo sapiens GN=CAPG PE=1 SV=2	38.4565	0	57.12	1	7.18391	12	0	1	-10
tr|B4DU58|B4DU58_HUMAN	Macrophage-capping protein OS=Homo sapiens GN=CAPG PE=2 SV=1	36.2074	0	70.75	1	5.50459	24	0	1	7.79
tr|B4DU58|B4DU58_HUMAN	Macrophage-capping protein OS=Homo sapiens GN=CAPG PE=2 SV=1	36.2074	0	57.12	1	7.64526	12	0	1	-10
tr|B8ZZS7|B8ZZS7_HUMAN	Macrophage-capping protein OS=Homo sapiens GN=CAPG PE=4 SV=1	36.8157	0	70.75	1	5.40541	24	0	1	7.79
tr|B8ZZS7|B8ZZS7_HUMAN	Macrophage-capping protein OS=Homo sapiens GN=CAPG PE=4 SV=1	36.8157	0	57.12	1	7.50751	12	0	1	-10
tr|B1ARP8|B1ARP8_HUMAN	Mago-nashi homolog, proliferation-associated (Drosophila) OS=Homo sapiens GN=MAGOH PE=4 SV=1	12.8176	0.492795	43.94	1	7.33945	6	0	1	-10
tr|H3BNF2|H3BNF2_HUMAN	Major vault protein (Fragment) OS=Homo sapiens GN=MVP PE=4 SV=1	5.00854	0	63.04	1	19.0476	6	0	1	-10
tr|H3BNF6|H3BNF6_HUMAN	Major vault protein (Fragment) OS=Homo sapiens GN=MVP PE=4 SV=1	16.4625	0	63.04	1	5.55556	6	0	1	-10
tr|H3BP76|H3BP76_HUMAN	Major vault protein (Fragment) OS=Homo sapiens GN=MVP PE=4 SV=1	10.8456	0	63.04	1	8.51064	6	0	1	-10
tr|H3BQK6|H3BQK6_HUMAN	Major vault protein (Fragment) OS=Homo sapiens GN=MVP PE=4 SV=1	25.0761	0	63.04	1	3.63636	6	0	1	-10
tr|H3BRL2|H3BRL2_HUMAN	Major vault protein (Fragment) OS=Homo sapiens GN=MVP PE=4 SV=1	16.8868	0	63.04	1	5.36913	6	0	1	-10
tr|H3BUK7|H3BUK7_HUMAN	Major vault protein (Fragment) OS=Homo sapiens GN=MVP PE=4 SV=1	12.3304	0	63.04	1	7.47664	6	0	1	-10
sp|Q14764|MVP_HUMAN	Major vault protein OS=Homo sapiens GN=MVP PE=1 SV=4	99.2479	0	63.04	1	0.895857	6	0	1	-10
tr|H3BPZ2|H3BPZ2_HUMAN	Major vault protein OS=Homo sapiens GN=MVP PE=4 SV=1	4.45021	0	63.04	1	20.5128	6	0	1	-10
tr|H3BQE7|H3BQE7_HUMAN	Major vault protein OS=Homo sapiens GN=MVP PE=4 SV=1	9.17055	0	63.04	1	9.87654	6	0	1	-10
tr|H3BUP3|H3BUP3_HUMAN	Major vault protein OS=Homo sapiens GN=MVP PE=4 SV=1	6.73435	0	63.04	1	14.0351	6	0	1	-10
tr|Q5H907|Q5H907_HUMAN	Melanoma antigen family D, 2 OS=Homo sapiens GN=MAGED2 PE=2 SV=1	55.7433	0	49.19	1	2.11132	1	0	1	3.3
tr|Q5H909|Q5H909_HUMAN	Melanoma antigen family D, 2 OS=Homo sapiens GN=MAGED2 PE=2 SV=1	59.4708	0	49.19	1	2	1	0	1	3.3
tr|Q5H907|Q5H907_HUMAN	Melanoma antigen family D, 2 OS=Homo sapiens GN=MAGED2 PE=2 SV=1	55.7433	0.249564	58.57	1	2.30326	5	0	1	-10
sp|Q9UNF1|MAGD2_HUMAN	Melanoma-associated antigen D2 OS=Homo sapiens GN=MAGED2 PE=1 SV=2	64.8964	0	49.19	1	1.81518	1	0	1	3.3
sp|Q9UNF1|MAGD2_HUMAN	Melanoma-associated antigen D2 OS=Homo sapiens GN=MAGED2 PE=1 SV=2	64.8964	0.249564	58.57	1	1.9802	5	0	1	-10
tr|H7BXW3|H7BXW3_HUMAN	Melanoma-associated antigen D2 OS=Homo sapiens GN=MAGED2 PE=4 SV=1	63.0824	0	49.19	1	1.87075	1	0	1	3.3
tr|H7BXW3|H7BXW3_HUMAN	Melanoma-associated antigen D2 OS=Homo sapiens GN=MAGED2 PE=4 SV=1	63.0824	0.249564	58.57	1	2.04082	5	0	1	-10
tr|H0Y937|H0Y937_HUMAN	Melanoma-associated antigen D4 (Fragment) OS=Homo sapiens GN=MAGED4B PE=4 SV=1	3.73322	0.662508	33.11	1	39.3939	1	0	1	-4.96
tr|H7C2D6|H7C2D6_HUMAN	Mesencephalic astrocyte-derived neurotrophic factor (Fragment) OS=Homo sapiens GN=MANF PE=4 SV=1	7.84929	0.717954	90.63	2	21.1268	4	2064.99	0	0.32
sp|P55145|MANF_HUMAN	Mesencephalic astrocyte-derived neurotrophic factor OS=Homo sapiens GN=MANF PE=1 SV=3	20.6688	0.717954	90.63	2	8.24176	4	2064.99	0	0.32
sp|Q6P4Q7|CNNM4_HUMAN	Metal transporter CNNM4 OS=Homo sapiens GN=CNNM4 PE=1 SV=3	86.5339	0.43768	30.3	1	1.16129	1	0	1	-5.52
tr|B7Z1U0|B7Z1U0_HUMAN	Metal transporter CNNM4 OS=Homo sapiens GN=CNNM4 PE=2 SV=1	29.4489	0.43768	30.3	1	3.42205	1	0	1	-5.52
sp|P54105|ICLN_HUMAN	Methylosome subunit pICln OS=Homo sapiens GN=CLNS1A PE=1 SV=1	26.1809	0	78.44	2	7.173	37	0	1	0.07
tr|E9PJF4|E9PJF4_HUMAN	Methylosome subunit pICln OS=Homo sapiens GN=CLNS1A PE=4 SV=1	19.7129	0	78.44	2	9.49721	37	0	1	0.07
tr|E9PMI6|E9PMI6_HUMAN	Methylosome subunit pICln OS=Homo sapiens GN=CLNS1A PE=4 SV=1	18.2297	0	78.44	2	10.1796	37	0	1	0.07
tr|E9PQ83|E9PQ83_HUMAN	Methylosome subunit pICln OS=Homo sapiens GN=CLNS1A PE=4 SV=1	5.29776	0	78.44	2	34.6939	37	0	1	0.07
tr|J3KN38|J3KN38_HUMAN	Methylosome subunit pICln OS=Homo sapiens GN=CLNS1A PE=4 SV=1	22.3162	0	78.44	2	8.37438	37	0	1	0.07
tr|H7C456|H7C456_HUMAN	Microtubule-associated protein 4 (Fragment) OS=Homo sapiens GN=MAP4 PE=4 SV=1	31.5604	0	145.39	2	7.58621	18	12.51	0.024	0.27
sp|P27816|MAP4_HUMAN	Microtubule-associated protein 4 OS=Homo sapiens GN=MAP4 PE=1 SV=3	120.912	0	145.39	2	1.90972	18	12.51	0.024	0.27
tr|E7EVA0|E7EVA0_HUMAN	Microtubule-associated protein OS=Homo sapiens GN=MAP4 PE=4 SV=1	245.274	0	145.39	2	0.957771	18	12.51	0.024	0.27
tr|B9ZVR1|B9ZVR1_HUMAN	Microtubule-associated protein OS=Homo sapiens GN=MAP4 PE=4 SV=3	85.3245	0	145.39	2	2.7127	18	12.51	0.024	0.27
sp|Q15691|MARE1_HUMAN	Microtubule-associated protein RP/EB family member 1 OS=Homo sapiens GN=MAPRE1 PE=1 SV=3	29.9622	0.999969	85.76	1	5.97015	12	0	1	-10
tr|D6RAK1|D6RAK1_HUMAN	Microtubule-associated serine/threonine-protein kinase 4 OS=Homo sapiens GN=MAST4 PE=4 SV=1	39.406	0.427473	33.76	1	2.28571	2	0	1	-10
sp|Q9H5X1|FA96A_HUMAN	MIP18 family protein FAM96A OS=Homo sapiens GN=FAM96A PE=1 SV=1	18.3255	0.307755	39.6	1	8.125	1	0	1	-0.26
sp|P28482|MK01_HUMAN	Mitogen-activated protein kinase 1 OS=Homo sapiens GN=MAPK1 PE=1 SV=3	41.3452	0.499515	85.95	1	3.88889	8	0	1	-10
sp|P27361|MK03_HUMAN	Mitogen-activated protein kinase 3 OS=Homo sapiens GN=MAPK3 PE=1 SV=4	43.0901	0	37.06	1	3.69393	1	0	1	-10
tr|E9PJF0|E9PJF0_HUMAN	Mitogen-activated protein kinase 3 OS=Homo sapiens GN=MAPK3 PE=4 SV=1	35.6963	0	37.06	1	4.43038	1	0	1	-10
tr|E9PQW4|E9PQW4_HUMAN	Mitogen-activated protein kinase 3 OS=Homo sapiens GN=MAPK3 PE=4 SV=1	38.5038	0	37.06	1	4.12979	1	0	1	-10
sp|Q9Y3D0|MIP18_HUMAN	Mitotic spindle-associated MMXD complex subunit MIP18 OS=Homo sapiens GN=FAM96B PE=1 SV=1	17.6341	0.499385	46.33	1	13.4969	2	0	1	-10
tr|J3QLT9|J3QLT9_HUMAN	Mitotic spindle-associated MMXD complex subunit MIP18 OS=Homo sapiens GN=FAM96B PE=4 SV=1	3.63774	0.499385	46.33	1	61.1111	2	0	1	-10
sp|Q08AG7|MZT1_HUMAN	Mitotic-spindle organizing protein 1 OS=Homo sapiens GN=MZT1 PE=1 SV=2	8.4553	0.999983	113.16	1	25.6098	4	0	1	-10
sp|Q9UDY8|MALT1_HUMAN	Mucosa-associated lymphoid tissue lymphoma translocation protein 1 OS=Homo sapiens GN=MALT1 PE=1 SV=1	92.1951	0.477371	31.52	1	3.76214	3	0	1	-10
sp|P22234|PUR6_HUMAN	Multifunctional protein ADE2 OS=Homo sapiens GN=PAICS PE=1 SV=3	47.0311	0.325167	30.67	1	3.76471	2	0	1	0.07
sp|Q7Z7M0|MEGF8_HUMAN	Multiple epidermal growth factor-like domains protein 8 OS=Homo sapiens GN=MEGF8 PE=1 SV=2	302.884	0.510732	35.19	1	0.492091	1	0	1	-10
sp|Q9NR56|MBNL1_HUMAN	Muscleblind-like protein 1 OS=Homo sapiens GN=MBNL1 PE=1 SV=2	41.772	0	37.67	1	2.06186	6	0	1	-10
tr|C9JP00|C9JP00_HUMAN	Muscleblind-like protein 1 OS=Homo sapiens GN=MBNL1 PE=4 SV=1	37.8559	0	37.67	1	2.29885	6	0	1	-10
tr|E9PBW7|E9PBW7_HUMAN	Muscleblind-like protein 1 OS=Homo sapiens GN=MBNL1 PE=4 SV=1	36.9493	0	37.67	1	2.35294	6	0	1	-10
sp|Q9UL63|MKLN1_HUMAN	Muskelin OS=Homo sapiens GN=MKLN1 PE=1 SV=2	84.6955	0.497957	53.64	1	1.76871	2	0	1	-10
tr|F8WEY7|F8WEY7_HUMAN	Muskelin OS=Homo sapiens GN=MKLN1 PE=4 SV=1	19.4768	0.497957	53.64	1	7.64706	2	0	1	-10
tr|Q5BKV1|Q5BKV1_HUMAN	MYH9 protein OS=Homo sapiens GN=MYH9 PE=2 SV=1	24.7996	0.552434	87.76	2	12.844	3	1355.38	0.001	0.45
sp|Q86TC9|MYPN_HUMAN	Myopalladin OS=Homo sapiens GN=MYPN PE=1 SV=2	145.149	0.23853	42.16	1	0.681818	2	0	1	0.08
tr|F5GWA6|F5GWA6_HUMAN	Myopalladin OS=Homo sapiens GN=MYPN PE=4 SV=1	145.218	0.23853	42.16	1	0.681818	2	0	1	0.08
sp|P60660|MYL6_HUMAN	Myosin light polypeptide 6 OS=Homo sapiens GN=MYL6 PE=1 SV=2	16.9011	0	265.07	4	13.245	73	20.65	0.004	0.19
tr|F8VZV5|F8VZV5_HUMAN	Myosin light polypeptide 6 OS=Homo sapiens GN=MYL6 PE=4 SV=1	14.9933	0	265.07	4	14.8148	73	20.65	0.004	0.19
tr|F8W1R7|F8W1R7_HUMAN	Myosin light polypeptide 6 OS=Homo sapiens GN=MYL6 PE=4 SV=1	16.2618	0	265.07	4	13.7931	73	20.65	0.004	0.19
tr|G3V1V0|G3V1V0_HUMAN	Myosin light polypeptide 6 OS=Homo sapiens GN=MYL6 PE=4 SV=1	18.0075	0	265.07	4	12.4224	73	20.65	0.004	0.19
tr|G3V1Y7|G3V1Y7_HUMAN	Myosin light polypeptide 6 OS=Homo sapiens GN=MYL6 PE=4 SV=1	13.1322	0	265.07	4	17.3913	73	20.65	0.004	0.19
sp|Q7Z406|MYH14_HUMAN	Myosin-14 OS=Homo sapiens GN=MYH14 PE=1 SV=2	227.714	0	35.61	1	0.451128	1	0	1	-10
tr|F2Z2U8|F2Z2U8_HUMAN	Myosin-14 OS=Homo sapiens GN=MYH14 PE=4 SV=1	231.057	0	35.61	1	0.443787	1	0	1	-10
tr|G8JLL9|G8JLL9_HUMAN	Myosin-14 OS=Homo sapiens GN=MYH14 PE=4 SV=1	231.882	0	35.61	1	0.442043	1	0	1	-10
sp|P35579|MYH9_HUMAN	Myosin-9 OS=Homo sapiens GN=MYH9 PE=1 SV=4	226.374	0.552434	87.76	2	1.42857	3	1355.38	0.001	0.45
tr|B1AH99|B1AH99_HUMAN	Myosin, heavy chain 9, non-muscle (Fragment) OS=Homo sapiens GN=MYH9 PE=4 SV=1	11.5369	0.552434	87.76	2	27.1845	3	1355.38	0.001	0.45
tr|H7C1L7|H7C1L7_HUMAN	N-acetyl-D-glucosamine kinase (Fragment) OS=Homo sapiens GN=NAGK PE=4 SV=1	17.6248	0.249424	60.1	1	7.55814	4	0	1	-10
tr|H7C3G9|H7C3G9_HUMAN	N-acetyl-D-glucosamine kinase (Fragment) OS=Homo sapiens GN=NAGK PE=4 SV=1	38.9828	0.249424	60.1	1	3.59116	4	0	1	-10
sp|Q9UJ70|NAGK_HUMAN	N-acetyl-D-glucosamine kinase OS=Homo sapiens GN=NAGK PE=1 SV=4	37.3339	0.249424	60.1	1	3.77907	4	0	1	-10
tr|B4DLZ5|B4DLZ5_HUMAN	N-acetyl-D-glucosamine kinase OS=Homo sapiens GN=NAGK PE=2 SV=1	41.9932	0.249424	60.1	1	3.33333	4	0	1	-10
tr|C9JNV3|C9JNV3_HUMAN	N-alpha-acetyltransferase 38, NatC auxiliary subunit (Fragment) OS=Homo sapiens GN=NAA38 PE=4 SV=1	8.3434	0.333004	64.07	1	12.8205	8	0	1	-10
sp|O95777|NAA38_HUMAN	N-alpha-acetyltransferase 38, NatC auxiliary subunit OS=Homo sapiens GN=NAA38 PE=1 SV=3	10.3783	0.333004	64.07	1	10.4167	8	0	1	-10
tr|F2Z2Y6|F2Z2Y6_HUMAN	N-alpha-acetyltransferase 38, NatC auxiliary subunit OS=Homo sapiens GN=NAA38 PE=4 SV=1	7.34879	0.333004	64.07	1	14.9254	8	0	1	-10
sp|Q9BV86|NTM1A_HUMAN	N-terminal Xaa-Pro-Lys N-methyltransferase 1 OS=Homo sapiens GN=NTMT1 PE=1 SV=3	25.3528	0.470626	55.11	1	5.38117	1	0	1	0.52
sp|O94760|DDAH1_HUMAN	N(G),N(G)-dimethylarginine dimethylaminohydrolase 1 OS=Homo sapiens GN=DDAH1 PE=1 SV=3	31.0839	0.927041	37.96	1	3.85965	1	0	1	-10
tr|J3QRP6|J3QRP6_HUMAN	Na(+)/H(+) exchange regulatory cofactor NHE-RF1 (Fragment) OS=Homo sapiens GN=SLC9A3R1 PE=4 SV=1	22.8395	0.49991	77.71	1	5.5814	5	0	1	-10
sp|O14745|NHRF1_HUMAN	Na(+)/H(+) exchange regulatory cofactor NHE-RF1 OS=Homo sapiens GN=SLC9A3R1 PE=1 SV=4	38.8266	0.49991	77.71	1	3.35196	5	0	1	-10
sp|P40261|NNMT_HUMAN	Nicotinamide N-methyltransferase OS=Homo sapiens GN=NNMT PE=1 SV=1	29.5371	1	178.34	4	6.81818	18	1.59	0.335	0.11
tr|C9JF35|C9JF35_HUMAN	Nicotinamide phosphoribosyltransferase (Fragment) OS=Homo sapiens GN=NAMPT PE=4 SV=1	7.17056	0.493947	80	2	36.6667	3	4201.99	0	0.46
tr|C9JG65|C9JG65_HUMAN	Nicotinamide phosphoribosyltransferase (Fragment) OS=Homo sapiens GN=NAMPT PE=4 SV=1	10.4484	0.493947	80	2	25	3	4201.99	0	0.46
sp|P43490|NAMPT_HUMAN	Nicotinamide phosphoribosyltransferase OS=Homo sapiens GN=NAMPT PE=1 SV=1	55.4686	0.493947	80	2	4.48065	3	4201.99	0	0.46
tr|Q6P4H7|Q6P4H7_HUMAN	NIP30 protein OS=Homo sapiens GN=NIP30 PE=2 SV=1	10.0449	0	36.48	1	17.284	2	0	1	0.19
tr|A9UJP8|A9UJP8_HUMAN	Novel protein (Fragment) OS=Homo sapiens GN=TTC38 PE=4 SV=1	28.9863	0	45.78	1	2.6616	1	0	1	-10
tr|Q5JQQ4|Q5JQQ4_HUMAN	Novel protein OS=Homo sapiens GN=RP11-529I10.4 PE=2 SV=1	19.456	0.32718	47.48	1	5.88235	6	0	1	-10
tr|H3BM93|H3BM93_HUMAN	Nuclear pore complex protein Nup93 (Fragment) OS=Homo sapiens GN=NUP93 PE=4 SV=1	19.84	0	44.23	1	17.4157	2	0	1	-10
tr|H3BRI8|H3BRI8_HUMAN	Nuclear pore complex protein Nup93 (Fragment) OS=Homo sapiens GN=NUP93 PE=4 SV=1	17.0057	0	44.23	1	20.5298	2	0	1	-10
tr|H3BV11|H3BV11_HUMAN	Nuclear pore complex protein Nup93 (Fragment) OS=Homo sapiens GN=NUP93 PE=4 SV=1	15.2027	0	44.23	1	22.7941	2	0	1	-10
sp|Q8N1F7|NUP93_HUMAN	Nuclear pore complex protein Nup93 OS=Homo sapiens GN=NUP93 PE=1 SV=2	93.4116	0	44.23	1	3.7851	2	0	1	-10
tr|H3BVG0|H3BVG0_HUMAN	Nuclear pore complex protein Nup93 OS=Homo sapiens GN=NUP93 PE=4 SV=1	99.4743	0	44.23	1	3.52273	2	0	1	-10
sp|Q8TAT6|NPL4_HUMAN	Nuclear protein localization protein 4 homolog OS=Homo sapiens GN=NPLOC4 PE=1 SV=3	68.0589	0.318699	59.36	1	1.15132	4	0	1	-10
tr|I3L4U9|I3L4U9_HUMAN	Nuclear protein localization protein 4 homolog OS=Homo sapiens GN=NPLOC4 PE=4 SV=1	14.9658	0.318699	59.36	1	5.18519	4	0	1	-10
tr|H3BRV9|H3BRV9_HUMAN	Nuclear transport factor 2 (Fragment) OS=Homo sapiens GN=NUTF2 PE=4 SV=1	12.133	0.754638	170.37	4	16.8224	19	28.15	0.002	0.16
sp|P61970|NTF2_HUMAN	Nuclear transport factor 2 OS=Homo sapiens GN=NUTF2 PE=1 SV=1	14.451	0.754638	170.37	4	14.1732	19	28.15	0.002	0.16
tr|J3QS01|J3QS01_HUMAN	Nuclear transport factor 2 OS=Homo sapiens GN=NUTF2 PE=4 SV=1	10.9995	0.754638	170.37	4	18.5567	19	28.15	0.002	0.16
tr|E5RGW4|E5RGW4_HUMAN	Nucleophosmin (Fragment) OS=Homo sapiens GN=NPM1 PE=4 SV=1	6.8401	0.249822	111.58	1	25.4237	7	0	1	-10
sp|P06748|NPM_HUMAN	Nucleophosmin OS=Homo sapiens GN=NPM1 PE=1 SV=2	32.5368	0.249822	111.58	1	5.10204	7	0	1	-10
sp|O75607|NPM3_HUMAN	Nucleoplasmin-3 OS=Homo sapiens GN=NPM3 PE=1 SV=3	19.3134	0.999995	137.14	2	8.98876	11	0	1	-10
tr|Q5SWX9|Q5SWX9_HUMAN	Nucleoprotein TPR (Fragment) OS=Homo sapiens GN=TPR PE=2 SV=1	16.4673	0.49961	66.83	1	6.66667	14	0	1	-10
sp|P12270|TPR_HUMAN	Nucleoprotein TPR OS=Homo sapiens GN=TPR PE=1 SV=3	267.113	0.49961	66.83	1	0.423191	14	0	1	-10
sp|Q6DKJ4|NXN_HUMAN	Nucleoredoxin OS=Homo sapiens GN=NXN PE=1 SV=2	48.3436	0.999969	81.66	2	6.43678	3	11314.7	0	0.75
tr|F8W543|F8W543_HUMAN	Nucleosome assembly protein 1-like 1 OS=Homo sapiens GN=NAP1L1 PE=3 SV=1	38.1585	0.972172	42.71	1	2.43902	5	0	1	-10
sp|Q96RE7|NACC1_HUMAN	Nucleus accumbens-associated protein 1 OS=Homo sapiens GN=NACC1 PE=1 SV=1	57.2038	0.999998	82.14	1	4.36433	4	0	1	-10
sp|Q96RS6|NUDC1_HUMAN	NudC domain-containing protein 1 OS=Homo sapiens GN=NUDCD1 PE=1 SV=2	66.6953	0.496138	50.95	1	1.71527	6	0	1	-10
tr|E5RGX7|E5RGX7_HUMAN	NudC domain-containing protein 1 OS=Homo sapiens GN=NUDCD1 PE=4 SV=1	12.6292	0.496138	50.95	1	9.25926	6	0	1	-10
sp|Q8WVJ2|NUDC2_HUMAN	NudC domain-containing protein 2 OS=Homo sapiens GN=NUDCD2 PE=1 SV=1	17.6467	0.439665	36.9	1	4.4586	2	0	1	-10
tr|E5RFP0|E5RFP0_HUMAN	NudC domain-containing protein 2 OS=Homo sapiens GN=NUDCD2 PE=4 SV=1	14.7182	0.439665	36.9	1	5.30303	2	0	1	-10
tr|H0YG37|H0YG37_HUMAN	Oligoribonuclease, mitochondrial (Fragment) OS=Homo sapiens GN=REXO2 PE=4 SV=1	9.724	0	48.42	1	10	2	0	1	-10
tr|H0YGR4|H0YGR4_HUMAN	Oligoribonuclease, mitochondrial (Fragment) OS=Homo sapiens GN=REXO2 PE=4 SV=1	22.1034	0	48.42	1	4.6875	2	0	1	-10
sp|Q9Y3B8|ORN_HUMAN	Oligoribonuclease, mitochondrial OS=Homo sapiens GN=REXO2 PE=1 SV=3	26.7976	0	48.42	1	3.79747	2	0	1	-10
tr|Q9BTR4|Q9BTR4_HUMAN	Oligoribonuclease, mitochondrial OS=Homo sapiens GN=REXO2 PE=2 SV=1	8.22806	0	48.42	1	11.3924	2	0	1	-10
tr|F5GYG5|F5GYG5_HUMAN	Oligoribonuclease, mitochondrial OS=Homo sapiens GN=REXO2 PE=4 SV=1	25.2407	0	48.42	1	4.05405	2	0	1	-10
tr|F5H6P8|F5H6P8_HUMAN	Oligoribonuclease, mitochondrial OS=Homo sapiens GN=REXO2 PE=4 SV=1	9.09255	0	48.42	1	10.5882	2	0	1	-10
tr|F5H784|F5H784_HUMAN	Oligoribonuclease, mitochondrial OS=Homo sapiens GN=REXO2 PE=4 SV=1	13.1244	0	48.42	1	7.43802	2	0	1	-10
tr|F5H7P1|F5H7P1_HUMAN	Oligoribonuclease, mitochondrial OS=Homo sapiens GN=REXO2 PE=4 SV=1	7.06451	0	48.42	1	13.4328	2	0	1	-10
tr|Q5SZ59|Q5SZ59_HUMAN	OTU domain containing 7B (Fragment) OS=Homo sapiens GN=OTUD7B PE=2 SV=1	47.5509	0	62.74	1	2.34192	3	0	1	-10
tr|H0YB21|H0YB21_HUMAN	OTU domain-containing protein 6B (Fragment) OS=Homo sapiens GN=OTUD6B PE=4 SV=1	14.9802	0.499997	102.28	1	13.2812	11	0	1	-10
sp|Q8N6M0|OTU6B_HUMAN	OTU domain-containing protein 6B OS=Homo sapiens GN=OTUD6B PE=1 SV=1	33.7735	0.499997	102.28	1	5.80205	11	0	1	-10
tr|H0YN66|H0YN66_HUMAN	OTU domain-containing protein 7A (Fragment) OS=Homo sapiens GN=OTUD7A PE=4 SV=1	12.201	0	62.74	1	9.09091	3	0	1	-10
sp|Q8TE49|OTU7A_HUMAN	OTU domain-containing protein 7A OS=Homo sapiens GN=OTUD7A PE=1 SV=1	100.596	0	62.74	1	1.07991	3	0	1	-10
tr|H0YMI7|H0YMI7_HUMAN	OTU domain-containing protein 7A OS=Homo sapiens GN=OTUD7A PE=4 SV=1	12.0731	0	62.74	1	8.84956	3	0	1	-10
sp|Q6GQQ9|OTU7B_HUMAN	OTU domain-containing protein 7B OS=Homo sapiens GN=OTUD7B PE=1 SV=1	92.45	0	62.74	1	1.18624	3	0	1	-10
sp|Q15645|PCH2_HUMAN	Pachytene checkpoint protein 2 homolog OS=Homo sapiens GN=TRIP13 PE=1 SV=2	48.5025	0.354511	44.13	1	3.24074	1	0	1	0.09
sp|Q6P1J9|CDC73_HUMAN	Parafibromin OS=Homo sapiens GN=CDC73 PE=1 SV=1	60.5211	0.940506	54.24	1	1.50659	8	0	1	-10
sp|P0CW24|PNM6A_HUMAN	Paraneoplastic antigen-like protein 6A OS=Homo sapiens GN=PNMA6A PE=2 SV=1	43.9605	0.139936	41.12	1	2.25564	1	0	1	-10
sp|P0C5W0|PNM6B_HUMAN	Paraneoplastic antigen-like protein 6B OS=Homo sapiens GN=PNMA6B PE=2 SV=1	43.9605	0.139936	41.12	1	2.25564	1	0	1	-10
sp|P0CW26|PNM6C_HUMAN	Paraneoplastic antigen-like protein 6C OS=Homo sapiens GN=PNMA6C PE=2 SV=1	43.8294	0.139936	41.12	1	2.25564	1	0	1	-10
sp|P0CZ20|PNM6D_HUMAN	Paraneoplastic antigen-like protein 6D OS=Homo sapiens GN=PNMA6D PE=3 SV=1	43.8294	0.139936	41.12	1	2.25564	1	0	1	-10
sp|P49023|PAXI_HUMAN	Paxillin OS=Homo sapiens GN=PXN PE=1 SV=3	64.4458	0.308233	43.88	1	3.5533	1	0	1	0.59
tr|Q56VN4|Q56VN4_HUMAN	PDZ and LIM domain 5 OS=Homo sapiens GN=PDLIM5 PE=1 SV=1	15.0887	0	59.92	1	11.7647	2	0	1	-10
sp|O00151|PDLI1_HUMAN	PDZ and LIM domain protein 1 OS=Homo sapiens GN=PDLIM1 PE=1 SV=4	36.031	0.999843	79.9	1	4.86322	16	0	1	-10
sp|Q96HC4|PDLI5_HUMAN	PDZ and LIM domain protein 5 OS=Homo sapiens GN=PDLIM5 PE=1 SV=5	63.8865	0	59.92	1	2.68456	2	0	1	-10
tr|D3YTJ1|D3YTJ1_HUMAN	PDZ and LIM domain protein 5 OS=Homo sapiens GN=PDLIM5 PE=4 SV=1	25.8673	0	59.92	1	6.83761	2	0	1	-10
tr|D6RAA1|D6RAA1_HUMAN	PDZ and LIM domain protein 5 OS=Homo sapiens GN=PDLIM5 PE=4 SV=1	4.32715	0	59.92	1	42.1053	2	0	1	-10
tr|D6RB78|D6RB78_HUMAN	PDZ and LIM domain protein 5 OS=Homo sapiens GN=PDLIM5 PE=4 SV=1	67.6676	0	59.92	1	2.56	2	0	1	-10
tr|D6RGG6|D6RGG6_HUMAN	PDZ and LIM domain protein 5 OS=Homo sapiens GN=PDLIM5 PE=4 SV=1	5.2806	0	59.92	1	34.0426	2	0	1	-10
tr|E9PBF5|E9PBF5_HUMAN	PDZ and LIM domain protein 5 OS=Homo sapiens GN=PDLIM5 PE=4 SV=1	52.5938	0	59.92	1	3.31263	2	0	1	-10
tr|F5H0X8|F5H0X8_HUMAN	PDZ and LIM domain protein 5 OS=Homo sapiens GN=PDLIM5 PE=4 SV=1	23.8415	0	59.92	1	7.47664	2	0	1	-10
tr|E9PMH2|E9PMH2_HUMAN	Peptidyl-prolyl cis-trans isomerase (Fragment) OS=Homo sapiens GN=AIP PE=4 SV=1	22.9324	0	30.69	1	3	1	0	1	-10
tr|E9PPD7|E9PPD7_HUMAN	Peptidyl-prolyl cis-trans isomerase (Fragment) OS=Homo sapiens GN=AIP PE=4 SV=1	25.5348	0	30.69	1	2.6087	1	0	1	-10
sp|P62937|PPIA_HUMAN	Peptidyl-prolyl cis-trans isomerase A OS=Homo sapiens GN=PPIA PE=1 SV=2	17.9829	0.821746	397.56	6	11.5152	240	2.28	0.157	0.08
sp|P62937|PPIA_HUMAN	Peptidyl-prolyl cis-trans isomerase A OS=Homo sapiens GN=PPIA PE=1 SV=2	17.9829	0.754026	410.36	5	11.5152	158	0	1	-10
tr|E5RIZ5|E5RIZ5_HUMAN	Peptidyl-prolyl cis-trans isomerase A OS=Homo sapiens GN=PPIA PE=4 SV=1	6.15595	0.821746	397.56	6	32.7586	240	2.28	0.157	0.08
tr|E5RIZ5|E5RIZ5_HUMAN	Peptidyl-prolyl cis-trans isomerase A OS=Homo sapiens GN=PPIA PE=4 SV=1	6.15595	0.754026	410.36	5	32.7586	158	0	1	-10
sp|P62942|FKB1A_HUMAN	Peptidyl-prolyl cis-trans isomerase FKBP1A OS=Homo sapiens GN=FKBP1A PE=1 SV=2	11.9251	1	167.44	2	12.037	35	1.24	0.327	0.04
sp|Q00688|FKBP3_HUMAN	Peptidyl-prolyl cis-trans isomerase FKBP3 OS=Homo sapiens GN=FKBP3 PE=1 SV=1	25.1433	0.441331	46.25	1	3.125	4	0	1	-10
tr|G3V5F2|G3V5F2_HUMAN	Peptidyl-prolyl cis-trans isomerase FKBP3 OS=Homo sapiens GN=FKBP3 PE=4 SV=1	7.20268	0.441331	46.25	1	10.7692	4	0	1	-10
tr|C9J5S7|C9J5S7_HUMAN	Peptidyl-prolyl cis-trans isomerase OS=Homo sapiens GN=PPIA PE=3 SV=1	13.1814	0.821746	397.56	6	15.7025	240	2.28	0.157	0.08
tr|F8WE65|F8WE65_HUMAN	Peptidyl-prolyl cis-trans isomerase OS=Homo sapiens GN=PPIA PE=3 SV=1	12.9953	0.821746	397.56	6	15.8333	240	2.28	0.157	0.08
tr|C9J5S7|C9J5S7_HUMAN	Peptidyl-prolyl cis-trans isomerase OS=Homo sapiens GN=PPIA PE=3 SV=1	13.1814	0.754026	410.36	5	15.7025	158	0	1	-10
tr|F8WE65|F8WE65_HUMAN	Peptidyl-prolyl cis-trans isomerase OS=Homo sapiens GN=PPIA PE=3 SV=1	12.9953	0.754026	410.36	5	15.8333	158	0	1	-10
sp|Q06830|PRDX1_HUMAN	Peroxiredoxin-1 OS=Homo sapiens GN=PRDX1 PE=1 SV=1	22.0783	0.601138	42.55	1	6.53266	1	0	1	0.05
sp|P30041|PRDX6_HUMAN	Peroxiredoxin-6 OS=Homo sapiens GN=PRDX6 PE=1 SV=3	25.0012	0.995249	73.35	1	4.91071	6	0	1	-10
tr|C9J0V6|C9J0V6_HUMAN	PERQ amino acid-rich with GYF domain-containing protein 2 (Fragment) OS=Homo sapiens GN=GIGYF2 PE=4 SV=1	11.7681	0	68.36	1	14.1509	2	0	1	-10
tr|C9JHT0|C9JHT0_HUMAN	PERQ amino acid-rich with GYF domain-containing protein 2 (Fragment) OS=Homo sapiens GN=GIGYF2 PE=4 SV=1	12.3524	0	68.36	1	13.2743	2	0	1	-10
tr|C9JHW1|C9JHW1_HUMAN	PERQ amino acid-rich with GYF domain-containing protein 2 (Fragment) OS=Homo sapiens GN=GIGYF2 PE=4 SV=1	81.7202	0	68.36	1	2.08333	2	0	1	-10
tr|C9JPV7|C9JPV7_HUMAN	PERQ amino acid-rich with GYF domain-containing protein 2 (Fragment) OS=Homo sapiens GN=GIGYF2 PE=4 SV=1	10.4684	0	68.36	1	16.129	2	0	1	-10
tr|C9JRZ2|C9JRZ2_HUMAN	PERQ amino acid-rich with GYF domain-containing protein 2 (Fragment) OS=Homo sapiens GN=GIGYF2 PE=4 SV=1	12.5085	0	68.36	1	13.0435	2	0	1	-10
tr|C9JW88|C9JW88_HUMAN	PERQ amino acid-rich with GYF domain-containing protein 2 (Fragment) OS=Homo sapiens GN=GIGYF2 PE=4 SV=1	7.38163	0	68.36	1	22.0588	2	0	1	-10
tr|C9JXQ0|C9JXQ0_HUMAN	PERQ amino acid-rich with GYF domain-containing protein 2 (Fragment) OS=Homo sapiens GN=GIGYF2 PE=4 SV=1	11.1287	0	68.36	1	15	2	0	1	-10
tr|E7ESB6|E7ESB6_HUMAN	PERQ amino acid-rich with GYF domain-containing protein 2 (Fragment) OS=Homo sapiens GN=GIGYF2 PE=4 SV=1	96.1636	0	68.36	1	1.79426	2	0	1	-10
sp|Q6Y7W6|PERQ2_HUMAN	PERQ amino acid-rich with GYF domain-containing protein 2 OS=Homo sapiens GN=GIGYF2 PE=1 SV=1	149.96	0	68.36	1	1.15473	2	0	1	-10
tr|E9PBB0|E9PBB0_HUMAN	PERQ amino acid-rich with GYF domain-containing protein 2 OS=Homo sapiens GN=GIGYF2 PE=4 SV=1	149.377	0	68.36	1	1.16009	2	0	1	-10
tr|F8WCD5|F8WCD5_HUMAN	PERQ amino acid-rich with GYF domain-containing protein 2 OS=Homo sapiens GN=GIGYF2 PE=4 SV=1	10.4044	0	68.36	1	16.3043	2	0	1	-10
tr|I1E4Y6|I1E4Y6_HUMAN	PERQ amino acid-rich with GYF domain-containing protein 2 OS=Homo sapiens GN=GIGYF2 PE=4 SV=1	152.416	0	68.36	1	1.1355	2	0	1	-10
tr|Q1ET66|Q1ET66_HUMAN	Phenol sulfotransferase 1A5*1A possible alternative splicing form OS=Homo sapiens GN=ST1A5 PE=2 SV=1	34.7393	0	32.94	1	6.64452	1	0	1	0.3
sp|Q9Y285|SYFA_HUMAN	Phenylalanine--tRNA ligase alpha subunit OS=Homo sapiens GN=FARSA PE=1 SV=3	57.5095	0.499913	82.89	1	2.16535	12	0	1	-10
tr|B4E363|B4E363_HUMAN	Phenylalanine--tRNA ligase alpha subunit OS=Homo sapiens GN=FARSA PE=2 SV=1	54.1058	0.499913	82.89	1	2.30608	12	0	1	-10
sp|Q9H2J4|PDCL3_HUMAN	Phosducin-like protein 3 OS=Homo sapiens GN=PDCL3 PE=1 SV=1	27.5791	0.999435	65.34	1	6.27615	2	0	1	-10
tr|D6RCQ8|D6RCQ8_HUMAN	Phosphoacetylglucosamine mutase (Fragment) OS=Homo sapiens GN=PGM3 PE=4 SV=1	16.0582	0.363069	93.61	2	6.12245	6	0	1	-0.05
sp|O95394|AGM1_HUMAN	Phosphoacetylglucosamine mutase OS=Homo sapiens GN=PGM3 PE=1 SV=1	59.7963	0.363069	93.61	2	1.66052	6	0	1	-0.05
tr|D6RF12|D6RF12_HUMAN	Phosphoacetylglucosamine mutase OS=Homo sapiens GN=PGM3 PE=3 SV=1	62.2844	0.363069	93.61	2	1.59011	6	0	1	-0.05
tr|D6RCD1|D6RCD1_HUMAN	Phosphoacetylglucosamine mutase OS=Homo sapiens GN=PGM3 PE=4 SV=1	7.73304	0.363069	93.61	2	12.6761	6	0	1	-0.05
tr|D6RB58|D6RB58_HUMAN	Phosphoethanolamine/phosphocholine phosphatase (Fragment) OS=Homo sapiens GN=PHOSPHO1 PE=4 SV=1	18.2109	0	33.12	1	4.81928	1	0	1	-10
tr|D6RHH9|D6RHH9_HUMAN	Phosphoethanolamine/phosphocholine phosphatase (Fragment) OS=Homo sapiens GN=PHOSPHO1 PE=4 SV=1	22.7303	0	33.12	1	3.92157	1	0	1	-10
tr|D6RIT6|D6RIT6_HUMAN	Phosphoethanolamine/phosphocholine phosphatase (Fragment) OS=Homo sapiens GN=PHOSPHO1 PE=4 SV=1	12.37	0	33.12	1	7.20721	1	0	1	-10
tr|I3L4N1|I3L4N1_HUMAN	Phosphoethanolamine/phosphocholine phosphatase (Fragment) OS=Homo sapiens GN=PHOSPHO1 PE=4 SV=1	9.73374	0	33.12	1	9.30233	1	0	1	-10
sp|Q8TCT1|PHOP1_HUMAN	Phosphoethanolamine/phosphocholine phosphatase OS=Homo sapiens GN=PHOSPHO1 PE=1 SV=1	29.6758	0	33.12	1	2.99625	1	0	1	-10
tr|E9PAM0|E9PAM0_HUMAN	Phosphoethanolamine/phosphocholine phosphatase OS=Homo sapiens GN=PHOSPHO1 PE=4 SV=1	32.312	0	33.12	1	2.73973	1	0	1	-10
sp|Q96G03|PGM2_HUMAN	Phosphoglucomutase-2 OS=Homo sapiens GN=PGM2 PE=1 SV=4	68.2224	0.315936	38.51	1	2.12418	4	0	1	-10
tr|E7ENQ8|E7ENQ8_HUMAN	Phosphoglucomutase-2 OS=Homo sapiens GN=PGM2 PE=4 SV=1	21.9647	0.315936	38.51	1	6.66667	4	0	1	-10
tr|E9PD70|E9PD70_HUMAN	Phosphoglucomutase-2 OS=Homo sapiens GN=PGM2 PE=4 SV=1	9.51279	0.315936	38.51	1	15.1163	4	0	1	-10
sp|P00558|PGK1_HUMAN	Phosphoglycerate kinase 1 OS=Homo sapiens GN=PGK1 PE=1 SV=3	44.5681	0.808129	123	3	3.35731	8	0.67	0.5	0.17
tr|E7ERH5|E7ERH5_HUMAN	Phosphoglycerate kinase OS=Homo sapiens GN=PGK1 PE=3 SV=1	29.9815	0.808129	123	3	4.98221	8	0.67	0.5	0.17
sp|P18669|PGAM1_HUMAN	Phosphoglycerate mutase 1 OS=Homo sapiens GN=PGAM1 PE=1 SV=2	28.7678	0.897402	199.71	4	3.54331	25	3.24	0.146	0.14
sp|O15305|PMM2_HUMAN	Phosphomannomutase 2 OS=Homo sapiens GN=PMM2 PE=1 SV=1	28.0462	0	66.55	1	8.13008	26	0	1	-10
tr|B7Z6R0|B7Z6R0_HUMAN	Phosphomannomutase 2 OS=Homo sapiens GN=PMM2 PE=4 SV=1	13.4012	0	66.55	1	16.8067	26	0	1	-10
tr|H3BM92|H3BM92_HUMAN	Phosphomannomutase 2 OS=Homo sapiens GN=PMM2 PE=4 SV=1	7.17865	0	66.55	1	30.303	26	0	1	-10
tr|H3BNY9|H3BNY9_HUMAN	Phosphomannomutase 2 OS=Homo sapiens GN=PMM2 PE=4 SV=1	9.94727	0	66.55	1	21.978	26	0	1	-10
tr|H3BR08|H3BR08_HUMAN	Phosphomannomutase 2 OS=Homo sapiens GN=PMM2 PE=4 SV=1	7.2597	0	66.55	1	30.7692	26	0	1	-10
tr|H3BRM0|H3BRM0_HUMAN	Phosphomannomutase 2 OS=Homo sapiens GN=PMM2 PE=4 SV=1	17.4807	0	66.55	1	12.9032	26	0	1	-10
tr|H3BT06|H3BT06_HUMAN	Phosphomannomutase 2 OS=Homo sapiens GN=PMM2 PE=4 SV=1	10.3474	0	66.55	1	22.2222	26	0	1	-10
tr|H3BV34|H3BV34_HUMAN	Phosphomannomutase 2 OS=Homo sapiens GN=PMM2 PE=4 SV=1	7.53081	0	66.55	1	28.5714	26	0	1	-10
sp|Q9HAB8|PPCS_HUMAN	Phosphopantothenate--cysteine ligase OS=Homo sapiens GN=PPCS PE=1 SV=2	33.9658	0.332302	55.99	1	5.46624	2	0	1	-10
tr|Q5VVM2|Q5VVM2_HUMAN	Phosphopantothenate--cysteine ligase OS=Homo sapiens GN=PPCS PE=2 SV=1	6.34012	0.332302	55.99	1	30.3571	2	0	1	-10
tr|Q5VVM3|Q5VVM3_HUMAN	Phosphopantothenate--cysteine ligase OS=Homo sapiens GN=PPCS PE=2 SV=1	22.6256	0.332302	55.99	1	7.98122	2	0	1	-10
tr|E9PBS1|E9PBS1_HUMAN	Phosphoribosylaminoimidazole-succinocarboxamide synthase (Fragment) OS=Homo sapiens GN=PAICS PE=4 SV=1	45.6044	0.325167	30.67	1	3.87409	2	0	1	0.07
sp|O15067|PUR4_HUMAN	Phosphoribosylformylglycinamidine synthase OS=Homo sapiens GN=PFAS PE=1 SV=4	144.625	0.966226	136.89	2	1.71898	8	4.72	0.095	3.13
tr|C9JBI3|C9JBI3_HUMAN	Phosphoserine phosphatase (Fragment) OS=Homo sapiens GN=PSPH PE=4 SV=1	20.7137	0.374292	65.82	2	4.27807	3	0	1	-10
tr|C9JEJ7|C9JEJ7_HUMAN	Phosphoserine phosphatase (Fragment) OS=Homo sapiens GN=PSPH PE=4 SV=1	5.05641	0.374292	65.82	2	17.3913	3	0	1	-10
sp|P78330|SERB_HUMAN	Phosphoserine phosphatase OS=Homo sapiens GN=PSPH PE=1 SV=2	24.9739	0.374292	65.82	2	3.55556	3	0	1	-10
tr|F8WD74|F8WD74_HUMAN	Phosphoserine phosphatase OS=Homo sapiens GN=PSPH PE=4 SV=1	9.73074	0.374292	65.82	2	8.88889	3	0	1	-10
sp|P13797|PLST_HUMAN	Plastin-3 OS=Homo sapiens GN=PLS3 PE=1 SV=4	70.7482	0.748972	111.55	2	3.33333	9	3661.44	0	0.43
tr|F2Z2Z9|F2Z2Z9_HUMAN	Plastin-3 OS=Homo sapiens GN=PLS3 PE=4 SV=1	4.7503	0.748972	111.55	2	50	9	3661.44	0	0.43
sp|P68402|PA1B2_HUMAN	Platelet-activating factor acetylhydrolase IB subunit beta OS=Homo sapiens GN=PAFAH1B2 PE=1 SV=1	25.5351	0.429986	134.47	2	9.60699	10	0	1	-10
tr|E9PLP3|E9PLP3_HUMAN	Platelet-activating factor acetylhydrolase IB subunit beta OS=Homo sapiens GN=PAFAH1B2 PE=4 SV=1	22.7016	0.429986	134.47	2	10.8911	10	0	1	-10
sp|Q15102|PA1B3_HUMAN	Platelet-activating factor acetylhydrolase IB subunit gamma OS=Homo sapiens GN=PAFAH1B3 PE=1 SV=1	25.7002	1	130.75	2	9.09091	12	6.03	0.07	0.1
tr|G5E9U9|G5E9U9_HUMAN	Poly (ADP-ribose) polymerase family, member 12, isoform CRA_a OS=Homo sapiens GN=PARP12 PE=4 SV=1	47.4365	0.499997	73.68	1	6.19048	4	0	1	-10
sp|Q9H0J9|PAR12_HUMAN	Poly [ADP-ribose] polymerase 12 OS=Homo sapiens GN=PARP12 PE=1 SV=1	78.9951	0.499997	73.68	1	3.70899	4	0	1	-10
sp|Q9NX46|ARHL2_HUMAN	Poly(ADP-ribose) glycohydrolase ARH3 OS=Homo sapiens GN=ADPRHL2 PE=1 SV=1	38.9042	0.999438	68.56	1	4.6832	2	0	1	-10
sp|Q86U42|PABP2_HUMAN	Polyadenylate-binding protein 2 OS=Homo sapiens GN=PABPN1 PE=1 SV=3	32.711	0.499973	91.37	1	5.22876	6	0	1	-10
tr|D6RD97|D6RD97_HUMAN	Polyadenylate-binding protein-interacting protein 1 (Fragment) OS=Homo sapiens GN=PAIP1 PE=4 SV=1	10.6459	0.34804	78.75	2	12.6316	2	30.08	0.032	0.33
tr|D6RJ02|D6RJ02_HUMAN	Polyadenylate-binding protein-interacting protein 1 (Fragment) OS=Homo sapiens GN=PAIP1 PE=4 SV=1	19.0882	0.34804	78.75	2	7.14286	2	30.08	0.032	0.33
tr|D6RJF2|D6RJF2_HUMAN	Polyadenylate-binding protein-interacting protein 1 (Fragment) OS=Homo sapiens GN=PAIP1 PE=4 SV=1	22.5801	0.34804	78.75	2	6	2	30.08	0.032	0.33
tr|A6NKV8|A6NKV8_HUMAN	Polyadenylate-binding protein-interacting protein 1 OS=Homo sapiens GN=PAIP1 PE=4 SV=1	41.9623	0.34804	78.75	2	3.26975	2	30.08	0.032	0.33
tr|A6NLN1|A6NLN1_HUMAN	Polypyrimidine tract binding protein 1, isoform CRA_e OS=Homo sapiens GN=PTBP1 PE=4 SV=3	21.8815	0.43211	91.38	2	7.1066	9	161.83	0	0.17
sp|P0CG47|UBB_HUMAN	Polyubiquitin-B OS=Homo sapiens GN=UBB PE=1 SV=1	25.7278	0	40.03	1	2.62009	1	0	1	0.25
sp|P0CG48|UBC_HUMAN	Polyubiquitin-C OS=Homo sapiens GN=UBC PE=1 SV=3	76.9735	0	40.03	1	0.875912	1	0	1	0.25
tr|F5GY56|F5GY56_HUMAN	Pre-mRNA-processing factor 19 (Fragment) OS=Homo sapiens GN=PRPF19 PE=4 SV=1	27.6826	0.499836	50	1	10.3175	6	0	1	-10
sp|Q9UMS4|PRP19_HUMAN	Pre-mRNA-processing factor 19 OS=Homo sapiens GN=PRPF19 PE=1 SV=1	55.1283	0.499836	50	1	5.15873	6	0	1	-10
tr|E5RJW4|E5RJW4_HUMAN	Pre-mRNA-splicing factor RBM22 (Fragment) OS=Homo sapiens GN=RBM22 PE=4 SV=1	20.7371	0.231512	36.99	1	6.14525	2	0	1	-10
sp|Q9NW64|RBM22_HUMAN	Pre-mRNA-splicing factor RBM22 OS=Homo sapiens GN=RBM22 PE=1 SV=1	46.8474	0.231512	36.99	1	2.61905	2	0	1	-10
tr|F5GWK3|F5GWK3_HUMAN	Pre-mRNA-splicing factor RBM22 OS=Homo sapiens GN=RBM22 PE=4 SV=1	41.0875	0.231512	36.99	1	2.96496	2	0	1	-10
sp|O75934|SPF27_HUMAN	Pre-mRNA-splicing factor SPF27 OS=Homo sapiens GN=BCAS2 PE=1 SV=1	26.097	0.999991	71.26	1	12.4444	3	0	1	-10
tr|Q9BUB1|Q9BUB1_HUMAN	PRKAR2A protein OS=Homo sapiens GN=PRKAR2A PE=2 SV=1	43.0217	0.332699	57.66	1	4.18848	2	0	1	-10
sp|Q9NXW9|ALKB4_HUMAN	Probable alpha-ketoglutarate-dependent dioxygenase ABH4 OS=Homo sapiens GN=ALKBH4 PE=1 SV=1	33.7981	0.414414	33.76	1	3.97351	2	0	1	-10
sp|Q9UHI6|DDX20_HUMAN	Probable ATP-dependent RNA helicase DDX20 OS=Homo sapiens GN=DDX20 PE=1 SV=2	92.1645	0.498852	41.57	1	4.49029	1	0	1	-10
tr|B4DWV7|B4DWV7_HUMAN	Probable ATP-dependent RNA helicase DDX20 OS=Homo sapiens GN=DDX20 PE=2 SV=1	14.2455	0.498852	41.57	1	26.8116	1	0	1	-10
sp|O76071|CIAO1_HUMAN	Probable cytosolic iron-sulfur protein assembly protein CIAO1 OS=Homo sapiens GN=CIAO1 PE=1 SV=1	37.7978	0.990705	39.57	1	2.94985	3	0	1	0.35
sp|Q13395|TARB1_HUMAN	Probable methyltransferase TARBP1 OS=Homo sapiens GN=TARBP1 PE=1 SV=1	181.541	0.999544	71.57	1	0.863664	4	0	1	-10
sp|Q8N0Y7|PGAM4_HUMAN	Probable phosphoglycerate mutase 4 OS=Homo sapiens GN=PGAM4 PE=1 SV=1	28.7408	0.897402	199.71	4	3.54331	25	3.24	0.146	0.14
sp|P07737|PROF1_HUMAN	Profilin-1 OS=Homo sapiens GN=PFN1 PE=1 SV=2	15.0265	0.981882	297.02	6	27.8571	16	5.48	0.058	0.24
tr|Q3HM38|Q3HM38_HUMAN	Programmed cell death 5 short isoform OS=Homo sapiens GN=PDCD5 PE=2 SV=1	4.45416	0.331645	63.68	1	22.5	10	0	1	-10
sp|O14737|PDCD5_HUMAN	Programmed cell death protein 5 OS=Homo sapiens GN=PDCD5 PE=1 SV=3	14.2583	0.331645	63.68	1	7.2	10	0	1	-10
tr|B4DE64|B4DE64_HUMAN	Programmed cell death protein 5 OS=Homo sapiens GN=PDCD5 PE=2 SV=1	14.9697	0.331645	63.68	1	6.97674	10	0	1	-10
sp|Q9UQ80|PA2G4_HUMAN	Proliferation-associated protein 2G4 OS=Homo sapiens GN=PA2G4 PE=1 SV=3	43.7412	0.811031	251.94	6	7.36041	24	75.59	0	0.35
tr|F8VR77|F8VR77_HUMAN	Proliferation-associated protein 2G4 OS=Homo sapiens GN=PA2G4 PE=4 SV=1	31.4289	0.811031	251.94	6	10.2113	24	75.59	0	0.35
tr|F8VRZ3|F8VRZ3_HUMAN	Proliferation-associated protein 2G4 OS=Homo sapiens GN=PA2G4 PE=4 SV=1	32.5886	0.811031	251.94	6	9.86395	24	75.59	0	0.35
tr|F8VTY8|F8VTY8_HUMAN	Proliferation-associated protein 2G4 OS=Homo sapiens GN=PA2G4 PE=4 SV=1	41.7019	0.811031	251.94	6	7.71277	24	75.59	0	0.35
tr|H9KV91|H9KV91_HUMAN	Proline-rich AKT1 substrate 1 (Fragment) OS=Homo sapiens GN=AKT1S1 PE=4 SV=1	11.3067	0.333286	60.25	1	16.6667	10	0	1	-10
sp|Q96B36|AKTS1_HUMAN	Proline-rich AKT1 substrate 1 OS=Homo sapiens GN=AKT1S1 PE=1 SV=1	27.3485	0.333286	60.25	1	7.03125	10	0	1	-10
sp|P48147|PPCE_HUMAN	Prolyl endopeptidase OS=Homo sapiens GN=PREP PE=1 SV=2	80.63	0.987268	48.1	1	1.5493	9	0	1	-10
sp|Q15185|TEBP_HUMAN	Prostaglandin E synthase 3 OS=Homo sapiens GN=PTGES3 PE=1 SV=1	18.6674	0	97.1	2	6.875	14	268.03	0.004	0.21
tr|B4DDC6|B4DDC6_HUMAN	Prostaglandin E synthase 3 OS=Homo sapiens GN=PTGES3 PE=2 SV=1	14.5454	0	97.1	2	8.87097	14	268.03	0.004	0.21
tr|B4DHP2|B4DHP2_HUMAN	Prostaglandin E synthase 3 OS=Homo sapiens GN=PTGES3 PE=2 SV=1	14.8164	0	97.1	2	8.66142	14	268.03	0.004	0.21
tr|B4DP11|B4DP11_HUMAN	Prostaglandin E synthase 3 OS=Homo sapiens GN=PTGES3 PE=2 SV=1	16.4476	0	97.1	2	7.91367	14	268.03	0.004	0.21
tr|B4DP21|B4DP21_HUMAN	Prostaglandin E synthase 3 OS=Homo sapiens GN=PTGES3 PE=2 SV=1	14.9309	0	97.1	2	8.46154	14	268.03	0.004	0.21
sp|Q16186|ADRM1_HUMAN	Proteasomal ubiquitin receptor ADRM1 OS=Homo sapiens GN=ADRM1 PE=1 SV=2	42.1088	0.993521	52.51	1	3.6855	13	0	1	-10
tr|Q5QPM9|Q5QPM9_HUMAN	Proteasome (Prosome, macropain) inhibitor subunit 1 (PI31) (Fragment) OS=Homo sapiens GN=PSMF1 PE=2 SV=1	20.5624	0.249998	72.19	1	9.28962	14	0	1	-10
tr|Q5QPM7|Q5QPM7_HUMAN	Proteasome (Prosome, macropain) inhibitor subunit 1 (PI31) OS=Homo sapiens GN=PSMF1 PE=2 SV=2	28.9207	0.249998	72.19	1	6.46388	14	0	1	-10
sp|O95456|PSMG1_HUMAN	Proteasome assembly chaperone 1 OS=Homo sapiens GN=PSMG1 PE=1 SV=1	32.8145	0.534467	74.6	2	4.86111	20	106.77	0.009	0.18
tr|F8WBH7|F8WBH7_HUMAN	Proteasome assembly chaperone 1 OS=Homo sapiens GN=PSMG1 PE=4 SV=1	7.15947	0.534467	74.6	2	22.2222	20	106.77	0.009	0.18
sp|Q9BT73|PSMG3_HUMAN	Proteasome assembly chaperone 3 OS=Homo sapiens GN=PSMG3 PE=1 SV=1	13.0781	0.999258	88.33	2	8.19672	7	441.17	0.002	0.15
sp|Q5JS54|PSMG4_HUMAN	Proteasome assembly chaperone 4 OS=Homo sapiens GN=PSMG4 PE=2 SV=2	13.748	0	41.06	1	16.2602	4	0	1	-10
tr|D6RB92|D6RB92_HUMAN	Proteasome assembly chaperone 4 OS=Homo sapiens GN=PSMG4 PE=4 SV=1	11.6299	0	41.06	1	18.5185	4	0	1	-10
tr|D6REN3|D6REN3_HUMAN	Proteasome assembly chaperone 4 OS=Homo sapiens GN=PSMG4 PE=4 SV=1	8.28922	0	41.06	1	26.3158	4	0	1	-10
tr|E2QRC7|E2QRC7_HUMAN	Proteasome assembly chaperone 4 OS=Homo sapiens GN=PSMG4 PE=4 SV=1	9.20269	0	41.06	1	24.3902	4	0	1	-10
tr|F8WBZ2|F8WBZ2_HUMAN	Proteasome assembly chaperone 4 OS=Homo sapiens GN=PSMG4 PE=4 SV=1	11.1906	0	41.06	1	19.2308	4	0	1	-10
sp|Q92530|PSMF1_HUMAN	Proteasome inhibitor PI31 subunit OS=Homo sapiens GN=PSMF1 PE=1 SV=2	29.78	0.249998	72.19	1	6.27306	14	0	1	-10
tr|E7ER20|E7ER20_HUMAN	Proteasome inhibitor PI31 subunit OS=Homo sapiens GN=PSMF1 PE=4 SV=1	21.731	0.249998	72.19	1	8.45771	14	0	1	-10
sp|P25788|PSA3_HUMAN	Proteasome subunit alpha type-3 OS=Homo sapiens GN=PSMA3 PE=1 SV=2	28.3971	0.249998	128.42	1	7.45098	34	0	1	-10
tr|G3V3W4|G3V3W4_HUMAN	Proteasome subunit alpha type-3 OS=Homo sapiens GN=PSMA3 PE=4 SV=1	3.90983	0.249998	128.42	1	52.7778	34	0	1	-10
tr|G3V5N4|G3V5N4_HUMAN	Proteasome subunit alpha type-3 OS=Homo sapiens GN=PSMA3 PE=4 SV=1	6.19586	0.249998	128.42	1	35.1852	34	0	1	-10
sp|P49721|PSB2_HUMAN	Proteasome subunit beta type-2 OS=Homo sapiens GN=PSMB2 PE=1 SV=1	22.8037	1	128.35	2	9.45274	19	0	1	-10
sp|Q5VYK3|ECM29_HUMAN	Proteasome-associated protein ECM29 homolog OS=Homo sapiens GN=ECM29 PE=1 SV=2	204.142	0.999967	98.03	1	0.921409	2	0	1	-10
sp|O60678|ANM3_HUMAN	Protein arginine N-methyltransferase 3 OS=Homo sapiens GN=PRMT3 PE=1 SV=3	59.8198	0.779741	31	1	2.07156	1	0	1	-10
sp|O14744|ANM5_HUMAN	Protein arginine N-methyltransferase 5 OS=Homo sapiens GN=PRMT5 PE=1 SV=4	72.6195	0	64.79	1	1.88383	8	0	1	-10
tr|G3V2L6|G3V2L6_HUMAN	Protein arginine N-methyltransferase 5, N-terminally processed (Fragment) OS=Homo sapiens GN=PRMT5 PE=4 SV=1	20.8084	0	64.79	1	6.55738	8	0	1	-10
tr|G3V2X6|G3V2X6_HUMAN	Protein arginine N-methyltransferase 5, N-terminally processed (Fragment) OS=Homo sapiens GN=PRMT5 PE=4 SV=1	20.5573	0	64.79	1	6.48649	8	0	1	-10
tr|G3V580|G3V580_HUMAN	Protein arginine N-methyltransferase 5, N-terminally processed (Fragment) OS=Homo sapiens GN=PRMT5 PE=4 SV=1	20.3442	0	64.79	1	6.66667	8	0	1	-10
tr|C9JSX3|C9JSX3_HUMAN	Protein arginine N-methyltransferase 5, N-terminally processed (Fragment) OS=Homo sapiens GN=PRMT5 PE=4 SV=2	20.5585	0	64.79	1	6.45161	8	0	1	-10
tr|G3V2F5|G3V2F5_HUMAN	Protein arginine N-methyltransferase 5, N-terminally processed OS=Homo sapiens GN=PRMT5 PE=4 SV=1	8.7061	0	64.79	1	13.9535	8	0	1	-10
tr|G3V507|G3V507_HUMAN	Protein arginine N-methyltransferase 5, N-terminally processed OS=Homo sapiens GN=PRMT5 PE=4 SV=1	3.98097	0	64.79	1	28.5714	8	0	1	-10
tr|G3V5W5|G3V5W5_HUMAN	Protein arginine N-methyltransferase 5, N-terminally processed OS=Homo sapiens GN=PRMT5 PE=4 SV=1	67.6129	0	64.79	1	2.02361	8	0	1	-10
sp|Q99622|C10_HUMAN	Protein C10 OS=Homo sapiens GN=C12orf57 PE=1 SV=1	13.1517	0.658299	98.13	2	20.6349	4	772.03	0.001	0.2
tr|F5GXW5|F5GXW5_HUMAN	Protein C10 OS=Homo sapiens GN=C12orf57 PE=4 SV=1	9.97106	0.658299	98.13	2	26.8041	4	772.03	0.001	0.2
tr|J3QT56|J3QT56_HUMAN	Protein C15orf63 OS=Homo sapiens GN=C15orf63 PE=4 SV=1	9.22533	0.315956	42.84	1	30.4878	2	0	1	0.03
tr|H0Y8X4|H0Y8X4_HUMAN	Protein C6orf108 (Fragment) OS=Homo sapiens GN=C6orf108 PE=4 SV=1	25.8339	0.312248	46.6	1	3.29218	6	0	1	-10
tr|I3L0S0|I3L0S0_HUMAN	Protein disulfide-isomerase (Fragment) OS=Homo sapiens GN=P4HB PE=3 SV=1	16.1871	0	115.9	2	8.78378	13	53.28	0.018	0.05
tr|I3L3U6|I3L3U6_HUMAN	Protein disulfide-isomerase (Fragment) OS=Homo sapiens GN=P4HB PE=3 SV=1	20.6585	0	115.9	2	6.91489	13	53.28	0.018	0.05
tr|I3NI03|I3NI03_HUMAN	Protein disulfide-isomerase (Fragment) OS=Homo sapiens GN=P4HB PE=3 SV=1	18.4835	0	115.9	2	7.83133	13	53.28	0.018	0.05
tr|I3L312|I3L312_HUMAN	Protein disulfide-isomerase (Fragment) OS=Homo sapiens GN=P4HB PE=4 SV=1	26.2726	0	115.9	2	5.50847	13	53.28	0.018	0.05
tr|I3L3P5|I3L3P5_HUMAN	Protein disulfide-isomerase (Fragment) OS=Homo sapiens GN=P4HB PE=4 SV=1	16.8476	0	115.9	2	8.33333	13	53.28	0.018	0.05
sp|P30101|PDIA3_HUMAN	Protein disulfide-isomerase A3 OS=Homo sapiens GN=PDIA3 PE=1 SV=4	56.7287	0.437464	159.05	2	2.77228	50	0.68	0.497	0.06
tr|F8WBS6|F8WBS6_HUMAN	Protein disulfide-isomerase A3 OS=Homo sapiens GN=PDIA3 PE=4 SV=1	7.60992	0.437464	159.05	2	19.7183	50	0.68	0.497	0.06
tr|F8WBW5|F8WBW5_HUMAN	Protein disulfide-isomerase A3 OS=Homo sapiens GN=PDIA3 PE=4 SV=1	8.24938	0.437464	159.05	2	18.6667	50	0.68	0.497	0.06
sp|Q15084|PDIA6_HUMAN	Protein disulfide-isomerase A6 OS=Homo sapiens GN=PDIA6 PE=1 SV=1	48.0733	0	153.41	2	4.09091	17	376.4	0.003	0.14
sp|P07237|PDIA1_HUMAN	Protein disulfide-isomerase OS=Homo sapiens GN=P4HB PE=1 SV=3	57.0627	0	115.9	2	2.55906	13	53.28	0.018	0.05
tr|F5H8J2|F5H8J2_HUMAN	Protein disulfide-isomerase OS=Homo sapiens GN=P4HB PE=3 SV=1	51.0756	0	115.9	2	2.88248	13	53.28	0.018	0.05
tr|I3L2P8|I3L2P8_HUMAN	Protein disulfide-isomerase OS=Homo sapiens GN=P4HB PE=3 SV=1	50.9756	0	115.9	2	2.88889	13	53.28	0.018	0.05
tr|H7BZ94|H7BZ94_HUMAN	Protein disulfide-isomerase OS=Homo sapiens GN=P4HB PE=3 SV=2	52.4513	0	115.9	2	2.80172	13	53.28	0.018	0.05
tr|I3L1Y5|I3L1Y5_HUMAN	Protein disulfide-isomerase OS=Homo sapiens GN=P4HB PE=4 SV=1	5.82612	0	115.9	2	24.0741	13	53.28	0.018	0.05
tr|I3L514|I3L514_HUMAN	Protein disulfide-isomerase OS=Homo sapiens GN=P4HB PE=4 SV=1	11.5401	0	115.9	2	12.2642	13	53.28	0.018	0.05
sp|Q9BVM2|DPCD_HUMAN	Protein DPCD OS=Homo sapiens GN=DPCD PE=1 SV=2	23.2071	0.32718	47.48	1	4.92611	6	0	1	-10
tr|B4DJT1|B4DJT1_HUMAN	Protein DPCD OS=Homo sapiens GN=DPCD PE=2 SV=1	26.4717	0.32718	47.48	1	4.06504	6	0	1	-10
sp|Q9C005|DPY30_HUMAN	Protein dpy-30 homolog OS=Homo sapiens GN=DPY30 PE=1 SV=1	11.2248	0.499915	49.72	1	29.2929	2	0	1	-10
sp|Q01658|NC2B_HUMAN	Protein Dr1 OS=Homo sapiens GN=DR1 PE=1 SV=1	19.4137	0.999818	76.79	1	7.95455	6	0	1	-10
sp|Q13158|FADD_HUMAN	Protein FADD OS=Homo sapiens GN=FADD PE=1 SV=1	23.2468	0.924497	53.35	1	4.32692	5	0	1	-10
tr|H3BMX9|H3BMX9_HUMAN	Protein FAM192A (Fragment) OS=Homo sapiens GN=FAM192A PE=4 SV=1	19.7881	0	36.48	1	8.48485	2	0	1	0.19
tr|H3BN22|H3BN22_HUMAN	Protein FAM192A (Fragment) OS=Homo sapiens GN=FAM192A PE=4 SV=1	7.82785	0	36.48	1	21.875	2	0	1	0.19
tr|H3BP64|H3BP64_HUMAN	Protein FAM192A (Fragment) OS=Homo sapiens GN=FAM192A PE=4 SV=1	18.0962	0	36.48	1	9.45946	2	0	1	0.19
tr|H3BPF9|H3BPF9_HUMAN	Protein FAM192A (Fragment) OS=Homo sapiens GN=FAM192A PE=4 SV=1	3.12862	0	36.48	1	51.8519	2	0	1	0.19
tr|H3BPH9|H3BPH9_HUMAN	Protein FAM192A (Fragment) OS=Homo sapiens GN=FAM192A PE=4 SV=1	2.84442	0	36.48	1	56	2	0	1	0.19
tr|H3BQQ6|H3BQQ6_HUMAN	Protein FAM192A (Fragment) OS=Homo sapiens GN=FAM192A PE=4 SV=1	11.7887	0	36.48	1	14.5833	2	0	1	0.19
tr|H3BSF0|H3BSF0_HUMAN	Protein FAM192A (Fragment) OS=Homo sapiens GN=FAM192A PE=4 SV=1	10.8142	0	36.48	1	15.9091	2	0	1	0.19
tr|H3BSY6|H3BSY6_HUMAN	Protein FAM192A (Fragment) OS=Homo sapiens GN=FAM192A PE=4 SV=1	17.1487	0	36.48	1	10	2	0	1	0.19
tr|H3BTI2|H3BTI2_HUMAN	Protein FAM192A (Fragment) OS=Homo sapiens GN=FAM192A PE=4 SV=1	13.0984	0	36.48	1	13.2075	2	0	1	0.19
tr|H3BTP8|H3BTP8_HUMAN	Protein FAM192A (Fragment) OS=Homo sapiens GN=FAM192A PE=4 SV=1	15.997	0	36.48	1	10.7692	2	0	1	0.19
tr|H3BUL4|H3BUL4_HUMAN	Protein FAM192A (Fragment) OS=Homo sapiens GN=FAM192A PE=4 SV=1	19.341	0	36.48	1	8.75	2	0	1	0.19
sp|Q9GZU8|F192A_HUMAN	Protein FAM192A OS=Homo sapiens GN=FAM192A PE=1 SV=1	28.8765	0	36.48	1	5.51181	2	0	1	0.19
sp|Q9BTY7|F203A_HUMAN	Protein FAM203A OS=Homo sapiens GN=FAM203A PE=1 SV=1	42.0846	0.382613	77.86	2	6.92308	3	0	1	0.01
tr|E9PIX0|E9PIX0_HUMAN	Protein FAM203A OS=Homo sapiens GN=FAM203A PE=4 SV=1	8.35723	0.382613	77.86	2	31.7647	3	0	1	0.01
sp|P0CB43|F203B_HUMAN	Protein FAM203B OS=Homo sapiens GN=FAM203B PE=3 SV=1	42.0837	0.382613	77.86	2	6.92308	3	0	1	0.01
tr|E9PSG3|E9PSG3_HUMAN	Protein FAM203B OS=Homo sapiens GN=FAM203B PE=4 SV=1	8.27219	0.382613	77.86	2	32.5301	3	0	1	0.01
sp|Q14320|FA50A_HUMAN	Protein FAM50A OS=Homo sapiens GN=FAM50A PE=1 SV=2	40.1985	0.929892	38.9	1	3.53982	2	0	1	-10
sp|Q9NUP9|LIN7C_HUMAN	Protein lin-7 homolog C OS=Homo sapiens GN=LIN7C PE=1 SV=1	21.8025	0.427	33.77	1	4.06091	1	0	1	-10
sp|Q3MHD2|LSM12_HUMAN	Protein LSM12 homolog OS=Homo sapiens GN=LSM12 PE=1 SV=2	21.6691	0.499042	57.79	1	8.71795	2	0	1	-10
sp|Q96A72|MGN2_HUMAN	Protein mago nashi homolog 2 OS=Homo sapiens GN=MAGOHB PE=1 SV=1	17.2469	0.244335	53.19	1	6.08108	7	0	1	-10
tr|A6NEC0|A6NEC0_HUMAN	Protein mago nashi homolog 2 OS=Homo sapiens GN=MAGOHB PE=4 SV=1	12.9297	0.244335	53.19	1	8.10811	7	0	1	-10
tr|F5H124|F5H124_HUMAN	Protein mago nashi homolog 2 OS=Homo sapiens GN=MAGOHB PE=4 SV=1	9.46881	0.244335	53.19	1	11.1111	7	0	1	-10
tr|F5H6N1|F5H6N1_HUMAN	Protein mago nashi homolog 2 OS=Homo sapiens GN=MAGOHB PE=4 SV=1	10.6903	0.244335	53.19	1	10	7	0	1	-10
sp|P61326|MGN_HUMAN	Protein mago nashi homolog OS=Homo sapiens GN=MAGOH PE=1 SV=1	17.1348	0.492795	43.94	1	5.47945	6	0	1	-10
sp|Q9P2P1|NYNRI_HUMAN	Protein NYNRIN OS=Homo sapiens GN=NYNRIN PE=1 SV=3	208.217	0	30.69	1	0.316122	1	0	1	-10
sp|Q96C90|PP14B_HUMAN	Protein phosphatase 1 regulatory subunit 14B OS=Homo sapiens GN=PPP1R14B PE=1 SV=3	15.883	0.999963	62.95	1	17.6871	8	0	1	-10
tr|I3L4X0|I3L4X0_HUMAN	Protein phosphatase 4 (Formerly X), catalytic subunit, isoform CRA_b OS=Homo sapiens GN=PPP4C PE=4 SV=1	13.3438	0	50.66	1	6.66667	2	0	1	-10
tr|C9JQR9|C9JQR9_HUMAN	Protein RPSAP58 (Fragment) OS=Homo sapiens GN=RPSAP58 PE=3 SV=1	8.22633	0.927363	451.23	10	31.5068	35	3.22	0.103	0.15
tr|A6NE09|A6NE09_HUMAN	Protein RPSAP58 OS=Homo sapiens GN=RPSAP58 PE=3 SV=1	32.8704	0.927363	451.23	10	7.79661	35	3.22	0.103	0.15
tr|E5RHI7|E5RHI7_HUMAN	Protein RRNAD1 (Fragment) OS=Homo sapiens GN=RRNAD1 PE=4 SV=1	38.6452	0.191454	32.84	1	2.02899	1	0	1	-10
sp|Q96FB5|RRNAD_HUMAN	Protein RRNAD1 OS=Homo sapiens GN=RRNAD1 PE=2 SV=2	52.9289	0.191454	32.84	1	1.47368	1	0	1	-10
sp|P31949|S10AB_HUMAN	Protein S100-A11 OS=Homo sapiens GN=S100A11 PE=1 SV=2	11.7148	0.999822	106.7	2	10.4762	32	6.76	0.06	0.08
sp|P26447|S10A4_HUMAN	Protein S100-A4 OS=Homo sapiens GN=S100A4 PE=1 SV=1	11.7027	1	653.26	14	17.8218	49	0.32	0.581	0.04
sp|P06703|S10A6_HUMAN	Protein S100-A6 OS=Homo sapiens GN=S100A6 PE=1 SV=1	10.1553	0.745074	47.23	1	11.1111	1	0	1	-10
sp|P06703|S10A6_HUMAN	Protein S100-A6 OS=Homo sapiens GN=S100A6 PE=1 SV=1	10.1553	0.501722	39.51	1	12.2222	1	0	1	-10
sp|P25815|S100P_HUMAN	Protein S100-P OS=Homo sapiens GN=S100P PE=1 SV=2	10.3752	1	248.4	3	16.8421	9	0	1	-10
tr|E7ERC8|E7ERC8_HUMAN	Protein SEC13 homolog (Fragment) OS=Homo sapiens GN=SEC13 PE=4 SV=1	9.60661	0.329698	31.38	1	30.2326	10	0	1	-10
sp|P55735|SEC13_HUMAN	Protein SEC13 homolog OS=Homo sapiens GN=SEC13 PE=1 SV=3	35.5001	0.329698	31.38	1	8.07453	10	0	1	-10
tr|B4DXJ1|B4DXJ1_HUMAN	Protein SEC13 homolog OS=Homo sapiens GN=SEC13 PE=2 SV=1	40.7028	0.329698	31.38	1	7.06522	10	0	1	-10
tr|D6R936|D6R936_HUMAN	Protein Spindly (Fragment) OS=Homo sapiens GN=CCDC99 PE=4 SV=1	10.4541	0	59.07	1	11.3636	2	0	1	-10
tr|D6RC83|D6RC83_HUMAN	Protein Spindly (Fragment) OS=Homo sapiens GN=CCDC99 PE=4 SV=1	27.4137	0	59.07	1	4.34783	2	0	1	-10
tr|D6REZ1|D6REZ1_HUMAN	Protein Spindly (Fragment) OS=Homo sapiens GN=CCDC99 PE=4 SV=1	10.1979	0	59.07	1	11.6279	2	0	1	-10
tr|D6RIB8|D6RIB8_HUMAN	Protein Spindly (Fragment) OS=Homo sapiens GN=CCDC99 PE=4 SV=1	18.7544	0	59.07	1	6.32911	2	0	1	-10
tr|D6RIF7|D6RIF7_HUMAN	Protein Spindly (Fragment) OS=Homo sapiens GN=CCDC99 PE=4 SV=1	17.808	0	59.07	1	6.66667	2	0	1	-10
sp|Q96EA4|SPDLY_HUMAN	Protein Spindly OS=Homo sapiens GN=CCDC99 PE=1 SV=2	70.1098	0	59.07	1	1.65289	2	0	1	-10
tr|D6RCL1|D6RCL1_HUMAN	Protein Spindly OS=Homo sapiens GN=CCDC99 PE=4 SV=1	7.05244	0	59.07	1	16.6667	2	0	1	-10
tr|D6RDK5|D6RDK5_HUMAN	Protein Spindly OS=Homo sapiens GN=CCDC99 PE=4 SV=2	5.1697	0	59.07	1	22.7273	2	0	1	-10
tr|G3V2R6|G3V2R6_HUMAN	Protein transport protein Sec23A (Fragment) OS=Homo sapiens GN=SEC23A PE=4 SV=1	19.3697	0	68.14	1	7.69231	9	0	1	-10
tr|G3V3G5|G3V3G5_HUMAN	Protein transport protein Sec23A (Fragment) OS=Homo sapiens GN=SEC23A PE=4 SV=1	16.2281	0	68.14	1	9.28571	9	0	1	-10
tr|G3V4V1|G3V4V1_HUMAN	Protein transport protein Sec23A (Fragment) OS=Homo sapiens GN=SEC23A PE=4 SV=1	11.0445	0	68.14	1	13.8298	9	0	1	-10
tr|G3V5K1|G3V5K1_HUMAN	Protein transport protein Sec23A (Fragment) OS=Homo sapiens GN=SEC23A PE=4 SV=1	4.69432	0	68.14	1	32.5	9	0	1	-10
sp|Q15436|SC23A_HUMAN	Protein transport protein Sec23A OS=Homo sapiens GN=SEC23A PE=1 SV=2	86.0872	0	68.14	1	1.69935	9	0	1	-10
tr|F5H365|F5H365_HUMAN	Protein transport protein Sec23A OS=Homo sapiens GN=SEC23A PE=4 SV=1	82.8976	0	68.14	1	1.7663	9	0	1	-10
tr|G3V1W4|G3V1W4_HUMAN	Protein transport protein Sec23A OS=Homo sapiens GN=SEC23A PE=4 SV=1	12.5443	0	68.14	1	12.037	9	0	1	-10
tr|G3V299|G3V299_HUMAN	Protein transport protein Sec23A OS=Homo sapiens GN=SEC23A PE=4 SV=1	8.66917	0	68.14	1	17.5676	9	0	1	-10
tr|G3V4Q2|G3V4Q2_HUMAN	Protein transport protein Sec23A OS=Homo sapiens GN=SEC23A PE=4 SV=1	10.0311	0	68.14	1	15.1163	9	0	1	-10
tr|G3V5X8|G3V5X8_HUMAN	Protein transport protein Sec23A OS=Homo sapiens GN=SEC23A PE=4 SV=1	9.94403	0	68.14	1	15.2941	9	0	1	-10
tr|Q5QPE2|Q5QPE2_HUMAN	Protein transport protein Sec23B (Fragment) OS=Homo sapiens GN=SEC23B PE=2 SV=1	37.101	0.499518	64.01	1	3.92749	11	0	1	-10
sp|Q15437|SC23B_HUMAN	Protein transport protein Sec23B OS=Homo sapiens GN=SEC23B PE=1 SV=2	86.4055	0.499518	64.01	1	1.69492	11	0	1	-10
tr|J3KSM4|J3KSM4_HUMAN	Protein UBBP4 (Fragment) OS=Homo sapiens GN=UBBP4 PE=4 SV=1	11.0489	0	40.03	1	6.12245	1	0	1	0.25
tr|J3QLP7|J3QLP7_HUMAN	Protein UBBP4 OS=Homo sapiens GN=UBBP4 PE=4 SV=1	25.1204	0	40.03	1	2.67857	1	0	1	0.25
tr|J3QRK5|J3QRK5_HUMAN	Protein UBBP4 OS=Homo sapiens GN=UBBP4 PE=4 SV=1	25.7628	0	40.03	1	2.62009	1	0	1	0.25
tr|Q3SY79|Q3SY79_HUMAN	Protein Wnt OS=Homo sapiens GN=WNT3A PE=1 SV=1	42.8587	0.305242	31.1	1	2.07792	1	0	1	-10
sp|P56704|WNT3A_HUMAN	Protein Wnt-3a OS=Homo sapiens GN=WNT3A PE=1 SV=2	39.3208	0.305242	31.1	1	2.27273	1	0	1	-10
sp|Q9BWQ6|YIPF2_HUMAN	Protein YIPF2 OS=Homo sapiens GN=YIPF2 PE=2 SV=1	35.1111	0.998577	42.59	1	9.17722	1	0	1	-10
tr|E9PNP5|E9PNP5_HUMAN	Protein yippee-like 4 (Fragment) OS=Homo sapiens GN=YPEL4 PE=4 SV=1	8.76931	0.191454	32.84	1	8.75	1	0	1	-10
sp|Q96NS1|YPEL4_HUMAN	Protein yippee-like 4 OS=Homo sapiens GN=YPEL4 PE=2 SV=1	14.2739	0.191454	32.84	1	5.51181	1	0	1	-10
tr|B7Z972|B7Z972_HUMAN	Protein-L-isoaspartate O-methyltransferase OS=Homo sapiens GN=PCMT1 PE=2 SV=1	20.6516	0	29.76	1	8.85417	2	0	1	0.03
tr|H7BY58|H7BY58_HUMAN	Protein-L-isoaspartate O-methyltransferase OS=Homo sapiens GN=PCMT1 PE=3 SV=1	30.3205	0	29.76	1	5.94406	2	0	1	0.03
tr|J3KP72|J3KP72_HUMAN	Protein-L-isoaspartate O-methyltransferase OS=Homo sapiens GN=PCMT1 PE=3 SV=1	30.2775	0	29.76	1	5.96491	2	0	1	0.03
tr|H7C4X2|H7C4X2_HUMAN	Protein-L-isoaspartate(D-aspartate) O-methyltransferase (Fragment) OS=Homo sapiens GN=PCMT1 PE=4 SV=1	7.22809	0	29.76	1	25.3731	2	0	1	0.03
sp|P22061|PIMT_HUMAN	Protein-L-isoaspartate(D-aspartate) O-methyltransferase OS=Homo sapiens GN=PCMT1 PE=1 SV=4	24.6026	0	29.76	1	7.48899	2	0	1	0.03
tr|F8WAV5|F8WAV5_HUMAN	Protein-L-isoaspartate(D-aspartate) O-methyltransferase OS=Homo sapiens GN=PCMT1 PE=4 SV=1	12.9316	0	29.76	1	13.7097	2	0	1	0.03
tr|F8WAX2|F8WAX2_HUMAN	Protein-L-isoaspartate(D-aspartate) O-methyltransferase OS=Homo sapiens GN=PCMT1 PE=4 SV=1	13.7499	0	29.76	1	13.0769	2	0	1	0.03
tr|F8WDT3|F8WDT3_HUMAN	Protein-L-isoaspartate(D-aspartate) O-methyltransferase OS=Homo sapiens GN=PCMT1 PE=4 SV=1	12.6254	0	29.76	1	14.1667	2	0	1	0.03
sp|P06454|PTMA_HUMAN	Prothymosin alpha OS=Homo sapiens GN=PTMA PE=1 SV=2	12.178	0.867402	289.06	5	17.1171	34	11.16	0.01	0.18
tr|B8ZZQ6|B8ZZQ6_HUMAN	Prothymosin alpha OS=Homo sapiens GN=PTMA PE=4 SV=1	11.7338	0.867402	289.06	5	17.757	34	11.16	0.01	0.18
tr|E7EVH9|E7EVH9_HUMAN	Pseudouridine-5'-monophosphatase (Fragment) OS=Homo sapiens GN=HDHD1 PE=4 SV=1	21.4341	0.249975	58	1	12.0419	8	0	1	-10
sp|Q08623|HDHD1_HUMAN	Pseudouridine-5'-monophosphatase OS=Homo sapiens GN=HDHD1 PE=1 SV=3	25.2149	0.249975	58	1	10.0877	8	0	1	-10
sp|A6NMY6|AXA2L_HUMAN	Putative annexin A2-like protein OS=Homo sapiens GN=ANXA2P2 PE=5 SV=2	38.6168	0	109.09	3	3.83481	3	13.92	0.02	0.28
sp|Q2VIR3|IF2GL_HUMAN	Putative eukaryotic translation initiation factor 2 subunit 3-like protein OS=Homo sapiens GN=EIF2S3L PE=5 SV=2	51.1782	0	41.73	1	3.38983	4	0	1	0.09
sp|Q2VIR3|IF2GL_HUMAN	Putative eukaryotic translation initiation factor 2 subunit 3-like protein OS=Homo sapiens GN=EIF2S3L PE=5 SV=2	51.1782	0.415128	177.88	2	3.38983	14	0	1	-10
sp|Q6GMV3|PTRD1_HUMAN	Putative peptidyl-tRNA hydrolase PTRHD1 OS=Homo sapiens GN=PTRHD1 PE=1 SV=1	15.7773	0.999893	94.93	1	12.1429	14	0	1	-10
sp|P98179|RBM3_HUMAN	Putative RNA-binding protein 3 OS=Homo sapiens GN=RBM3 PE=1 SV=1	17.142	0.999932	74.3	2	25.4777	2	0	1	0.28
tr|H3BTN5|H3BTN5_HUMAN	Pyruvate kinase (Fragment) OS=Homo sapiens GN=PKM PE=3 SV=1	52.9932	0	800.02	13	6.39175	82	4.73	0.038	0.3
tr|H3BN34|H3BN34_HUMAN	Pyruvate kinase isozymes M1/M2 (Fragment) OS=Homo sapiens GN=PKM PE=4 SV=1	5.61972	0	800.02	13	59.6154	82	4.73	0.038	0.3
tr|H3BT25|H3BT25_HUMAN	Pyruvate kinase isozymes M1/M2 (Fragment) OS=Homo sapiens GN=PKM PE=4 SV=1	16.3984	0	800.02	13	20.5298	82	4.73	0.038	0.3
tr|H3BTJ2|H3BTJ2_HUMAN	Pyruvate kinase isozymes M1/M2 (Fragment) OS=Homo sapiens GN=PKM PE=4 SV=1	18.4474	0	800.02	13	18.4524	82	4.73	0.038	0.3
tr|H3BU13|H3BU13_HUMAN	Pyruvate kinase isozymes M1/M2 (Fragment) OS=Homo sapiens GN=PKM PE=4 SV=1	8.92738	0	800.02	13	37.8049	82	4.73	0.038	0.3
tr|H3BUW1|H3BUW1_HUMAN	Pyruvate kinase isozymes M1/M2 (Fragment) OS=Homo sapiens GN=PKM PE=4 SV=1	17.791	0	800.02	13	19.1358	82	4.73	0.038	0.3
sp|P14618|KPYM_HUMAN	Pyruvate kinase isozymes M1/M2 OS=Homo sapiens GN=PKM PE=1 SV=4	57.882	0	800.02	13	5.83804	82	4.73	0.038	0.3
tr|H3BQZ3|H3BQZ3_HUMAN	Pyruvate kinase isozymes M1/M2 OS=Homo sapiens GN=PKM PE=4 SV=1	7.51151	0	800.02	13	44.9275	82	4.73	0.038	0.3
tr|H3BQ34|H3BQ34_HUMAN	Pyruvate kinase OS=Homo sapiens GN=PKM PE=3 SV=1	30.6829	0	800.02	13	11.032	82	4.73	0.038	0.3
tr|Q504U3|Q504U3_HUMAN	Pyruvate kinase OS=Homo sapiens GN=PKM2 PE=2 SV=1	40.1196	0	800.02	13	8.46995	82	4.73	0.038	0.3
tr|A6NP24|A6NP24_HUMAN	Quinone oxidoreductase (Fragment) OS=Homo sapiens GN=CRYZ PE=4 SV=1	25.9477	0.221912	36.06	1	3.29218	1	0	1	0.15
tr|C9JH92|C9JH92_HUMAN	Quinone oxidoreductase (Fragment) OS=Homo sapiens GN=CRYZ PE=4 SV=1	21.9004	0.221912	36.06	1	3.8835	1	0	1	0.15
sp|Q08257|QOR_HUMAN	Quinone oxidoreductase OS=Homo sapiens GN=CRYZ PE=1 SV=1	35.1665	0.221912	36.06	1	2.43161	1	0	1	0.15
tr|A6NN60|A6NN60_HUMAN	Quinone oxidoreductase OS=Homo sapiens GN=CRYZ PE=4 SV=1	31.4905	0.221912	36.06	1	2.71186	1	0	1	0.15
tr|H3BNR2|H3BNR2_HUMAN	Rab GTPase-binding effector protein 2 (Fragment) OS=Homo sapiens GN=RABEP2 PE=4 SV=1	26.9505	0	32.59	1	3.26531	1	0	1	0
tr|H3BNR8|H3BNR8_HUMAN	Rab GTPase-binding effector protein 2 (Fragment) OS=Homo sapiens GN=RABEP2 PE=4 SV=1	5.33489	0	32.59	1	18.1818	1	0	1	0
tr|H3BT64|H3BT64_HUMAN	Rab GTPase-binding effector protein 2 (Fragment) OS=Homo sapiens GN=RABEP2 PE=4 SV=1	30.1962	0	32.59	1	2.85714	1	0	1	0
tr|H3BU67|H3BU67_HUMAN	Rab GTPase-binding effector protein 2 (Fragment) OS=Homo sapiens GN=RABEP2 PE=4 SV=1	8.34745	0	32.59	1	11.1111	1	0	1	0
sp|Q9H5N1|RABE2_HUMAN	Rab GTPase-binding effector protein 2 OS=Homo sapiens GN=RABEP2 PE=1 SV=2	63.4861	0	32.59	1	1.40598	1	0	1	0
tr|B4DHR0|B4DHR0_HUMAN	Rab GTPase-binding effector protein 2 OS=Homo sapiens GN=RABEP2 PE=2 SV=1	56.0605	0	32.59	1	1.60643	1	0	1	0
sp|P24386|RAE1_HUMAN	Rab proteins geranylgeranyltransferase component A 1 OS=Homo sapiens GN=CHM PE=1 SV=3	73.4106	0.479008	32.61	1	4.2879	2	0	1	-10
tr|B0QYT4|B0QYT4_HUMAN	Ran GTPase activating protein 1 (Fragment) OS=Homo sapiens GN=RANGAP1 PE=4 SV=1	14.2324	0.203147	36.53	1	18.0451	1	0	1	1.38
tr|B0QYT5|B0QYT5_HUMAN	Ran GTPase activating protein 1 (Fragment) OS=Homo sapiens GN=RANGAP1 PE=4 SV=1	10.9188	0.203147	36.53	1	24	1	0	1	1.38
tr|B0QYT6|B0QYT6_HUMAN	Ran GTPase activating protein 1 (Fragment) OS=Homo sapiens GN=RANGAP1 PE=4 SV=1	3.84502	0.203147	36.53	1	64.8649	1	0	1	1.38
sp|P46060|RAGP1_HUMAN	Ran GTPase-activating protein 1 OS=Homo sapiens GN=RANGAP1 PE=1 SV=1	63.4843	0.203147	36.53	1	4.08859	1	0	1	1.38
sp|P46940|IQGA1_HUMAN	Ras GTPase-activating-like protein IQGAP1 OS=Homo sapiens GN=IQGAP1 PE=1 SV=1	189.116	0.7042	141.46	2	0.90525	7	0	1	-10
tr|H0YLE8|H0YLE8_HUMAN	Ras GTPase-activating-like protein IQGAP1 OS=Homo sapiens GN=IQGAP1 PE=4 SV=1	124.697	0.7042	141.46	2	1.38249	7	0	1	-10
sp|P63000|RAC1_HUMAN	Ras-related C3 botulinum toxin substrate 1 OS=Homo sapiens GN=RAC1 PE=1 SV=1	21.4182	0	117.12	2	9.89583	11	3480.22	0	0.42
tr|B1AH78|B1AH78_HUMAN	Ras-related C3 botulinum toxin substrate 2 (Fragment) OS=Homo sapiens GN=RAC2 PE=3 SV=1	18.4725	0	117.12	2	11.4458	11	3480.22	0	0.42
sp|P15153|RAC2_HUMAN	Ras-related C3 botulinum toxin substrate 2 OS=Homo sapiens GN=RAC2 PE=1 SV=1	21.3971	0	117.12	2	9.89583	11	3480.22	0	0.42
tr|B1AH79|B1AH79_HUMAN	Ras-related C3 botulinum toxin substrate 2 OS=Homo sapiens GN=RAC2 PE=4 SV=1	8.95831	0	117.12	2	22.093	11	3480.22	0	0.42
sp|P60763|RAC3_HUMAN	Ras-related C3 botulinum toxin substrate 3 OS=Homo sapiens GN=RAC3 PE=1 SV=1	21.347	0	117.12	2	9.89583	11	3480.22	0	0.42
sp|Q96E14|RMI2_HUMAN	RecQ-mediated genome instability protein 2 OS=Homo sapiens GN=RMI2 PE=1 SV=2	15.837	0.499975	93.22	1	10.2041	4	0	1	-10
tr|I3L2E0|I3L2E0_HUMAN	RecQ-mediated genome instability protein 2 OS=Homo sapiens GN=RMI2 PE=4 SV=1	2.68134	0.499975	93.22	1	55.5556	4	0	1	-10
sp|P40937|RFC5_HUMAN	Replication factor C subunit 5 OS=Homo sapiens GN=RFC5 PE=1 SV=1	38.4542	0.999241	47.02	1	5.29412	2	0	1	0.14
sp|P35244|RFA3_HUMAN	Replication protein A 14 kDa subunit OS=Homo sapiens GN=RPA3 PE=1 SV=1	13.5418	0.999118	63.78	1	6.61157	6	0	1	-10
tr|A4FU16|A4FU16_HUMAN	RHBDL3 protein (Fragment) OS=Homo sapiens GN=RHBDL3 PE=2 SV=1	46.0138	0	45.78	1	1.68269	1	0	1	-10
tr|J3KRY1|J3KRY1_HUMAN	Rho GDP-dissociation inhibitor 1 (Fragment) OS=Homo sapiens GN=ARHGDIA PE=4 SV=1	27.1048	0	31.62	1	10.0402	1	0	1	-10
tr|J3KTF8|J3KTF8_HUMAN	Rho GDP-dissociation inhibitor 1 (Fragment) OS=Homo sapiens GN=ARHGDIA PE=4 SV=1	21.583	0	31.62	1	12.8866	1	0	1	-10
sp|P52565|GDIR1_HUMAN	Rho GDP-dissociation inhibitor 1 OS=Homo sapiens GN=ARHGDIA PE=1 SV=3	23.1747	0	31.62	1	12.2549	1	0	1	-10
tr|A8MXW0|A8MXW0_HUMAN	Rho GDP-dissociation inhibitor 1 OS=Homo sapiens GN=ARHGDIA PE=2 SV=3	18.2033	0	31.62	1	15.625	1	0	1	-10
tr|J3KRE2|J3KRE2_HUMAN	Rho GDP-dissociation inhibitor 1 OS=Homo sapiens GN=ARHGDIA PE=4 SV=1	14.7872	0	31.62	1	19.3798	1	0	1	-10
tr|J3KS60|J3KS60_HUMAN	Rho GDP-dissociation inhibitor 1 OS=Homo sapiens GN=ARHGDIA PE=4 SV=1	9.91996	0	31.62	1	27.1739	1	0	1	-10
tr|J3QQX2|J3QQX2_HUMAN	Rho GDP-dissociation inhibitor 1 OS=Homo sapiens GN=ARHGDIA PE=4 SV=1	25.7974	0	31.62	1	10.6383	1	0	1	-10
tr|F8W8P9|F8W8P9_HUMAN	Rho guanine nucleotide exchange factor 11 OS=Homo sapiens GN=ARHGEF11 PE=4 SV=1	103.499	0.528014	44.26	1	0.959488	3	0	1	-10
sp|O75792|RNH2A_HUMAN	Ribonuclease H2 subunit A OS=Homo sapiens GN=RNASEH2A PE=1 SV=2	33.3558	0.979255	44.33	1	2.67559	2	0	1	-10
sp|Q5TBB1|RNH2B_HUMAN	Ribonuclease H2 subunit B OS=Homo sapiens GN=RNASEH2B PE=1 SV=1	35.0984	0.496406	48.19	1	4.16667	2	0	1	-10
tr|E9PIK5|E9PIK5_HUMAN	Ribonuclease inhibitor (Fragment) OS=Homo sapiens GN=RNH1 PE=4 SV=1	19.1976	0	99.98	1	9.94475	22	0	1	-10
tr|E9PIM9|E9PIM9_HUMAN	Ribonuclease inhibitor (Fragment) OS=Homo sapiens GN=RNH1 PE=4 SV=1	21.4888	0	99.98	1	9.04523	22	0	1	-10
tr|E9PLZ3|E9PLZ3_HUMAN	Ribonuclease inhibitor (Fragment) OS=Homo sapiens GN=RNH1 PE=4 SV=1	20.9586	0	99.98	1	9.27835	22	0	1	-10
tr|E9PMI1|E9PMI1_HUMAN	Ribonuclease inhibitor (Fragment) OS=Homo sapiens GN=RNH1 PE=4 SV=1	4.54021	0	99.98	1	45	22	0	1	-10
tr|E9PMJ3|E9PMJ3_HUMAN	Ribonuclease inhibitor (Fragment) OS=Homo sapiens GN=RNH1 PE=4 SV=1	20.4443	0	99.98	1	9.52381	22	0	1	-10
sp|P13489|RINI_HUMAN	Ribonuclease inhibitor OS=Homo sapiens GN=RNH1 PE=1 SV=2	49.9231	0	99.98	1	3.90456	22	0	1	-10
tr|E9PMA9|E9PMA9_HUMAN	Ribonuclease inhibitor OS=Homo sapiens GN=RNH1 PE=4 SV=1	8.40417	0	99.98	1	23.3766	22	0	1	-10
tr|E9PMN0|E9PMN0_HUMAN	Ribonuclease inhibitor OS=Homo sapiens GN=RNH1 PE=4 SV=1	18.0758	0	99.98	1	10.7143	22	0	1	-10
tr|E9PR82|E9PR82_HUMAN	Ribonuclease inhibitor OS=Homo sapiens GN=RNH1 PE=4 SV=1	4.03704	0	99.98	1	51.4286	22	0	1	-10
tr|Q5VU11|Q5VU11_HUMAN	Ribonuclease P (30kD) (RPP30) (Fragment) OS=Homo sapiens GN=RP11-320F15.1 PE=2 SV=1	28.0761	0.328252	46.97	1	3.54331	4	0	1	-10
sp|P78346|RPP30_HUMAN	Ribonuclease P protein subunit p30 OS=Homo sapiens GN=RPP30 PE=1 SV=1	29.2847	0.328252	46.97	1	3.35821	4	0	1	-10
tr|E9PB02|E9PB02_HUMAN	Ribonuclease P protein subunit p30 OS=Homo sapiens GN=RPP30 PE=4 SV=1	35.5241	0.328252	46.97	1	2.79503	4	0	1	-10
sp|Q9Y3A5|SBDS_HUMAN	Ribosome maturation protein SBDS OS=Homo sapiens GN=SBDS PE=1 SV=4	28.7273	0.312513	40.92	1	4	1	0	1	-10
tr|F8WCV5|F8WCV5_HUMAN	Ribosome maturation protein SBDS OS=Homo sapiens GN=SBDS PE=4 SV=1	5.05274	0.312513	40.92	1	22.7273	1	0	1	-10
tr|F8WE72|F8WE72_HUMAN	Ribosome maturation protein SBDS OS=Homo sapiens GN=SBDS PE=4 SV=1	9.74504	0.312513	40.92	1	11.6279	1	0	1	-10
tr|C9J9T0|C9J9T0_HUMAN	Ribulose-5-phosphate-3-epimerase, isoform CRA_a OS=Homo sapiens GN=RPE PE=3 SV=1	20.9402	0	153.63	2	12.5654	10	1080.33	0.001	0.23
sp|Q96AT9|RPE_HUMAN	Ribulose-phosphate 3-epimerase OS=Homo sapiens GN=RPE PE=1 SV=1	24.8933	0	153.63	2	10.5263	10	1080.33	0.001	0.23
tr|B4E016|B4E016_HUMAN	Ribulose-phosphate 3-epimerase OS=Homo sapiens GN=RPE PE=2 SV=1	21.7067	0	153.63	2	12.0603	10	1080.33	0.001	0.23
tr|C9IZU8|C9IZU8_HUMAN	Ribulose-phosphate 3-epimerase OS=Homo sapiens GN=RPE PE=3 SV=1	24.8812	0	153.63	2	10.6667	10	1080.33	0.001	0.23
tr|E7EW52|E7EW52_HUMAN	Ribulose-phosphate 3-epimerase OS=Homo sapiens GN=RPE PE=3 SV=1	23.9166	0	153.63	2	10.9091	10	1080.33	0.001	0.23
tr|F8WBT4|F8WBT4_HUMAN	Ribulose-phosphate 3-epimerase OS=Homo sapiens GN=RPE PE=4 SV=1	6.30707	0	153.63	2	40	10	1080.33	0.001	0.23
sp|Q8IZ73|RUSD2_HUMAN	RNA pseudouridylate synthase domain-containing protein 2 OS=Homo sapiens GN=RPUSD2 PE=1 SV=2	61.2552	0.499595	92.02	1	2.75229	2	0	1	-10
tr|B4DDD1|B4DDD1_HUMAN	RNA pseudouridylate synthase domain-containing protein 2 OS=Homo sapiens GN=RPUSD2 PE=2 SV=1	54.0454	0.499595	92.02	1	3.09917	2	0	1	-10
tr|F8WC90|F8WC90_HUMAN	RNA-binding protein EWS (Fragment) OS=Homo sapiens GN=EWSR1 PE=4 SV=1	31.0237	0	63.2	1	5.80205	2	0	1	-10
sp|Q01844|EWS_HUMAN	RNA-binding protein EWS OS=Homo sapiens GN=EWSR1 PE=1 SV=1	68.4177	0	63.2	1	2.59146	2	0	1	-10
sp|Q9ULX3|NOB1_HUMAN	RNA-binding protein NOB1 OS=Homo sapiens GN=NOB1 PE=1 SV=1	46.6278	0.499347	45.86	1	3.64078	4	0	1	-0.1
tr|H3BUR4|H3BUR4_HUMAN	RNA-binding protein NOB1 OS=Homo sapiens GN=NOB1 PE=4 SV=1	7.55114	0.499347	45.86	1	22.7273	4	0	1	-0.1
sp|Q9Y230|RUVB2_HUMAN	RuvB-like 2 OS=Homo sapiens GN=RUVBL2 PE=1 SV=3	51.1065	0.999984	92.8	2	2.80778	16	42.6	0.023	0.05
sp|Q13126|MTAP_HUMAN	S-methyl-5'-thioadenosine phosphorylase OS=Homo sapiens GN=MTAP PE=1 SV=2	31.1978	0	101.84	2	9.89399	4	0	1	-0.16
tr|J3QSB7|J3QSB7_HUMAN	S-methyl-5'-thioadenosine phosphorylase OS=Homo sapiens GN=MTAP PE=3 SV=1	26.7412	0	101.84	2	11.5702	4	0	1	-0.16
tr|F8WES2|F8WES2_HUMAN	S-methyl-5'-thioadenosine phosphorylase OS=Homo sapiens GN=MTAP PE=4 SV=1	5.21672	0	101.84	2	56	4	0	1	-0.16
sp|Q15424|SAFB1_HUMAN	Scaffold attachment factor B1 OS=Homo sapiens GN=SAFB PE=1 SV=4	102.562	0.5	90.13	1	3.06011	4	0	1	-10
tr|F5H0H3|F5H0H3_HUMAN	Scaffold attachment factor B1 OS=Homo sapiens GN=SAFB PE=4 SV=1	95.1052	0.5	90.13	1	3.30189	4	0	1	-10
sp|P35270|SPRE_HUMAN	Sepiapterin reductase OS=Homo sapiens GN=SPR PE=1 SV=1	28.0128	0.731446	36.23	1	2.68199	3	0	1	-10
sp|P49591|SYSC_HUMAN	Serine--tRNA ligase, cytoplasmic OS=Homo sapiens GN=SARS PE=1 SV=3	58.722	0.498995	77.73	2	1.55642	4	0	1	0
tr|Q5T5C7|Q5T5C7_HUMAN	Serine--tRNA ligase, cytoplasmic OS=Homo sapiens GN=SARS PE=2 SV=1	61.2564	0.498995	77.73	2	1.49254	4	0	1	0
tr|E9PIN0|E9PIN0_HUMAN	Serine-protein kinase ATM (Fragment) OS=Homo sapiens GN=ATM PE=4 SV=1	156.832	0.245775	47	1	0.876552	6	0	1	-10
tr|E9PIQ5|E9PIQ5_HUMAN	Serine-protein kinase ATM (Fragment) OS=Homo sapiens GN=ATM PE=4 SV=1	18.1056	0.245775	47	1	7.79221	6	0	1	-10
tr|E9PRG7|E9PRG7_HUMAN	Serine-protein kinase ATM (Fragment) OS=Homo sapiens GN=ATM PE=4 SV=1	11.0759	0.245775	47	1	12.9032	6	0	1	-10
sp|Q13315|ATM_HUMAN	Serine-protein kinase ATM OS=Homo sapiens GN=ATM PE=1 SV=3	350.471	0.245775	47	1	0.39267	6	0	1	-10
sp|Q01130|SRSF2_HUMAN	Serine/arginine-rich splicing factor 2 OS=Homo sapiens GN=SRSF2 PE=1 SV=4	25.4432	0.248382	34.09	1	10.4072	2	0	1	0.31
tr|J3KP15|J3KP15_HUMAN	Serine/arginine-rich-splicing factor 2 (Fragment) OS=Homo sapiens GN=SRSF2 PE=4 SV=1	15.4998	0.248382	34.09	1	17.1642	2	0	1	0.31
tr|J3QL05|J3QL05_HUMAN	Serine/arginine-rich-splicing factor 2 (Fragment) OS=Homo sapiens GN=SRSF2 PE=4 SV=1	15.1286	0.248382	34.09	1	17.6923	2	0	1	0.31
tr|B4DN89|B4DN89_HUMAN	Serine/arginine-rich-splicing factor 2 OS=Homo sapiens GN=SFRS2 PE=2 SV=1	24.1205	0.248382	34.09	1	11.0048	2	0	1	0.31
sp|Q9P289|MST4_HUMAN	Serine/threonine-protein kinase MST4 OS=Homo sapiens GN=MST4 PE=1 SV=2	46.4816	0.433333	75.61	2	6.73077	14	0.06	0.816	-0.06
tr|B4E0Y9|B4E0Y9_HUMAN	Serine/threonine-protein kinase MST4 OS=Homo sapiens GN=MST4 PE=2 SV=1	49.135	0.433333	75.61	2	6.39269	14	0.06	0.816	-0.06
tr|Q8NBY1|Q8NBY1_HUMAN	Serine/threonine-protein kinase MST4 OS=Homo sapiens GN=MST4 PE=2 SV=1	43.8222	0.433333	75.61	2	7.14286	14	0.06	0.816	-0.06
sp|O95747|OXSR1_HUMAN	Serine/threonine-protein kinase OSR1 OS=Homo sapiens GN=OXSR1 PE=1 SV=1	57.968	0.327288	45.35	1	2.46679	3	0	1	-10
tr|C9JIG9|C9JIG9_HUMAN	Serine/threonine-protein kinase OSR1 OS=Homo sapiens GN=OXSR1 PE=4 SV=1	51.8058	0.327288	45.35	1	2.77778	3	0	1	-10
tr|F8WBK9|F8WBK9_HUMAN	Serine/threonine-protein kinase OSR1 OS=Homo sapiens GN=OXSR1 PE=4 SV=1	12.8606	0.327288	45.35	1	11.5044	3	0	1	-10
sp|Q13177|PAK2_HUMAN	Serine/threonine-protein kinase PAK 2 OS=Homo sapiens GN=PAK2 PE=1 SV=3	57.9879	0.980969	35.61	1	3.05344	2	0	1	0.39
tr|C9J9S3|C9J9S3_HUMAN	Serine/threonine-protein phosphatase (Fragment) OS=Homo sapiens GN=PPP1CB PE=3 SV=1	14.2384	0.333308	95.27	1	10.4	14	0	1	-10
tr|C9JP48|C9JP48_HUMAN	Serine/threonine-protein phosphatase (Fragment) OS=Homo sapiens GN=PPP1CB PE=3 SV=1	15.7701	0.333308	95.27	1	9.42029	14	0	1	-10
tr|H3BTA2|H3BTA2_HUMAN	Serine/threonine-protein phosphatase (Fragment) OS=Homo sapiens GN=PPP4C PE=3 SV=1	30.5241	0	50.66	1	2.99625	2	0	1	-10
tr|H3BV22|H3BV22_HUMAN	Serine/threonine-protein phosphatase (Fragment) OS=Homo sapiens GN=PPP4C PE=3 SV=1	23.1125	0	50.66	1	3.94089	2	0	1	-10
tr|C9J9C1|C9J9C1_HUMAN	Serine/threonine-protein phosphatase 2A 65 kDa regulatory subunit A alpha isoform (Fragment) OS=Homo sapiens GN=PPP2R1A PE=4 SV=1	16.7018	0.499998	96.16	1	12.8205	29	0	1	-10
sp|P30153|2AAA_HUMAN	Serine/threonine-protein phosphatase 2A 65 kDa regulatory subunit A alpha isoform OS=Homo sapiens GN=PPP2R1A PE=1 SV=4	65.2489	0.499998	96.16	1	3.39559	29	0	1	-10
sp|P30154|2AAB_HUMAN	Serine/threonine-protein phosphatase 2A 65 kDa regulatory subunit A beta isoform OS=Homo sapiens GN=PPP2R1B PE=1 SV=3	66.1535	0	55.53	1	5.32446	4	0	1	-10
tr|E9PHZ6|E9PHZ6_HUMAN	Serine/threonine-protein phosphatase 2A 65 kDa regulatory subunit A beta isoform OS=Homo sapiens GN=PPP2R1B PE=4 SV=1	14.3723	0	55.53	1	23.7037	4	0	1	-10
tr|E9PPI5|E9PPI5_HUMAN	Serine/threonine-protein phosphatase 2A 65 kDa regulatory subunit A beta isoform OS=Homo sapiens GN=PPP2R1B PE=4 SV=1	8.56131	0	55.53	1	38.5542	4	0	1	-10
tr|F8W8G1|F8W8G1_HUMAN	Serine/threonine-protein phosphatase 2A 65 kDa regulatory subunit A beta isoform OS=Homo sapiens GN=PPP2R1B PE=4 SV=1	61.2568	0	55.53	1	5.7554	4	0	1	-10
tr|A8MY67|A8MY67_HUMAN	Serine/threonine-protein phosphatase 2A 65 kDa regulatory subunit A beta isoform OS=Homo sapiens GN=PPP2R1B PE=4 SV=2	52.1623	0	55.53	1	6.75105	4	0	1	-10
sp|P60510|PP4C_HUMAN	Serine/threonine-protein phosphatase 4 catalytic subunit OS=Homo sapiens GN=PPP4C PE=1 SV=1	35.0394	0	50.66	1	2.60586	2	0	1	-10
tr|H3BPN5|H3BPN5_HUMAN	Serine/threonine-protein phosphatase 4 catalytic subunit OS=Homo sapiens GN=PPP4C PE=4 SV=1	5.55964	0	50.66	1	16	2	0	1	-10
tr|H3BVE3|H3BVE3_HUMAN	Serine/threonine-protein phosphatase 4 catalytic subunit OS=Homo sapiens GN=PPP4C PE=4 SV=1	6.16114	0	50.66	1	14.2857	2	0	1	-10
tr|F8VR82|F8VR82_HUMAN	Serine/threonine-protein phosphatase OS=Homo sapiens GN=PPP1CC PE=3 SV=1	30.9486	0.437465	133.85	2	5.18519	13	34.33	0.004	0.27
tr|F8VYE8|F8VYE8_HUMAN	Serine/threonine-protein phosphatase OS=Homo sapiens GN=PPP1CC PE=3 SV=1	34.9093	0.437465	133.85	2	4.60526	13	34.33	0.004	0.27
sp|P62136|PP1A_HUMAN	Serine/threonine-protein phosphatase PP1-alpha catalytic subunit OS=Homo sapiens GN=PPP1CA PE=1 SV=1	37.4698	0.437395	106.84	2	4.24242	7	0	1	0.24
sp|P62140|PP1B_HUMAN	Serine/threonine-protein phosphatase PP1-beta catalytic subunit OS=Homo sapiens GN=PPP1CB PE=1 SV=3	37.1446	0.333308	95.27	1	3.97554	14	0	1	-10
sp|P36873|PP1G_HUMAN	Serine/threonine-protein phosphatase PP1-gamma catalytic subunit OS=Homo sapiens GN=PPP1CC PE=1 SV=1	36.9417	0.437465	133.85	2	4.33437	13	34.33	0.004	0.27
tr|C9JLM5|C9JLM5_HUMAN	Serpin B5 (Fragment) OS=Homo sapiens GN=SERPINB5 PE=4 SV=1	14.3305	0.840309	262.92	5	15.5039	21	13.12	0.022	0.49
sp|P36952|SPB5_HUMAN	Serpin B5 OS=Homo sapiens GN=SERPINB5 PE=1 SV=2	42.0554	0.840309	262.92	5	5.33333	21	13.12	0.022	0.49
sp|A0MZ66|SHOT1_HUMAN	Shootin-1 OS=Homo sapiens GN=KIAA1598 PE=1 SV=4	71.5777	0.236189	30.79	1	4.4374	1	0	1	0.01
sp|P37108|SRP14_HUMAN	Signal recognition particle 14 kDa protein OS=Homo sapiens GN=SRP14 PE=1 SV=2	14.5428	0.937446	302.74	4	11.0294	98	0	0.95	0
sp|P37108|SRP14_HUMAN	Signal recognition particle 14 kDa protein OS=Homo sapiens GN=SRP14 PE=1 SV=2	14.5428	0.499951	84.89	1	11.0294	2	0	1	-10
tr|H0YLA2|H0YLA2_HUMAN	Signal recognition particle 14 kDa protein OS=Homo sapiens GN=SRP14 PE=4 SV=1	13.0318	0.937446	302.74	4	13.0435	98	0	0.95	0
tr|H0YLA2|H0YLA2_HUMAN	Signal recognition particle 14 kDa protein OS=Homo sapiens GN=SRP14 PE=4 SV=1	13.0318	0.499951	84.89	1	13.0435	2	0	1	-10
sp|P40763|STAT3_HUMAN	Signal transducer and activator of transcription 3 OS=Homo sapiens GN=STAT3 PE=1 SV=2	87.9934	0.499951	84.4	1	1.55844	8	0	1	-10
tr|C9K0U8|C9K0U8_HUMAN	Single-stranded DNA-binding protein (Fragment) OS=Homo sapiens GN=SSBP1 PE=3 SV=1	14.1043	0.136104	47.3	1	9.91736	1	0	1	0.13
tr|E7EUY5|E7EUY5_HUMAN	Single-stranded DNA-binding protein (Fragment) OS=Homo sapiens GN=SSBP1 PE=3 SV=1	15.6852	0.136104	47.3	1	8.88889	1	0	1	0.13
tr|C9J8J0|C9J8J0_HUMAN	Single-stranded DNA-binding protein, mitochondrial (Fragment) OS=Homo sapiens GN=SSBP1 PE=4 SV=1	3.40886	0.136104	47.3	1	42.8571	1	0	1	0.13
sp|Q04837|SSBP_HUMAN	Single-stranded DNA-binding protein, mitochondrial OS=Homo sapiens GN=SSBP1 PE=1 SV=1	17.231	0.136104	47.3	1	8.10811	1	0	1	0.13
tr|Q5T0V4|Q5T0V4_HUMAN	Slit homolog 1 (Drosophila) (Fragment) OS=Homo sapiens GN=SLIT1 PE=2 SV=1	87.0376	0	31.69	1	1.02302	1	0	1	-5.99
tr|Q5T0V0|Q5T0V0_HUMAN	Slit homolog 1 (Drosophila) OS=Homo sapiens GN=SLIT1 PE=2 SV=1	159.542	0	31.69	1	0.54757	1	0	1	-5.99
sp|O75093|SLIT1_HUMAN	Slit homolog 1 protein OS=Homo sapiens GN=SLIT1 PE=2 SV=4	167.798	0	31.69	1	0.521512	1	0	1	-5.99
sp|O94813|SLIT2_HUMAN	Slit homolog 2 protein OS=Homo sapiens GN=SLIT2 PE=1 SV=1	169.741	0	31.69	1	0.523218	1	0	1	-5.99
tr|H0YKK0|H0YKK0_HUMAN	Small nuclear ribonucleoprotein polypeptide A', isoform CRA_a OS=Homo sapiens GN=SNRPA1 PE=4 SV=1	17.6436	0.499974	67.12	1	12.3377	8	29.46	0.032	0.29
sp|P62318|SMD3_HUMAN	Small nuclear ribonucleoprotein Sm D3 OS=Homo sapiens GN=SNRPD3 PE=1 SV=1	13.8893	0.235858	39.88	1	7.93651	1	0	1	0.08
tr|B4DJP7|B4DJP7_HUMAN	Small nuclear ribonucleoprotein Sm D3 OS=Homo sapiens GN=SNRPD3 PE=2 SV=1	13.2649	0.235858	39.88	1	8.33333	1	0	1	0.08
tr|H3BT13|H3BT13_HUMAN	Small nuclear ribonucleoprotein Sm D3 OS=Homo sapiens GN=SNRPD3 PE=4 SV=1	6.88339	0.235858	39.88	1	16.129	1	0	1	0.08
sp|O95295|SNAPN_HUMAN	SNARE-associated protein Snapin OS=Homo sapiens GN=SNAPIN PE=1 SV=1	14.8469	0.999953	93.56	1	15.4412	3	0	1	-10
tr|H3BQR0|H3BQR0_HUMAN	Snurportin-1 (Fragment) OS=Homo sapiens GN=SNUPN PE=4 SV=1	7.30077	0	65.92	1	42.8571	4	0	1	-10
tr|H3BRI5|H3BRI5_HUMAN	Snurportin-1 (Fragment) OS=Homo sapiens GN=SNUPN PE=4 SV=1	24.3839	0	65.92	1	12.8571	4	0	1	-10
tr|H3BSK1|H3BSK1_HUMAN	Snurportin-1 (Fragment) OS=Homo sapiens GN=SNUPN PE=4 SV=1	15.6919	0	65.92	1	19.8529	4	0	1	-10
tr|H3BTA6|H3BTA6_HUMAN	Snurportin-1 (Fragment) OS=Homo sapiens GN=SNUPN PE=4 SV=1	11.6908	0	65.92	1	27	4	0	1	-10
sp|O95149|SPN1_HUMAN	Snurportin-1 OS=Homo sapiens GN=SNUPN PE=1 SV=1	41.0982	0	65.92	1	7.5	4	0	1	-10
tr|C9K0X5|C9K0X5_HUMAN	Snurportin-1 OS=Homo sapiens GN=SNUPN PE=4 SV=1	45.8397	0	65.92	1	6.71642	4	0	1	-10
sp|Q00796|DHSO_HUMAN	Sorbitol dehydrogenase OS=Homo sapiens GN=SORD PE=1 SV=4	38.2818	0.331619	39.94	1	5.60224	7	0	1	0.07
tr|B7Z3A6|B7Z3A6_HUMAN	Sorbitol dehydrogenase OS=Homo sapiens GN=SORD PE=4 SV=1	10.7866	0.331619	39.94	1	20	7	0	1	0.07
tr|H0YKB3|H0YKB3_HUMAN	Sorbitol dehydrogenase OS=Homo sapiens GN=SORD PE=4 SV=1	12.6846	0.331619	39.94	1	17.094	7	0	1	0.07
sp|P30626|SORCN_HUMAN	Sorcin OS=Homo sapiens GN=SRI PE=1 SV=1	21.6443	0.537213	82.56	2	27.7778	3	0	1	-10
tr|B4DHQ6|B4DHQ6_HUMAN	Sorcin OS=Homo sapiens GN=SRI PE=2 SV=1	17.1161	0.537213	82.56	2	34.8101	3	0	1	-10
tr|E9PG82|E9PG82_HUMAN	Sorcin OS=Homo sapiens GN=SRI PE=4 SV=1	7.22843	0.537213	82.56	2	76.3889	3	0	1	-10
tr|Q5QPE4|Q5QPE4_HUMAN	Sorting nexin 5 (Fragment) OS=Homo sapiens GN=SNX5 PE=2 SV=1	26.2702	0.332722	60.41	1	6.14035	5	0	1	-10
tr|Q5QPE5|Q5QPE5_HUMAN	Sorting nexin 5 (Fragment) OS=Homo sapiens GN=SNX5 PE=2 SV=1	30.993	0.332722	60.41	1	5.20446	5	0	1	-10
sp|O60493|SNX3_HUMAN	Sorting nexin-3 OS=Homo sapiens GN=SNX3 PE=1 SV=3	18.7327	0.227623	37.3	1	4.93827	1	0	1	-10
sp|Q9Y5X3|SNX5_HUMAN	Sorting nexin-5 OS=Homo sapiens GN=SNX5 PE=1 SV=1	46.7691	0.332722	60.41	1	3.46535	5	0	1	-10
sp|O75391|SPAG7_HUMAN	Sperm-associated antigen 7 OS=Homo sapiens GN=SPAG7 PE=1 SV=2	26.0002	1	198.33	3	10.1322	16	18.89	0.012	0.19
sp|P19623|SPEE_HUMAN	Spermidine synthase OS=Homo sapiens GN=SRM PE=1 SV=1	33.7847	0.999423	68.04	1	5.62914	10	0	1	-10
sp|Q15637|SF01_HUMAN	Splicing factor 1 OS=Homo sapiens GN=SF1 PE=1 SV=4	68.2679	0	84.13	2	2.50391	18	0	1	0.31
tr|F8WEV5|F8WEV5_HUMAN	Splicing factor 1 OS=Homo sapiens GN=SF1 PE=4 SV=1	12.1183	0	84.13	2	14.5455	18	0	1	0.31
sp|Q12874|SF3A3_HUMAN	Splicing factor 3A subunit 3 OS=Homo sapiens GN=SF3A3 PE=1 SV=1	58.7942	0.495503	54	1	1.79641	8	0	1	-10
tr|E7EUT8|E7EUT8_HUMAN	Splicing factor 3A subunit 3 OS=Homo sapiens GN=SF3A3 PE=4 SV=1	52.4041	0.495503	54	1	2.00893	8	0	1	-10
sp|Q15427|SF3B4_HUMAN	Splicing factor 3B subunit 4 OS=Homo sapiens GN=SF3B4 PE=1 SV=1	44.3391	0.909927	45.7	1	1.88679	2	0	1	-10
sp|Q7KZF4|SND1_HUMAN	Staphylococcal nuclease domain-containing protein 1 OS=Homo sapiens GN=SND1 PE=1 SV=1	101.916	0.999836	79.52	1	2.1978	8	0	1	-10
tr|A2A2D0|A2A2D0_HUMAN	Stathmin (Fragment) OS=Homo sapiens GN=STMN1 PE=3 SV=1	9.8403	0.554018	86.59	2	15.1163	24	8.43	0.044	0.1
sp|P16949|STMN1_HUMAN	Stathmin OS=Homo sapiens GN=STMN1 PE=1 SV=3	17.2739	0.554018	86.59	2	8.72483	24	8.43	0.044	0.1
sp|P31948|STIP1_HUMAN	Stress-induced-phosphoprotein 1 OS=Homo sapiens GN=STIP1 PE=1 SV=1	62.5814	0.24537	33.56	1	5.89319	1	0	1	0.54
tr|F5GXD8|F5GXD8_HUMAN	Stress-induced-phosphoprotein 1 OS=Homo sapiens GN=STIP1 PE=4 SV=1	15.6098	0.24537	33.56	1	23.1884	1	0	1	0.54
tr|F5H0T1|F5H0T1_HUMAN	Stress-induced-phosphoprotein 1 OS=Homo sapiens GN=STIP1 PE=4 SV=1	59.722	0.24537	33.56	1	6.1657	1	0	1	0.54
tr|F5H783|F5H783_HUMAN	Stress-induced-phosphoprotein 1 OS=Homo sapiens GN=STIP1 PE=4 SV=1	26.9556	0.24537	33.56	1	13.5593	1	0	1	0.54
tr|H3BQX5|H3BQX5_HUMAN	Sulfotransferase 1A1 (Fragment) OS=Homo sapiens GN=SULT1A1 PE=4 SV=1	19.8133	0	32.94	1	11.7647	1	0	1	0.3
tr|H3BRY5|H3BRY5_HUMAN	Sulfotransferase 1A1 (Fragment) OS=Homo sapiens GN=SULT1A1 PE=4 SV=1	32.5864	0	32.94	1	7.11744	1	0	1	0.3
sp|P50225|ST1A1_HUMAN	Sulfotransferase 1A1 OS=Homo sapiens GN=SULT1A1 PE=1 SV=3	34.1252	0	32.94	1	6.77966	1	0	1	0.3
sp|P50224|ST1A3_HUMAN	Sulfotransferase 1A3/1A4 OS=Homo sapiens GN=SULT1A3 PE=1 SV=1	34.1561	0	32.94	1	6.77966	1	0	1	0.3
tr|H3BNY7|H3BNY7_HUMAN	Sulfotransferase 1A3/1A4 OS=Homo sapiens GN=SULT1A4 PE=4 SV=1	9.94817	0	32.94	1	22.9885	1	0	1	0.3
tr|B3KNJ4|B3KNJ4_HUMAN	SUMO-1 activating enzyme subunit 1, isoform CRA_a OS=Homo sapiens GN=SAE1 PE=2 SV=1	33.3452	0.437489	146.1	2	6.68896	4	0	1	0.25
tr|B3KNJ4|B3KNJ4_HUMAN	SUMO-1 activating enzyme subunit 1, isoform CRA_a OS=Homo sapiens GN=SAE1 PE=2 SV=1	33.3452	0.437438	120.46	2	7.02341	4	0	1	-0.03
tr|G3XAK6|G3XAK6_HUMAN	SUMO-1 activating enzyme subunit 1, isoform CRA_c OS=Homo sapiens GN=SAE1 PE=4 SV=1	33.0237	0.437489	146.1	2	6.68896	4	0	1	0.25
tr|G3XAK6|G3XAK6_HUMAN	SUMO-1 activating enzyme subunit 1, isoform CRA_c OS=Homo sapiens GN=SAE1 PE=4 SV=1	33.0237	0.437438	120.46	2	7.02341	4	0	1	-0.03
sp|Q9UBE0|SAE1_HUMAN	SUMO-activating enzyme subunit 1 OS=Homo sapiens GN=SAE1 PE=1 SV=1	38.4076	0.437489	146.1	2	5.78035	4	0	1	0.25
sp|Q9UBE0|SAE1_HUMAN	SUMO-activating enzyme subunit 1 OS=Homo sapiens GN=SAE1 PE=1 SV=1	38.4076	0.437438	120.46	2	6.06936	4	0	1	-0.03
tr|F5GXX7|F5GXX7_HUMAN	SUMO-activating enzyme subunit 1 OS=Homo sapiens GN=SAE1 PE=4 SV=1	29.7743	0.437489	146.1	2	7.5188	4	0	1	0.25
tr|F5GXX7|F5GXX7_HUMAN	SUMO-activating enzyme subunit 1 OS=Homo sapiens GN=SAE1 PE=4 SV=1	29.7743	0.437438	120.46	2	7.89474	4	0	1	-0.03
tr|H3BQQ9|H3BQQ9_HUMAN	SUMO-conjugating enzyme UBC9 (Fragment) OS=Homo sapiens GN=UBE2I PE=3 SV=1	15.4879	0.204879	38.1	1	5.10949	1	0	1	-10
tr|H3BRD1|H3BRD1_HUMAN	SUMO-conjugating enzyme UBC9 (Fragment) OS=Homo sapiens GN=UBE2I PE=4 SV=1	3.24973	0.204879	38.1	1	24.1379	1	0	1	-10
sp|P63279|UBC9_HUMAN	SUMO-conjugating enzyme UBC9 OS=Homo sapiens GN=UBE2I PE=1 SV=1	17.9772	0.204879	38.1	1	4.43038	1	0	1	-10
tr|B0QYN7|B0QYN7_HUMAN	SUMO-conjugating enzyme UBC9 OS=Homo sapiens GN=UBE2I PE=3 SV=1	20.4265	0.204879	38.1	1	3.80435	1	0	1	-10
sp|Q9Y2Z0|SUGT1_HUMAN	Suppressor of G2 allele of SKP1 homolog OS=Homo sapiens GN=SUGT1 PE=1 SV=3	40.9805	0.499929	82.69	1	3.28767	8	0	1	-10
tr|Q5T8U5|Q5T8U5_HUMAN	Surfeit 4 OS=Homo sapiens GN=SURF4 PE=2 SV=1	21.0957	0	145.87	2	9.67742	16	20.3	0.004	-0.14
tr|Q5T8U7|Q5T8U7_HUMAN	Surfeit 4 OS=Homo sapiens GN=SURF4 PE=2 SV=1	21.0978	0	145.87	2	9.57447	16	20.3	0.004	-0.14
tr|B7Z6A4|B7Z6A4_HUMAN	Surfeit 4, isoform CRA_c OS=Homo sapiens GN=SURF4 PE=2 SV=1	14.8265	0	145.87	2	14.0625	16	20.3	0.004	-0.14
sp|O15260|SURF4_HUMAN	Surfeit locus protein 4 OS=Homo sapiens GN=SURF4 PE=1 SV=3	30.3558	0	145.87	2	6.69145	16	20.3	0.004	-0.14
P00761	SWISS-PROT:P00761|TRYP_PIG Trypsin - Sus scrofa (Pig).	24.3758	1	163.6	3	14.7186	18	1610804	0	-8.19
P02584	SWISS-PROT:P02584 (Bos taurus) Profilin-1	15.0295	0.981882	297.02	6	27.8571	16	5.48	0.058	0.24
P12763	SWISS-PROT:P12763 (Bos taurus) Alpha-2-HS-glycoprotein precursor	38.3764	0.999899	121.83	3	10.0279	11	8.73	0.042	0.32
P60712	SWISS-PROT:P60712 (Bos taurus) Actin, cytoplasmic 1	41.6917	0.410292	112.34	2	9.86667	7	1.48	0.291	1.85
P60712	SWISS-PROT:P60712 (Bos taurus) Actin, cytoplasmic 1	41.6917	0	653.51	9	7.2	137	59.35	0	0.31
tr|G3V1B7|G3V1B7_HUMAN	T-cell leukemia homeobox protein 1 (Fragment) OS=Homo sapiens GN=TLX1 PE=4 SV=1	21.3606	0.195482	41.95	1	2.75229	2	0	1	-10
sp|P31314|TLX1_HUMAN	T-cell leukemia homeobox protein 1 OS=Homo sapiens GN=TLX1 PE=1 SV=1	34.3252	0.195482	41.95	1	1.81818	2	0	1	-10
tr|F5GZ03|F5GZ03_HUMAN	T-complex protein 1 subunit alpha (Fragment) OS=Homo sapiens GN=TCP1 PE=3 SV=1	24.1247	0	83.55	1	4.97738	16	0	1	-10
sp|P17987|TCPA_HUMAN	T-complex protein 1 subunit alpha OS=Homo sapiens GN=TCP1 PE=1 SV=1	60.2876	0	83.55	1	1.97842	16	0	1	-10
tr|E7ERF2|E7ERF2_HUMAN	T-complex protein 1 subunit alpha OS=Homo sapiens GN=TCP1 PE=3 SV=1	46.8624	0	83.55	1	2.54042	16	0	1	-10
tr|F5GZI8|F5GZI8_HUMAN	T-complex protein 1 subunit alpha OS=Homo sapiens GN=TCP1 PE=3 SV=1	10.3362	0	83.55	1	11	16	0	1	-10
tr|F5GYL4|F5GYL4_HUMAN	T-complex protein 1 subunit alpha OS=Homo sapiens GN=TCP1 PE=4 SV=1	6.98445	0	83.55	1	16.9231	16	0	1	-10
sp|P78371|TCPB_HUMAN	T-complex protein 1 subunit beta OS=Homo sapiens GN=CCT2 PE=1 SV=4	57.4341	0.664239	136.23	3	3.5514	34	7.04	0.118	0.09
tr|F8VQ14|F8VQ14_HUMAN	T-complex protein 1 subunit beta OS=Homo sapiens GN=CCT2 PE=3 SV=1	44.7666	0.664239	136.23	3	4.56731	34	7.04	0.118	0.09
tr|F5GWF6|F5GWF6_HUMAN	T-complex protein 1 subunit beta OS=Homo sapiens GN=CCT2 PE=3 SV=2	56.7528	0.664239	136.23	3	3.58491	34	7.04	0.118	0.09
sp|P48643|TCPE_HUMAN	T-complex protein 1 subunit epsilon OS=Homo sapiens GN=CCT5 PE=1 SV=1	59.6148	0.546337	131.17	2	2.77264	8	0	1	-10
tr|D6RIZ7|D6RIZ7_HUMAN	T-complex protein 1 subunit epsilon OS=Homo sapiens GN=CCT5 PE=4 SV=1	4.86547	0.546337	131.17	2	34.0909	8	0	1	-10
tr|E7ENZ3|E7ENZ3_HUMAN	T-complex protein 1 subunit epsilon OS=Homo sapiens GN=CCT5 PE=4 SV=1	53.796	0.546337	131.17	2	3.08642	8	0	1	-10
sp|Q99832|TCPH_HUMAN	T-complex protein 1 subunit eta OS=Homo sapiens GN=CCT7 PE=1 SV=2	59.3109	0.552372	78.21	2	6.814	2	615.96	0.002	0.44
tr|B8ZZC9|B8ZZC9_HUMAN	T-complex protein 1 subunit eta OS=Homo sapiens GN=CCT7 PE=3 SV=1	54.7194	0.552372	78.21	2	7.38523	2	615.96	0.002	0.44
tr|F8WBP8|F8WBP8_HUMAN	T-complex protein 1 subunit eta OS=Homo sapiens GN=CCT7 PE=4 SV=1	8.66931	0.552372	78.21	2	44.5783	2	615.96	0.002	0.44
tr|E9PRC8|E9PRC8_HUMAN	T-complex protein 1 subunit gamma (Fragment) OS=Homo sapiens GN=CCT3 PE=3 SV=1	25.9725	0	51.81	1	5.55556	2	0	1	-10
tr|E9PM09|E9PM09_HUMAN	T-complex protein 1 subunit gamma (Fragment) OS=Homo sapiens GN=CCT3 PE=4 SV=1	16.8517	0	51.81	1	8.44156	2	0	1	-10
sp|P49368|TCPG_HUMAN	T-complex protein 1 subunit gamma OS=Homo sapiens GN=CCT3 PE=1 SV=4	60.4773	0	51.81	1	2.38532	2	0	1	-10
sp|P50990|TCPQ_HUMAN	T-complex protein 1 subunit theta OS=Homo sapiens GN=CCT8 PE=1 SV=4	59.5645	0.425816	36.58	1	2.37226	1	0	1	0.26
tr|B0QY01|B0QY01_HUMAN	Target of Myb protein 1 (Fragment) OS=Homo sapiens GN=TOM1 PE=4 SV=1	36.9816	0	77.08	1	4.77612	4	0	1	-10
sp|O60784|TOM1_HUMAN	Target of Myb protein 1 OS=Homo sapiens GN=TOM1 PE=1 SV=2	53.7669	0	77.08	1	3.25203	4	0	1	-10
tr|F8W928|F8W928_HUMAN	Target of Myb protein 1 OS=Homo sapiens GN=TOM1 PE=4 SV=1	8.53726	0	77.08	1	20.7792	4	0	1	-10
tr|F8WAW7|F8WAW7_HUMAN	Target of Myb protein 1 OS=Homo sapiens GN=TOM1 PE=4 SV=1	7.19832	0	77.08	1	23.1884	4	0	1	-10
tr|F8WB30|F8WB30_HUMAN	Target of Myb protein 1 OS=Homo sapiens GN=TOM1 PE=4 SV=1	2.75538	0	77.08	1	64	4	0	1	-10
tr|F8WBB0|F8WBB0_HUMAN	Target of Myb protein 1 OS=Homo sapiens GN=TOM1 PE=4 SV=1	10.408	0	77.08	1	16.4948	4	0	1	-10
tr|F8WE29|F8WE29_HUMAN	Target of Myb protein 1 OS=Homo sapiens GN=TOM1 PE=4 SV=1	9.16562	0	77.08	1	19.2771	4	0	1	-10
tr|H7BYN7|H7BYN7_HUMAN	Target of Myb protein 1 OS=Homo sapiens GN=TOM1 PE=4 SV=1	14.8697	0	77.08	1	12.0301	4	0	1	-10
sp|O14907|TX1B3_HUMAN	Tax1-binding protein 3 OS=Homo sapiens GN=TAX1BP3 PE=1 SV=2	13.7081	0.973621	44.28	1	11.2903	4	0	1	-10
sp|Q5R3I4|TTC38_HUMAN	Tetratricopeptide repeat protein 38 OS=Homo sapiens GN=TTC38 PE=1 SV=1	52.7354	0	45.78	1	1.49254	1	0	1	-10
tr|E7ES35|E7ES35_HUMAN	Tetratricopeptide repeat protein 38 OS=Homo sapiens GN=TTC38 PE=4 SV=1	45.8331	0	45.78	1	1.70316	1	0	1	-10
tr|F8WBU8|F8WBU8_HUMAN	Tetratricopeptide repeat protein 38 OS=Homo sapiens GN=TTC38 PE=4 SV=1	5.73161	0	45.78	1	13.2075	1	0	1	-10
sp|P52888|THOP1_HUMAN	Thimet oligopeptidase OS=Homo sapiens GN=THOP1 PE=1 SV=2	78.7715	0.998627	50.45	1	3.62845	2	0	1	0.3
tr|H7BZJ3|H7BZJ3_HUMAN	Thioredoxin (Fragment) OS=Homo sapiens GN=PDIA3 PE=3 SV=1	13.4928	0.437464	159.05	2	11.3821	50	0.68	0.497	0.06
sp|O43396|TXNL1_HUMAN	Thioredoxin-like protein 1 OS=Homo sapiens GN=TXNL1 PE=1 SV=3	32.2127	0.999714	81.12	2	7.61246	8	0	1	0.07
sp|Q86V81|THOC4_HUMAN	THO complex subunit 4 OS=Homo sapiens GN=ALYREF PE=1 SV=3	26.8536	0.492689	36.2	1	6.22568	1	0	1	0.09
tr|E9PB61|E9PB61_HUMAN	THO complex subunit 4 OS=Homo sapiens GN=ALYREF PE=4 SV=1	27.5229	0.492689	36.2	1	6.06061	1	0	1	0.09
tr|H3BNW0|H3BNW0_HUMAN	THUMP domain-containing protein 1 OS=Homo sapiens GN=THUMPD1 PE=4 SV=1	15.7338	0.545342	89.46	2	10.3448	6	16.46	0.015	0.09
sp|P63313|TYB10_HUMAN	Thymosin beta-10 OS=Homo sapiens GN=TMSB10 PE=1 SV=2	5.00454	1	103.63	2	36.3636	35	3.68	0.195	0.27
sp|P62328|TYB4_HUMAN	Thymosin beta-4 OS=Homo sapiens GN=TMSB4X PE=1 SV=2	5.03151	0.749119	77.37	2	36.3636	13	3.22	0.215	0.06
sp|P37837|TALDO_HUMAN	Transaldolase OS=Homo sapiens GN=TALDO1 PE=1 SV=2	37.4985	0.422019	116.82	2	3.26409	9	0	1	0.19
tr|E9PKI8|E9PKI8_HUMAN	Transaldolase OS=Homo sapiens GN=TALDO1 PE=3 SV=1	10.2242	0.422019	116.82	2	11.828	9	0	1	0.19
tr|F2Z393|F2Z393_HUMAN	Transaldolase OS=Homo sapiens GN=TALDO1 PE=3 SV=1	35.2884	0.422019	116.82	2	3.45912	9	0	1	0.19
tr|E9PM01|E9PM01_HUMAN	Transaldolase OS=Homo sapiens GN=TALDO1 PE=4 SV=1	5.57573	0.422019	116.82	2	22	9	0	1	0.19
tr|B7WPD3|B7WPD3_HUMAN	Transcription elongation factor B (SIII), polypeptide 2 (18kDa, elongin B), isoform CRA_a OS=Homo sapiens GN=TCEB2 PE=4 SV=1	17.8818	0.471062	39.23	1	4.96894	4	0	1	-10
sp|Q15370|ELOB_HUMAN	Transcription elongation factor B polypeptide 2 OS=Homo sapiens GN=TCEB2 PE=1 SV=1	13.1065	0.471062	39.23	1	6.77966	4	0	1	-10
sp|Q13263|TIF1B_HUMAN	Transcription intermediary factor 1-beta OS=Homo sapiens GN=TRIM28 PE=1 SV=5	88.4754	0.75	241.25	2	3.71257	22	621.13	0	0.23
sp|P55072|TERA_HUMAN	Transitional endoplasmic reticulum ATPase OS=Homo sapiens GN=VCP PE=1 SV=4	89.2477	1	201.7	3	4.71464	22	0	1	0.19
sp|Q92616|GCN1L_HUMAN	Translational activator GCN1 OS=Homo sapiens GN=GCN1L1 PE=1 SV=6	292.554	0.999437	97.63	2	0.44927	5	0	1	0.01
sp|Q15631|TSN_HUMAN	Translin OS=Homo sapiens GN=TSN PE=1 SV=1	26.1488	0.499949	84.85	1	8.77193	6	0	1	-10
tr|B7Z3X8|B7Z3X8_HUMAN	Translin OS=Homo sapiens GN=TSN PE=2 SV=1	17.2501	0.499949	84.85	1	13.5135	6	0	1	-10
sp|Q13445|TMED1_HUMAN	Transmembrane emp24 domain-containing protein 1 OS=Homo sapiens GN=TMED1 PE=1 SV=1	25.1717	0.999594	92.39	2	8.37004	6	63.09	0.015	0.06
sp|Q92973|TNPO1_HUMAN	Transportin-1 OS=Homo sapiens GN=TNPO1 PE=1 SV=2	102.271	0	93.96	2	3.45212	2	0	1	0.21
tr|B4DSC0|B4DSC0_HUMAN	Transportin-1 OS=Homo sapiens GN=TNPO1 PE=2 SV=1	14.4766	0	93.96	2	24.2188	2	0	1	0.21
tr|E7EW37|E7EW37_HUMAN	Transportin-1 OS=Homo sapiens GN=TNPO1 PE=4 SV=1	15.5211	0	93.96	2	22.7941	2	0	1	0.21
tr|J3KPU5|J3KPU5_HUMAN	Transportin-1 OS=Homo sapiens GN=TNPO1 PE=4 SV=1	13.6089	0	93.96	2	26.4957	2	0	1	0.21
sp|O95361|TRI16_HUMAN	Tripartite motif-containing protein 16 OS=Homo sapiens GN=TRIM16 PE=1 SV=3	63.8966	0.465831	39.03	1	2.30496	2	0	1	-10
sp|Q96FX7|TRM61_HUMAN	tRNA (adenine(58)-N(1))-methyltransferase catalytic subunit TRMT61A OS=Homo sapiens GN=TRMT61A PE=1 SV=1	31.3439	0.999999	176.69	4	8.3045	7	0	1	0.1
sp|Q9UJA5|TRM6_HUMAN	tRNA (adenine(58)-N(1))-methyltransferase non-catalytic subunit TRM6 OS=Homo sapiens GN=TRMT6 PE=1 SV=1	55.7463	0.333275	49.98	1	3.82294	2	0	1	-10
sp|Q9NUP7|TRM13_HUMAN	tRNA guanosine-2'-O-methyltransferase TRM13 homolog OS=Homo sapiens GN=TRMT13 PE=1 SV=2	54.1948	0.238926	30.48	1	3.5343	1	0	1	-10
sp|Q9NX07|TSAP1_HUMAN	tRNA selenocysteine 1-associated protein 1 OS=Homo sapiens GN=TRNAU1AP PE=1 SV=1	32.4594	0.983424	32.22	1	6.96864	2	0	1	-10
tr|Q5VU58|Q5VU58_HUMAN	Tropomyosin 3 OS=Homo sapiens GN=TPM3 PE=2 SV=1	28.8867	0	98.42	2	4.43548	17	2.8	0.17	0.8
tr|Q5VU59|Q5VU59_HUMAN	Tropomyosin 3 OS=Homo sapiens GN=TPM3 PE=2 SV=1	27.1398	0	98.42	2	4.74138	17	2.8	0.17	0.8
tr|Q5VU61|Q5VU61_HUMAN	Tropomyosin 3 OS=Homo sapiens GN=TPM3 PE=2 SV=1	26.2473	0	98.42	2	4.91071	17	2.8	0.17	0.8
tr|Q5VU66|Q5VU66_HUMAN	Tropomyosin 3 OS=Homo sapiens GN=TPM3 PE=2 SV=1	28.8347	0	98.42	2	4.43548	17	2.8	0.17	0.8
tr|Q5VU72|Q5VU72_HUMAN	Tropomyosin 3 OS=Homo sapiens GN=TPM3 PE=2 SV=1	28.7578	0	98.42	2	4.45344	17	2.8	0.17	0.8
tr|D6R904|D6R904_HUMAN	Tropomyosin alpha-3 chain OS=Homo sapiens GN=TPM3 PE=4 SV=1	10.9926	0	98.42	2	11.5789	17	2.8	0.17	0.8
tr|D6RFM2|D6RFM2_HUMAN	Tropomyosin alpha-3 chain OS=Homo sapiens GN=TPM3 PE=4 SV=1	5.78396	0	98.42	2	22.449	17	2.8	0.17	0.8
sp|P67936|TPM4_HUMAN	Tropomyosin alpha-4 chain OS=Homo sapiens GN=TPM4 PE=1 SV=3	28.4865	0.999776	99.46	2	4.43548	17	3.19	0.216	0.04
tr|F8VQQ4|F8VQQ4_HUMAN	Tubulin alpha-1A chain (Fragment) OS=Homo sapiens GN=TUBA1A PE=3 SV=1	24.1881	0	179.52	3	10.0457	10	0.86	0.452	0.16
sp|Q71U36|TBA1A_HUMAN	Tubulin alpha-1A chain OS=Homo sapiens GN=TUBA1A PE=1 SV=1	50.0856	0	179.52	3	4.87805	10	0.86	0.452	0.16
tr|G3V1U9|G3V1U9_HUMAN	Tubulin alpha-1A chain OS=Homo sapiens GN=TUBA1A PE=3 SV=1	46.2498	0	179.52	3	5.28846	10	0.86	0.452	0.16
tr|F8VXZ4|F8VXZ4_HUMAN	Tubulin alpha-1A chain OS=Homo sapiens GN=TUBA1A PE=4 SV=1	33.4374	0	179.52	3	7.38255	10	0.86	0.452	0.16
tr|F8VVB9|F8VVB9_HUMAN	Tubulin alpha-1B chain (Fragment) OS=Homo sapiens GN=TUBA1B PE=4 SV=1	27.5167	0	179.52	3	8.90688	10	0.86	0.452	0.16
sp|P68363|TBA1B_HUMAN	Tubulin alpha-1B chain OS=Homo sapiens GN=TUBA1B PE=1 SV=1	50.1016	0	179.52	3	4.87805	10	0.86	0.452	0.16
sp|Q9BQE3|TBA1C_HUMAN	Tubulin alpha-1C chain OS=Homo sapiens GN=TUBA1C PE=1 SV=1	49.8455	0	179.52	3	4.89978	10	0.86	0.452	0.16
tr|F5H5D3|F5H5D3_HUMAN	Tubulin alpha-1C chain OS=Homo sapiens GN=TUBA1C PE=3 SV=1	57.6752	0	179.52	3	4.23892	10	0.86	0.452	0.16
sp|Q13748|TBA3C_HUMAN	Tubulin alpha-3C/D chain OS=Homo sapiens GN=TUBA3C PE=1 SV=3	49.9096	0	179.52	3	4.88889	10	0.86	0.452	0.16
sp|Q6PEY2|TBA3E_HUMAN	Tubulin alpha-3E chain OS=Homo sapiens GN=TUBA3E PE=1 SV=2	49.8086	0	179.52	3	4.88889	10	0.86	0.452	0.16
tr|C9JDS9|C9JDS9_HUMAN	Tubulin alpha-4A chain (Fragment) OS=Homo sapiens GN=TUBA4A PE=4 SV=1	17.6418	0	179.52	3	14.1026	10	0.86	0.452	0.16
sp|P68366|TBA4A_HUMAN	Tubulin alpha-4A chain OS=Homo sapiens GN=TUBA4A PE=1 SV=1	49.8744	0	179.52	3	4.91071	10	0.86	0.452	0.16
tr|A8MUB1|A8MUB1_HUMAN	Tubulin alpha-4A chain OS=Homo sapiens GN=TUBA4A PE=2 SV=1	48.2796	0	179.52	3	5.08083	10	0.86	0.452	0.16
tr|C9J2C0|C9J2C0_HUMAN	Tubulin alpha-8 chain (Fragment) OS=Homo sapiens GN=TUBA8 PE=3 SV=1	51.9336	0	179.52	3	4.71092	10	0.86	0.452	0.16
sp|Q9NY65|TBA8_HUMAN	Tubulin alpha-8 chain OS=Homo sapiens GN=TUBA8 PE=1 SV=1	50.0435	0	179.52	3	4.89978	10	0.86	0.452	0.16
sp|P07437|TBB5_HUMAN	Tubulin beta chain OS=Homo sapiens GN=TUBB PE=1 SV=2	49.621	0	212.15	4	6.53153	34	11.25	0.015	0.1
tr|F8VW92|F8VW92_HUMAN	Tubulin beta chain OS=Homo sapiens GN=TUBB PE=3 SV=1	48.4696	0	212.15	4	6.66667	34	11.25	0.015	0.1
tr|F8VYX6|F8VYX6_HUMAN	Tubulin beta chain OS=Homo sapiens GN=TUBB PE=3 SV=1	48.4116	0	212.15	4	6.66667	34	11.25	0.015	0.1
tr|E9PBJ4|E9PBJ4_HUMAN	Tubulin beta chain OS=Homo sapiens GN=TUBB PE=4 SV=1	27.401	0	212.15	4	11.9342	34	11.25	0.015	0.1
sp|Q13885|TBB2A_HUMAN	Tubulin beta-2A chain OS=Homo sapiens GN=TUBB2A PE=1 SV=1	49.8569	0	212.15	4	6.51685	34	11.25	0.015	0.1
sp|Q9BVA1|TBB2B_HUMAN	Tubulin beta-2B chain OS=Homo sapiens GN=TUBB2B PE=1 SV=1	49.9029	0	212.15	4	6.51685	34	11.25	0.015	0.1
sp|Q13509|TBB3_HUMAN	Tubulin beta-3 chain OS=Homo sapiens GN=TUBB3 PE=1 SV=2	50.3822	0	212.15	4	6.44444	34	11.25	0.015	0.1
sp|Q99426|TBCB_HUMAN	Tubulin-folding cofactor B OS=Homo sapiens GN=TBCB PE=1 SV=2	27.2905	0.297522	41.59	1	5.7377	1	0	1	-10
tr|A8MVD5|A8MVD5_HUMAN	Tubulin-folding cofactor B OS=Homo sapiens GN=TBCB PE=4 SV=1	23.5508	0.297522	41.59	1	6.54206	1	0	1	-10
sp|Q15813|TBCE_HUMAN	Tubulin-specific chaperone E OS=Homo sapiens GN=TBCE PE=1 SV=1	59.291	0.499207	61.32	1	2.08729	6	0	1	-10
tr|B7Z3P1|B7Z3P1_HUMAN	Tubulin-specific chaperone E OS=Homo sapiens GN=TBCE PE=2 SV=1	64.7926	0.499207	61.32	1	1.90311	6	0	1	-10
sp|Q12792|TWF1_HUMAN	Twinfilin-1 OS=Homo sapiens GN=TWF1 PE=1 SV=3	40.2397	0.324073	34.48	1	5.14286	1	0	1	0.19
tr|F8VRG3|F8VRG3_HUMAN	Twinfilin-1 OS=Homo sapiens GN=TWF1 PE=4 SV=1	6.41332	0.324073	34.48	1	30.5085	1	0	1	0.19
tr|H0YA10|H0YA10_HUMAN	Type II inositol 3,4-bisphosphate 4-phosphatase (Fragment) OS=Homo sapiens GN=INPP4B PE=4 SV=1	7.42401	0.541027	34.44	1	16.9231	1	0	1	-10
sp|P09661|RU2A_HUMAN	U2 small nuclear ribonucleoprotein A' OS=Homo sapiens GN=SNRPA1 PE=1 SV=2	28.3801	0.499974	67.12	1	7.45098	8	29.46	0.032	0.29
sp|P62310|LSM3_HUMAN	U6 snRNA-associated Sm-like protein LSm3 OS=Homo sapiens GN=LSM3 PE=1 SV=2	11.82	0.999879	77.89	1	20.5882	10	0	1	-10
sp|Q9Y4Y9|LSM5_HUMAN	U6 snRNA-associated Sm-like protein LSm5 OS=Homo sapiens GN=LSM5 PE=1 SV=3	9.91312	0.748717	90.45	2	26.3736	14	0	1	0.29
tr|B8ZZF8|B8ZZF8_HUMAN	U6 snRNA-associated Sm-like protein LSm5 OS=Homo sapiens GN=LSM5 PE=4 SV=1	6.99775	0.748717	90.45	2	37.5	14	0	1	0.29
tr|Q96C32|Q96C32_HUMAN	UBC protein OS=Homo sapiens GN=UBC PE=2 SV=1	34.2655	0	40.03	1	1.96721	1	0	1	0.25
tr|J3QKN0|J3QKN0_HUMAN	Ubiquitin (Fragment) OS=Homo sapiens GN=UBB PE=4 SV=1	23.1305	0	40.03	1	2.91262	1	0	1	0.25
tr|J3QS39|J3QS39_HUMAN	Ubiquitin (Fragment) OS=Homo sapiens GN=UBB PE=4 SV=1	10.4447	0	40.03	1	6.45161	1	0	1	0.25
tr|J3QSA3|J3QSA3_HUMAN	Ubiquitin (Fragment) OS=Homo sapiens GN=UBB PE=4 SV=1	4.8326	0	40.03	1	13.9535	1	0	1	0.25
tr|F5H747|F5H747_HUMAN	Ubiquitin (Fragment) OS=Homo sapiens GN=UBC PE=1 SV=1	18.1448	0	40.03	1	3.72671	1	0	1	0.25
tr|F5GXK7|F5GXK7_HUMAN	Ubiquitin (Fragment) OS=Homo sapiens GN=UBC PE=4 SV=1	18.9763	0	40.03	1	3.5503	1	0	1	0.25
tr|F5GYU3|F5GYU3_HUMAN	Ubiquitin (Fragment) OS=Homo sapiens GN=UBC PE=4 SV=1	15.005	0	40.03	1	4.47761	1	0	1	0.25
tr|F5GZ39|F5GZ39_HUMAN	Ubiquitin (Fragment) OS=Homo sapiens GN=UBC PE=4 SV=1	6.85362	0	40.03	1	9.83607	1	0	1	0.25
tr|F5H265|F5H265_HUMAN	Ubiquitin (Fragment) OS=Homo sapiens GN=UBC PE=4 SV=1	16.8131	0	40.03	1	4.02685	1	0	1	0.25
tr|F5H2Z3|F5H2Z3_HUMAN	Ubiquitin (Fragment) OS=Homo sapiens GN=UBC PE=4 SV=1	15.2821	0	40.03	1	4.41176	1	0	1	0.25
tr|F5H388|F5H388_HUMAN	Ubiquitin (Fragment) OS=Homo sapiens GN=UBC PE=4 SV=1	17.4554	0	40.03	1	3.87097	1	0	1	0.25
tr|F5H6Q2|F5H6Q2_HUMAN	Ubiquitin (Fragment) OS=Homo sapiens GN=UBC PE=4 SV=1	13.7624	0	40.03	1	4.87805	1	0	1	0.25
sp|P51784|UBP11_HUMAN	Ubiquitin carboxyl-terminal hydrolase 11 OS=Homo sapiens GN=USP11 PE=1 SV=3	109.729	0.5	90.6	1	2.49221	10	0	1	-10
tr|F5H571|F5H571_HUMAN	Ubiquitin carboxyl-terminal hydrolase 5 (Fragment) OS=Homo sapiens GN=USP5 PE=4 SV=1	15.6228	0.333323	98.73	1	11.6788	24	0	1	-10
sp|P45974|UBP5_HUMAN	Ubiquitin carboxyl-terminal hydrolase 5 OS=Homo sapiens GN=USP5 PE=1 SV=2	95.7073	0.333323	98.73	1	1.8648	24	0	1	-10
tr|G5E9A6|G5E9A6_HUMAN	Ubiquitin carboxyl-terminal hydrolase OS=Homo sapiens GN=USP11 PE=3 SV=1	104.947	0.5	90.6	1	2.6087	10	0	1	-10
sp|O95155|UBE4B_HUMAN	Ubiquitin conjugation factor E4 B OS=Homo sapiens GN=UBE4B PE=1 SV=1	146.074	0.320645	40.25	1	0.768049	2	0	1	-10
tr|B1AQ61|B1AQ61_HUMAN	Ubiquitin conjugation factor E4 B OS=Homo sapiens GN=UBE4B PE=4 SV=1	10.4893	0.320645	40.25	1	10	2	0	1	-10
tr|B4DV12|B4DV12_HUMAN	Ubiquitin OS=Homo sapiens GN=UBB PE=2 SV=1	17.1862	0	40.03	1	3.92157	1	0	1	0.25
tr|F5H041|F5H041_HUMAN	Ubiquitin OS=Homo sapiens GN=UBC PE=4 SV=1	68.4219	0	40.03	1	0.985222	1	0	1	0.25
tr|F5H4D8|F5H4D8_HUMAN	Ubiquitin OS=Homo sapiens GN=UBC PE=4 SV=1	9.93634	0	40.03	1	6.81818	1	0	1	0.25
tr|F5H7K6|F5H7K6_HUMAN	Ubiquitin OS=Homo sapiens GN=UBC PE=4 SV=1	59.8803	0	40.03	1	1.1257	1	0	1	0.25
tr|F5H7Y5|F5H7Y5_HUMAN	Ubiquitin OS=Homo sapiens GN=UBC PE=4 SV=1	17.1823	0	40.03	1	3.92157	1	0	1	0.25
sp|P62979|RS27A_HUMAN	Ubiquitin-40S ribosomal protein S27a OS=Homo sapiens GN=RPS27A PE=1 SV=2	17.9355	0	40.03	1	3.84615	1	0	1	0.25
sp|P62987|RL40_HUMAN	Ubiquitin-60S ribosomal protein L40 OS=Homo sapiens GN=UBA52 PE=1 SV=2	14.7009	0	40.03	1	4.6875	1	0	1	0.25
sp|P62253|UB2G1_HUMAN	Ubiquitin-conjugating enzyme E2 G1 OS=Homo sapiens GN=UBE2G1 PE=1 SV=3	19.4789	0.332901	67.99	1	5.88235	10	0	1	-10
tr|I3L0Q0|I3L0Q0_HUMAN	Ubiquitin-conjugating enzyme E2 G1 OS=Homo sapiens GN=UBE2G1 PE=4 SV=1	5.5179	0.332901	67.99	1	20.4082	10	0	1	-10
tr|I3L2Q4|I3L2Q4_HUMAN	Ubiquitin-conjugating enzyme E2 G1 OS=Homo sapiens GN=UBE2G1 PE=4 SV=1	5.68096	0.332901	67.99	1	20	10	0	1	-10
tr|D6RDM7|D6RDM7_HUMAN	Ubiquitin-conjugating enzyme E2 K (Fragment) OS=Homo sapiens GN=UBE2K PE=4 SV=1	14.0082	0	38.48	1	5.69106	1	0	1	-10
sp|P61086|UBE2K_HUMAN	Ubiquitin-conjugating enzyme E2 K OS=Homo sapiens GN=UBE2K PE=1 SV=3	22.3746	0	38.48	1	3.5	1	0	1	-10
tr|B4DIZ2|B4DIZ2_HUMAN	Ubiquitin-conjugating enzyme E2 K OS=Homo sapiens GN=UBE2K PE=2 SV=1	15.7821	0	38.48	1	5.03597	1	0	1	-10
tr|C9JGP1|C9JGP1_HUMAN	Ubiquitin-conjugating enzyme E2 K OS=Homo sapiens GN=UBE2K PE=3 SV=1	17.4181	0	38.48	1	4.4586	1	0	1	-10
tr|D6RFX1|D6RFX1_HUMAN	Ubiquitin-conjugating enzyme E2 K OS=Homo sapiens GN=UBE2K PE=4 SV=1	4.79448	0	38.48	1	15.9091	1	0	1	-10
sp|Q16763|UBE2S_HUMAN	Ubiquitin-conjugating enzyme E2 S OS=Homo sapiens GN=UBE2S PE=1 SV=2	23.8125	0.676778	30.29	1	6.30631	1	0	1	-10
sp|Q13404|UB2V1_HUMAN	Ubiquitin-conjugating enzyme E2 variant 1 OS=Homo sapiens GN=UBE2V1 PE=1 SV=2	16.4663	0.748335	127.29	2	8.16327	12	0	1	0.12
tr|Q5TGE0|Q5TGE0_HUMAN	Ubiquitin-conjugating enzyme E2 variant 1 OS=Homo sapiens GN=UBE2V1 PE=2 SV=1	11.7399	0.748335	127.29	2	11.4286	12	0	1	0.12
tr|H0YBX6|H0YBX6_HUMAN	Ubiquitin-conjugating enzyme E2 variant 2 (Fragment) OS=Homo sapiens GN=UBE2V2 PE=4 SV=1	16.8606	0.74783	110.59	2	6.49351	12	0	1	0.18
tr|Q5JRR9|Q5JRR9_HUMAN	Ubiquitin-like modifier activating enzyme 1 (Fragment) OS=Homo sapiens GN=UBA1 PE=2 SV=1	29.2006	0	115.93	2	5.90406	9	41.93	0.023	0.16
tr|Q5JRS0|Q5JRS0_HUMAN	Ubiquitin-like modifier activating enzyme 1 (Fragment) OS=Homo sapiens GN=UBA1 PE=2 SV=1	30.7264	0	115.93	2	5.6338	9	41.93	0.023	0.16
tr|Q5JRS1|Q5JRS1_HUMAN	Ubiquitin-like modifier activating enzyme 1 (Fragment) OS=Homo sapiens GN=UBA1 PE=2 SV=1	18.5745	0	115.93	2	9.24855	9	41.93	0.023	0.16
tr|Q5JRS2|Q5JRS2_HUMAN	Ubiquitin-like modifier activating enzyme 1 (Fragment) OS=Homo sapiens GN=UBA1 PE=2 SV=1	25.0178	0	115.93	2	6.83761	9	41.93	0.023	0.16
tr|Q5JRS3|Q5JRS3_HUMAN	Ubiquitin-like modifier activating enzyme 1 (Fragment) OS=Homo sapiens GN=UBA1 PE=2 SV=1	20.7147	0	115.93	2	8.20513	9	41.93	0.023	0.16
sp|P22314|UBA1_HUMAN	Ubiquitin-like modifier-activating enzyme 1 OS=Homo sapiens GN=UBA1 PE=1 SV=3	117.756	0	115.93	2	1.51229	9	41.93	0.023	0.16
tr|E9PJ81|E9PJ81_HUMAN	UBX domain-containing protein 1 (Fragment) OS=Homo sapiens GN=UBXN1 PE=4 SV=1	32.5735	0.437497	222.9	2	5.51724	40	0	1	-10
sp|Q04323|UBXN1_HUMAN	UBX domain-containing protein 1 OS=Homo sapiens GN=UBXN1 PE=1 SV=2	33.2869	0.437497	222.9	2	5.38721	40	0	1	-10
tr|E9PRQ7|E9PRQ7_HUMAN	UBX domain-containing protein 1 OS=Homo sapiens GN=UBXN1 PE=4 SV=1	32.8757	0.437497	222.9	2	5.46075	40	0	1	-10
tr|B1AR80|B1AR80_HUMAN	UDP-N-acetylglucosamine pyrophosphorylase (Fragment) OS=Homo sapiens GN=UAP1 PE=4 SV=1	25.2659	0.341675	92.18	2	4.54545	4	0	1	-0.02
sp|Q16222|UAP1_HUMAN	UDP-N-acetylhexosamine pyrophosphorylase OS=Homo sapiens GN=UAP1 PE=1 SV=3	58.7138	0.341675	92.18	2	1.91571	4	0	1	-0.02
tr|H3BTW0|H3BTW0_HUMAN	Uncharacterized protein (Fragment) OS=Homo sapiens PE=3 SV=1	9.84827	0	59.04	1	10.1124	8	0	1	-10
tr|H3BVE0|H3BVE0_HUMAN	Uncharacterized protein (Fragment) OS=Homo sapiens PE=3 SV=1	27.6475	0	59.04	1	3.61446	8	0	1	-10
sp|Q9BXV9|CN142_HUMAN	Uncharacterized protein C14orf142 OS=Homo sapiens GN=C14orf142 PE=2 SV=2	10.8341	0.974429	35.13	1	18	3	0	1	-0.05
tr|F8W810|F8W810_HUMAN	Uncharacterized protein OS=Homo sapiens PE=4 SV=1	50.4798	0	41.73	1	3.43348	4	0	1	0.09
tr|F8W810|F8W810_HUMAN	Uncharacterized protein OS=Homo sapiens PE=4 SV=1	50.4798	0.415128	177.88	2	3.43348	14	0	1	-10
tr|F2Z2F3|F2Z2F3_HUMAN	Uncharacterized protein OS=Homo sapiens PE=4 SV=1	15.6168	0	101.84	2	19.5804	4	0	1	-0.16
tr|H0Y626|H0Y626_HUMAN	Uncharacterized protein OS=Homo sapiens PE=4 SV=2	107.885	0.465831	39.03	1	1.36411	2	0	1	-10
sp|Q9H7E9|CH033_HUMAN	UPF0488 protein C8orf33 OS=Homo sapiens GN=C8orf33 PE=1 SV=1	24.9589	0.498832	43.05	1	10.0437	2	0	1	-10
sp|Q5T6V5|CI064_HUMAN	UPF0553 protein C9orf64 OS=Homo sapiens GN=C9orf64 PE=1 SV=1	38.9858	0.97687	53.32	1	2.34604	6	0	1	-10
tr|H3BNB2|H3BNB2_HUMAN	UPF0585 protein C16orf13 (Fragment) OS=Homo sapiens GN=C16orf13 PE=4 SV=1	18.8234	0	55.77	1	5.17241	4	0	1	-10
sp|Q96S19|CP013_HUMAN	UPF0585 protein C16orf13 OS=Homo sapiens GN=C16orf13 PE=1 SV=2	22.5457	0	55.77	1	4.41176	4	0	1	-10
tr|D6REA6|D6REA6_HUMAN	UPF0585 protein C16orf13 OS=Homo sapiens GN=C16orf13 PE=4 SV=1	13.8689	0	55.77	1	7.08661	4	0	1	-10
tr|F6TF62|F6TF62_HUMAN	UPF0585 protein C16orf13 OS=Homo sapiens GN=C16orf13 PE=4 SV=1	19.978	0	55.77	1	4.86486	4	0	1	-10
tr|F6VM53|F6VM53_HUMAN	UPF0585 protein C16orf13 OS=Homo sapiens GN=C16orf13 PE=4 SV=1	22.1263	0	55.77	1	4.39024	4	0	1	-10
tr|H3BS73|H3BS73_HUMAN	UPF0585 protein C16orf13 OS=Homo sapiens GN=C16orf13 PE=4 SV=1	11.1134	0	55.77	1	8.73786	4	0	1	-10
sp|A6NDU8|CE051_HUMAN	UPF0600 protein C5orf51 OS=Homo sapiens GN=C5orf51 PE=1 SV=1	33.5806	0.985998	63.02	1	3.06122	4	0	1	-10
tr|C9J3M0|C9J3M0_HUMAN	UTP--glucose-1-phosphate uridylyltransferase (Fragment) OS=Homo sapiens GN=UGP2 PE=4 SV=1	4.34617	0	94.5	1	34.2105	9	0	1	-10
tr|C9J6Q0|C9J6Q0_HUMAN	UTP--glucose-1-phosphate uridylyltransferase (Fragment) OS=Homo sapiens GN=UGP2 PE=4 SV=1	5.60882	0	94.5	1	26.5306	9	0	1	-10
tr|C9JNZ1|C9JNZ1_HUMAN	UTP--glucose-1-phosphate uridylyltransferase (Fragment) OS=Homo sapiens GN=UGP2 PE=4 SV=1	24.2595	0	94.5	1	6.10329	9	0	1	-10
tr|C9JTZ5|C9JTZ5_HUMAN	UTP--glucose-1-phosphate uridylyltransferase (Fragment) OS=Homo sapiens GN=UGP2 PE=4 SV=1	11.9633	0	94.5	1	12.381	9	0	1	-10
tr|C9JUW1|C9JUW1_HUMAN	UTP--glucose-1-phosphate uridylyltransferase (Fragment) OS=Homo sapiens GN=UGP2 PE=4 SV=1	15.164	0	94.5	1	9.62963	9	0	1	-10
tr|C9JVG3|C9JVG3_HUMAN	UTP--glucose-1-phosphate uridylyltransferase (Fragment) OS=Homo sapiens GN=UGP2 PE=4 SV=1	19.4671	0	94.5	1	7.60234	9	0	1	-10
tr|C9JWG0|C9JWG0_HUMAN	UTP--glucose-1-phosphate uridylyltransferase (Fragment) OS=Homo sapiens GN=UGP2 PE=4 SV=1	16.9009	0	94.5	1	8.66667	9	0	1	-10
sp|Q16851|UGPA_HUMAN	UTP--glucose-1-phosphate uridylyltransferase OS=Homo sapiens GN=UGP2 PE=1 SV=5	56.8867	0	94.5	1	2.55906	9	0	1	-10
tr|E7EUC7|E7EUC7_HUMAN	UTP--glucose-1-phosphate uridylyltransferase OS=Homo sapiens GN=UGP2 PE=4 SV=1	57.7512	0	94.5	1	2.51451	9	0	1	-10
tr|F2Z3H1|F2Z3H1_HUMAN	UTP--glucose-1-phosphate uridylyltransferase OS=Homo sapiens GN=UGP2 PE=4 SV=1	8.74746	0	94.5	1	17.1053	9	0	1	-10
tr|F2Z3P4|F2Z3P4_HUMAN	UTP--glucose-1-phosphate uridylyltransferase OS=Homo sapiens GN=UGP2 PE=4 SV=1	5.51881	0	94.5	1	27.0833	9	0	1	-10
tr|F8WC70|F8WC70_HUMAN	UTP--glucose-1-phosphate uridylyltransferase OS=Homo sapiens GN=UGP2 PE=4 SV=1	5.79898	0	94.5	1	25	9	0	1	-10
sp|P54725|RD23A_HUMAN	UV excision repair protein RAD23 homolog A OS=Homo sapiens GN=RAD23A PE=1 SV=1	39.5666	0.879847	39.21	1	1.92837	1	0	1	0.3
tr|C9JVW8|C9JVW8_HUMAN	V-type proton ATPase catalytic subunit A (Fragment) OS=Homo sapiens GN=ATP6V1A PE=4 SV=1	24.1464	0.226341	31.4	1	3.61991	1	0	1	0.2
sp|P38606|VATA_HUMAN	V-type proton ATPase catalytic subunit A OS=Homo sapiens GN=ATP6V1A PE=1 SV=2	68.2425	0.226341	31.4	1	1.2966	1	0	1	0.2
tr|F8WDJ3|F8WDJ3_HUMAN	V-type proton ATPase catalytic subunit A OS=Homo sapiens GN=ATP6V1A PE=4 SV=1	5.36068	0.226341	31.4	1	16.3265	1	0	1	0.2
sp|Q9NP79|VTA1_HUMAN	Vacuolar protein sorting-associated protein VTA1 homolog OS=Homo sapiens GN=VTA1 PE=1 SV=1	33.8399	0.989778	33.28	1	4.56026	2	0	1	0.23
tr|A2ABF4|A2ABF4_HUMAN	Valine--tRNA ligase (Fragment) OS=Homo sapiens GN=VARS PE=3 SV=1	18.0845	0	61.9	1	9.1954	30	0	1	-10
tr|B0V044|B0V044_HUMAN	Valine--tRNA ligase (Fragment) OS=Homo sapiens GN=VARS PE=3 SV=1	18.0745	0	61.9	1	9.1954	30	0	1	-10
tr|Q5SP20|Q5SP20_HUMAN	Valine--tRNA ligase (Fragment) OS=Homo sapiens GN=VARS PE=3 SV=1	39.8238	0	61.9	1	4.37158	30	0	1	-10
sp|P26640|SYVC_HUMAN	Valine--tRNA ligase OS=Homo sapiens GN=VARS PE=1 SV=4	140.369	0	61.9	1	1.26582	30	0	1	-10
tr|B0V043|B0V043_HUMAN	Valine--tRNA ligase OS=Homo sapiens GN=VARS PE=3 SV=1	140.359	0	61.9	1	1.26582	30	0	1	-10
tr|E7EVJ6|E7EVJ6_HUMAN	Valine--tRNA ligase OS=Homo sapiens GN=VARS PE=4 SV=1	75.1525	0	61.9	1	2.36686	30	0	1	-10
sp|P50552|VASP_HUMAN	Vasodilator-stimulated phosphoprotein OS=Homo sapiens GN=VASP PE=1 SV=3	39.7871	0.807956	31.12	1	2.36842	2	0	1	-10
tr|C9J5E5|C9J5E5_HUMAN	Vigilin (Fragment) OS=Homo sapiens GN=HDLBP PE=4 SV=1	24.3648	0	78.5	1	6.78733	10	0	1	-10
tr|C9J739|C9J739_HUMAN	Vigilin (Fragment) OS=Homo sapiens GN=HDLBP PE=4 SV=1	2.02999	0	78.5	1	78.9474	10	0	1	-10
tr|C9JBS3|C9JBS3_HUMAN	Vigilin (Fragment) OS=Homo sapiens GN=HDLBP PE=4 SV=1	7.44768	0	78.5	1	21.7391	10	0	1	-10
tr|C9JEJ8|C9JEJ8_HUMAN	Vigilin (Fragment) OS=Homo sapiens GN=HDLBP PE=4 SV=1	8.48431	0	78.5	1	18.9873	10	0	1	-10
tr|C9JES8|C9JES8_HUMAN	Vigilin (Fragment) OS=Homo sapiens GN=HDLBP PE=4 SV=1	16.1483	0	78.5	1	10.2041	10	0	1	-10
tr|C9JHN6|C9JHN6_HUMAN	Vigilin (Fragment) OS=Homo sapiens GN=HDLBP PE=4 SV=1	8.8675	0	78.5	1	18.2927	10	0	1	-10
tr|C9JHS7|C9JHS7_HUMAN	Vigilin (Fragment) OS=Homo sapiens GN=HDLBP PE=4 SV=1	13.853	0	78.5	1	11.9048	10	0	1	-10
tr|C9JHS9|C9JHS9_HUMAN	Vigilin (Fragment) OS=Homo sapiens GN=HDLBP PE=4 SV=1	1.85988	0	78.5	1	88.2353	10	0	1	-10
tr|C9JHZ8|C9JHZ8_HUMAN	Vigilin (Fragment) OS=Homo sapiens GN=HDLBP PE=4 SV=1	15.4809	0	78.5	1	10.6383	10	0	1	-10
tr|C9JIZ1|C9JIZ1_HUMAN	Vigilin (Fragment) OS=Homo sapiens GN=HDLBP PE=4 SV=1	24.691	0	78.5	1	6.69643	10	0	1	-10
tr|C9JK79|C9JK79_HUMAN	Vigilin (Fragment) OS=Homo sapiens GN=HDLBP PE=4 SV=1	14.31	0	78.5	1	11.7188	10	0	1	-10
tr|C9JKQ5|C9JKQ5_HUMAN	Vigilin (Fragment) OS=Homo sapiens GN=HDLBP PE=4 SV=1	8.76843	0	78.5	1	18.5185	10	0	1	-10
tr|C9JMQ6|C9JMQ6_HUMAN	Vigilin (Fragment) OS=Homo sapiens GN=HDLBP PE=4 SV=1	5.12454	0	78.5	1	31.9149	10	0	1	-10
tr|C9JQ82|C9JQ82_HUMAN	Vigilin (Fragment) OS=Homo sapiens GN=HDLBP PE=4 SV=1	5.8369	0	78.5	1	27.7778	10	0	1	-10
tr|C9JT62|C9JT62_HUMAN	Vigilin (Fragment) OS=Homo sapiens GN=HDLBP PE=4 SV=1	10.6033	0	78.5	1	15.625	10	0	1	-10
tr|C9JZI8|C9JZI8_HUMAN	Vigilin (Fragment) OS=Homo sapiens GN=HDLBP PE=4 SV=1	18.0503	0	78.5	1	9.14634	10	0	1	-10
sp|Q00341|VIGLN_HUMAN	Vigilin OS=Homo sapiens GN=HDLBP PE=1 SV=2	141.35	0	78.5	1	1.18297	10	0	1	-10
tr|E7EM71|E7EM71_HUMAN	Vigilin OS=Homo sapiens GN=HDLBP PE=4 SV=1	137.883	0	78.5	1	1.21457	10	0	1	-10
sp|P08670|VIME_HUMAN	Vimentin OS=Homo sapiens GN=VIM PE=1 SV=4	53.6011	0.455418	39.13	1	3.21888	2	0	1	0.15
tr|B0YJC4|B0YJC4_HUMAN	Vimentin OS=Homo sapiens GN=VIM PE=3 SV=1	49.6051	0.455418	39.13	1	3.48028	2	0	1	0.15
sp|Q2M389|WASH7_HUMAN	WASH complex subunit 7 OS=Homo sapiens GN=KIAA1033 PE=1 SV=2	136.298	0.321708	40.54	1	1.10827	1	0	1	-10
tr|F8VYH7|F8VYH7_HUMAN	WASH complex subunit 7 OS=Homo sapiens GN=KIAA1033 PE=4 SV=1	21.5959	0.321708	40.54	1	6.87831	1	0	1	-10
sp|P12955|PEPD_HUMAN	Xaa-Pro dipeptidase OS=Homo sapiens GN=PEPD PE=1 SV=3	54.4949	0.509128	92.32	2	3.85396	12	0.32	0.591	-0.04
tr|E9PCE8|E9PCE8_HUMAN	Xaa-Pro dipeptidase OS=Homo sapiens GN=PEPD PE=3 SV=1	47.2124	0.509128	92.32	2	4.4289	12	0.32	0.591	-0.04
sp|Q9Y5A9|YTHD2_HUMAN	YTH domain family protein 2 OS=Homo sapiens GN=YTHDF2 PE=1 SV=2	62.2777	0.84394	49.93	1	1.5544	2	0	1	-10
sp|Q7Z3T8|ZFY16_HUMAN	Zinc finger FYVE domain-containing protein 16 OS=Homo sapiens GN=ZFYVE16 PE=1 SV=3	168.779	0.471843	33.57	1	0.389864	1	0	1	-5.11
sp|Q969S3|ZN622_HUMAN	Zinc finger protein 622 OS=Homo sapiens GN=ZNF622 PE=1 SV=1	54.2194	0.99755	55.78	1	1.88679	3	0	1	-10
sp|Q6ZN18|AEBP2_HUMAN	Zinc finger protein AEBP2 OS=Homo sapiens GN=AEBP2 PE=1 SV=2	54.415	0.499741	69.03	1	2.90135	2	0	1	-10
sp|Q9BZL1|UBL5_HUMAN	Ubiquitin-like protein 5 OS=Homo sapiens GN=UBL5 PE=1 SV=1	8.52342	0.976943	44.22	1	12.3288	1	0	1	-0.07
sp|P62987|RL40_HUMAN	Ubiquitin-60S ribosomal protein L40 OS=Homo sapiens GN=UBA52 PE=1 SV=2	14.7009	0	44.08	1	4.6875	1	0	1	0.09
sp|P62979|RS27A_HUMAN	Ubiquitin-40S ribosomal protein S27a OS=Homo sapiens GN=RPS27A PE=1 SV=2	17.9355	0	44.08	1	3.84615	1	0	1	0.09
tr|F5H041|F5H041_HUMAN	Ubiquitin OS=Homo sapiens GN=UBC PE=4 SV=1	68.4219	0	44.08	1	0.985222	1	0	1	0.09
tr|F5H4D8|F5H4D8_HUMAN	Ubiquitin OS=Homo sapiens GN=UBC PE=4 SV=1	9.93634	0	44.08	1	6.81818	1	0	1	0.09
tr|F5H7K6|F5H7K6_HUMAN	Ubiquitin OS=Homo sapiens GN=UBC PE=4 SV=1	59.8803	0	44.08	1	1.1257	1	0	1	0.09
tr|F5H7Y5|F5H7Y5_HUMAN	Ubiquitin OS=Homo sapiens GN=UBC PE=4 SV=1	17.1823	0	44.08	1	3.92157	1	0	1	0.09
tr|B4DV12|B4DV12_HUMAN	Ubiquitin OS=Homo sapiens GN=UBB PE=2 SV=1	17.1862	0	44.08	1	3.92157	1	0	1	0.09
tr|F5GXK7|F5GXK7_HUMAN	Ubiquitin (Fragment) OS=Homo sapiens GN=UBC PE=4 SV=1	18.9763	0	44.08	1	3.5503	1	0	1	0.09
tr|F5GYU3|F5GYU3_HUMAN	Ubiquitin (Fragment) OS=Homo sapiens GN=UBC PE=4 SV=1	15.005	0	44.08	1	4.47761	1	0	1	0.09
tr|F5GZ39|F5GZ39_HUMAN	Ubiquitin (Fragment) OS=Homo sapiens GN=UBC PE=4 SV=1	6.85362	0	44.08	1	9.83607	1	0	1	0.09
tr|F5H265|F5H265_HUMAN	Ubiquitin (Fragment) OS=Homo sapiens GN=UBC PE=4 SV=1	16.8131	0	44.08	1	4.02685	1	0	1	0.09
tr|F5H2Z3|F5H2Z3_HUMAN	Ubiquitin (Fragment) OS=Homo sapiens GN=UBC PE=4 SV=1	15.2821	0	44.08	1	4.41176	1	0	1	0.09
tr|F5H388|F5H388_HUMAN	Ubiquitin (Fragment) OS=Homo sapiens GN=UBC PE=4 SV=1	17.4554	0	44.08	1	3.87097	1	0	1	0.09
tr|F5H6Q2|F5H6Q2_HUMAN	Ubiquitin (Fragment) OS=Homo sapiens GN=UBC PE=4 SV=1	13.7624	0	44.08	1	4.87805	1	0	1	0.09
tr|F5H747|F5H747_HUMAN	Ubiquitin (Fragment) OS=Homo sapiens GN=UBC PE=1 SV=1	18.1448	0	44.08	1	3.72671	1	0	1	0.09
tr|J3QKN0|J3QKN0_HUMAN	Ubiquitin (Fragment) OS=Homo sapiens GN=UBB PE=4 SV=1	23.1305	0	44.08	1	2.91262	1	0	1	0.09
tr|J3QS39|J3QS39_HUMAN	Ubiquitin (Fragment) OS=Homo sapiens GN=UBB PE=4 SV=1	10.4447	0	44.08	1	6.45161	1	0	1	0.09
tr|J3QSA3|J3QSA3_HUMAN	Ubiquitin (Fragment) OS=Homo sapiens GN=UBB PE=4 SV=1	4.8326	0	44.08	1	13.9535	1	0	1	0.09
tr|Q96C32|Q96C32_HUMAN	UBC protein OS=Homo sapiens GN=UBC PE=2 SV=1	34.2655	0	44.08	1	1.96721	1	0	1	0.09
tr|H7BZJ3|H7BZJ3_HUMAN	Thioredoxin (Fragment) OS=Homo sapiens GN=PDIA3 PE=3 SV=1	13.4928	0.437488	174.94	2	11.3821	53	1.73	0.319	0.07
P00761	SWISS-PROT:P00761|TRYP_PIG Trypsin - Sus scrofa (Pig).	24.3758	0.999999	122.06	2	12.1212	21	1.19003e+06	0	-8.91
tr|Q5T8U7|Q5T8U7_HUMAN	Surfeit 4 OS=Homo sapiens GN=SURF4 PE=2 SV=1	21.0978	0	102.17	2	9.57447	4	597.14	0.002	-0.17
tr|F5GXX7|F5GXX7_HUMAN	SUMO-activating enzyme subunit 1 OS=Homo sapiens GN=SAE1 PE=4 SV=1	29.7743	0.249989	62.65	1	7.5188	2	0	1	-0.15
sp|Q9UBE0|SAE1_HUMAN	SUMO-activating enzyme subunit 1 OS=Homo sapiens GN=SAE1 PE=1 SV=1	38.4076	0.249989	62.65	1	5.78035	2	0	1	-0.15
tr|G3XAK6|G3XAK6_HUMAN	SUMO-1 activating enzyme subunit 1, isoform CRA_c OS=Homo sapiens GN=SAE1 PE=4 SV=1	33.0237	0.249989	62.65	1	6.68896	2	0	1	-0.15
tr|B3KNJ4|B3KNJ4_HUMAN	SUMO-1 activating enzyme subunit 1, isoform CRA_a OS=Homo sapiens GN=SAE1 PE=2 SV=1	33.3452	0.249989	62.65	1	6.68896	2	0	1	-0.15
sp|P37108|SRP14_HUMAN	Signal recognition particle 14 kDa protein OS=Homo sapiens GN=SRP14 PE=1 SV=2	14.5428	0.749611	128	2	10.2941	55	512.2	0	0.16
tr|Q5T5C7|Q5T5C7_HUMAN	Serine--tRNA ligase, cytoplasmic OS=Homo sapiens GN=SARS PE=2 SV=1	61.2564	0.354547	50.83	1	1.49254	1	0	1	0.07
sp|P49591|SYSC_HUMAN	Serine--tRNA ligase, cytoplasmic OS=Homo sapiens GN=SARS PE=1 SV=3	58.722	0.354547	50.83	1	1.55642	1	0	1	0.07
tr|J3QLP7|J3QLP7_HUMAN	Protein UBBP4 OS=Homo sapiens GN=UBBP4 PE=4 SV=1	25.1204	0	44.08	1	2.67857	1	0	1	0.09
tr|J3QRK5|J3QRK5_HUMAN	Protein UBBP4 OS=Homo sapiens GN=UBBP4 PE=4 SV=1	25.7628	0	44.08	1	2.62009	1	0	1	0.09
tr|J3KSM4|J3KSM4_HUMAN	Protein UBBP4 (Fragment) OS=Homo sapiens GN=UBBP4 PE=4 SV=1	11.0489	0	44.08	1	6.12245	1	0	1	0.09
tr|I3L1Y5|I3L1Y5_HUMAN	Protein disulfide-isomerase OS=Homo sapiens GN=P4HB PE=4 SV=1	5.82612	0	88.5	2	24.0741	9	0	1	-0.04
tr|I3L514|I3L514_HUMAN	Protein disulfide-isomerase OS=Homo sapiens GN=P4HB PE=4 SV=1	11.5401	0	88.5	2	12.2642	9	0	1	-0.04
tr|H7BZ94|H7BZ94_HUMAN	Protein disulfide-isomerase OS=Homo sapiens GN=P4HB PE=3 SV=2	52.4513	0	88.5	2	2.80172	9	0	1	-0.04
tr|F5H8J2|F5H8J2_HUMAN	Protein disulfide-isomerase OS=Homo sapiens GN=P4HB PE=3 SV=1	51.0756	0	88.5	2	2.88248	9	0	1	-0.04
tr|I3L2P8|I3L2P8_HUMAN	Protein disulfide-isomerase OS=Homo sapiens GN=P4HB PE=3 SV=1	50.9756	0	88.5	2	2.88889	9	0	1	-0.04
sp|P07237|PDIA1_HUMAN	Protein disulfide-isomerase OS=Homo sapiens GN=P4HB PE=1 SV=3	57.0627	0	88.5	2	2.55906	9	0	1	-0.04
tr|B5MCQ5|B5MCQ5_HUMAN	Protein disulfide-isomerase A6 OS=Homo sapiens GN=PDIA6 PE=3 SV=1	53.2098	0	142.02	2	3.68852	23	11.96	0.074	0.13
tr|F8WA83|F8WA83_HUMAN	Protein disulfide-isomerase A6 OS=Homo sapiens GN=PDIA6 PE=3 SV=1	48.5974	0	142.02	2	4.04494	23	11.96	0.074	0.13
tr|B7Z254|B7Z254_HUMAN	Protein disulfide-isomerase A6 OS=Homo sapiens GN=PDIA6 PE=2 SV=1	47.7901	0	142.02	2	4.11899	23	11.96	0.074	0.13
sp|Q15084|PDIA6_HUMAN	Protein disulfide-isomerase A6 OS=Homo sapiens GN=PDIA6 PE=1 SV=1	48.0733	0	142.02	2	4.09091	23	11.96	0.074	0.13
tr|F8WBS6|F8WBS6_HUMAN	Protein disulfide-isomerase A3 OS=Homo sapiens GN=PDIA3 PE=4 SV=1	7.60992	0.437488	174.94	2	19.7183	53	1.73	0.319	0.07
tr|F8WBW5|F8WBW5_HUMAN	Protein disulfide-isomerase A3 OS=Homo sapiens GN=PDIA3 PE=4 SV=1	8.24938	0.437488	174.94	2	18.6667	53	1.73	0.319	0.07
sp|P30101|PDIA3_HUMAN	Protein disulfide-isomerase A3 OS=Homo sapiens GN=PDIA3 PE=1 SV=4	56.7287	0.437488	174.94	2	2.77228	53	1.73	0.319	0.07
tr|I3L312|I3L312_HUMAN	Protein disulfide-isomerase (Fragment) OS=Homo sapiens GN=P4HB PE=4 SV=1	26.2726	0	88.5	2	5.50847	9	0	1	-0.04
tr|I3L3P5|I3L3P5_HUMAN	Protein disulfide-isomerase (Fragment) OS=Homo sapiens GN=P4HB PE=4 SV=1	16.8476	0	88.5	2	8.33333	9	0	1	-0.04
tr|I3L0S0|I3L0S0_HUMAN	Protein disulfide-isomerase (Fragment) OS=Homo sapiens GN=P4HB PE=3 SV=1	16.1871	0	88.5	2	8.78378	9	0	1	-0.04
tr|I3L3U6|I3L3U6_HUMAN	Protein disulfide-isomerase (Fragment) OS=Homo sapiens GN=P4HB PE=3 SV=1	20.6585	0	88.5	2	6.91489	9	0	1	-0.04
tr|I3NI03|I3NI03_HUMAN	Protein disulfide-isomerase (Fragment) OS=Homo sapiens GN=P4HB PE=3 SV=1	18.4835	0	88.5	2	7.83133	9	0	1	-0.04
sp|P0CG48|UBC_HUMAN	Polyubiquitin-C OS=Homo sapiens GN=UBC PE=1 SV=3	76.9735	0	44.08	1	0.875912	1	0	1	0.09
sp|P0CG47|UBB_HUMAN	Polyubiquitin-B OS=Homo sapiens GN=UBB PE=1 SV=1	25.7278	0	44.08	1	2.62009	1	0	1	0.09
tr|C9J5S7|C9J5S7_HUMAN	Peptidyl-prolyl cis-trans isomerase OS=Homo sapiens GN=PPIA PE=3 SV=1	13.1814	0.762606	322.49	5	15.7025	583	1.69	0.23	0.11
[truncated: 792 more rows]

## Sheet: Suppl Table 3
Supplementary Table 3 | Poliovirus 3Cpro N-terminal Peptides Identified from QExactive.					back to index
Peptide sequences were identified from the the human UniProt protein database (October 2013) with appended standard laboratory and common contamination protein entries using the Andromeda algorithm as implemented in the MaxQuant software package v1.3.0.5, using an peptide FDR of 0.01. Search parameters included a mass tolerance of 5 ppm for the parent ion and 0.5 Da for the fragment ions, carbami…
Sequence	Modifications	Mass	Proteins	Gene Names	Protein Names	Unique (Proteins)	Acetyl (Protein N-term)	Oxidation (M)	Ratio H/L normalized	Intensity	Intensity L	Intensity H	Charges	PEP	MS/MS Count	Delta score	Reverse	Contaminant
AAAAAAAAAAGAAGGR	Acetyl (N-term)	1239.63	Q86U42;Q86U42-2	PABPN1	Polyadenylate-binding protein 2	no	1	0	NaN	0	0	0	2	2.2093e-08	2	84.99
AAAAAAAGDSDSWDADAFSVEDPVR	Acetyl (N-term)	2506.09	O75822;F5H425;B4DUI3	EIF3J	Eukaryotic translation initiation factor 3 subunit J	no	1	0	NaN	0	0	0	2	7.1351e-17	1	159.87
AAAAAAGAGPEMVR	Oxidation (M),Acetyl (N-term)	1299.62	P28482;A8CZ64	MAPK1	Mitogen-activated protein kinase 1	no	1	1	NaN	0	0	0	2	0.0073993	2	79.108
AAAAAAGAGPEMVR	Acetyl (N-term)	1283.63	P28482;A8CZ64	MAPK1	Mitogen-activated protein kinase 1	no	1	0	NaN	0	0	0	2	9.6811e-05	3	105.02
AAAAAATAAAAASIR	Acetyl (N-term)	1298.69	Q8WVM8;G3V5F3;G3V4I1;G3V3K9	SCFD1	Sec1 family domain-containing protein 1	no	1	0	NaN	0	0	0	2	3.8386e-05	1	76.82
AAAAAEQQQFYLLLGN	Acetyl (N-term)	1748.87	O00410;B4E0R6;E7ETV3;H7C609;E7EQT5;C9JZD8	IPO5	Importin-5	no	1	0	NaN	0	0	0	2	0.0081496	2	69.475
AAAAAETPEVLR	Acetyl (N-term)	1239.65	Q9NXW9;Q9NXW9-2	ALKBH4	Probable alpha-ketoglutarate-dependent dioxygenase ABH4	no	1	0	NaN	0	0	0	2	0.00037492	2	109.32
AAAAAGLGGGGAGPGPEAGDFLAR	Acetyl (N-term)	2052	P23610	F8A1	Factor VIII intron 22 protein	yes	1	0	NaN	0	0	0	2	3.5178e-25	1	184.81
AAAAAGTATSQR	Acetyl (N-term)	1116.55	Q9Y2Z0;Q9Y2Z0-2	SUGT1	Suppressor of G2 allele of SKP1 homolog	no	1	0	NaN	0	0	0	2	1.7575e-16	2	169.9
AAAAAMAEQESAR	Acetyl (N-term)	1317.6	Q7L5D6	GET4	Golgi to ER traffic protein 4 homolog	yes	1	0	NaN	0	0	0	2	2.4864e-17	2	129.99
AAAAAMAEQESAR	Oxidation (M),Acetyl (N-term)	1333.59	Q7L5D6	GET4	Golgi to ER traffic protein 4 homolog	yes	1	1	NaN	0	0	0	2	3.7609e-06	2	51.603
AAAAASASQDELNQLER	Acetyl (N-term)	1785.85	Q5VYK3	ECM29	Proteasome-associated protein ECM29 homolog	yes	1	0	NaN	0	0	0	2	1.081e-35	2	209.71
AAAAASGAGGAAGAGTGGAGPAGR	Acetyl (N-term)	1795.86	H0Y494	SIK3	Serine/threonine-protein kinase SIK3	yes	1	0	NaN	0	0	0	2	6.9816e-11	1	115.33
AAAADSFSGGPAGVR	Acetyl (N-term)	1374.65	Q96E14;I3L2E0	RMI2	RecQ-mediated genome instability protein 2	no	1	0	NaN	0	0	0	2	0.00059701	1	83.713
AAAAEGVLATR	Acetyl (N-term)	1070.57	Q6QNY1	BLOC1S2	Biogenesis of lysosome-related organelles complex 1 subunit 2	yes	1	0	15.928	538950000	39591000	499360000	2	3.5303e-07	2	99.892
AAAAGDGGGEGGAGLGSAAGLGPGPGLR	Acetyl (N-term)	2262.1	Q9HCJ3;Q9HCJ3-2	RAVER2	Ribonucleoprotein PTB-binding 2	no	1	0	NaN	0	0	0	3	0.00068326	1	73.168
AAAAGPGAALSPR	Acetyl (N-term)	1150.61	Q8WUB8;Q8WUB8-2	PHF10	PHD finger protein 10	no	1	0	NaN	0	0	0	2	6.9784e-06	2	115.29
AAAAKPNNLSLVVH	Acetyl (N-term)	1445.8	Q00796;H0YKB3;B7Z3A6	SORD	Sorbitol dehydrogenase	no	1	0	1.0563	194750000	102160000	92592000	2	2.6248e-05	2	134.83
AAAAKPNNLSLVVHGPGDLR	Acetyl (N-term)	2041.11	Q00796;H0YKB3;B7Z3A6	SORD	Sorbitol dehydrogenase	no	1	0	1.0876	541710000	267270000	274430000	3	1.1614e-31	4	223.54
AAAAMAAAAGGGAGAAR	Acetyl (N-term)	1356.66	Q9NX46	ADPRHL2	Poly(ADP-ribose) glycohydrolase ARH3	yes	1	0	NaN	0	0	0	2	8.6259e-06	2	102.83
AAAAPVAADDDER	Acetyl (N-term)	1312.59	Q9H5N1;Q9H5N1-2;B4DHR0	RABEP2	Rab GTPase-binding effector protein 2	no	1	0	NaN	0	0	0	2	0.0085067	1	81.694
AAAAPVAADDDERR	Acetyl (N-term)	1468.69	Q9H5N1;Q9H5N1-2;B4DHR0	RABEP2	Rab GTPase-binding effector protein 2	no	1	0	NaN	0	0	0	2	1.0662e-33	2	223.83
AAAAVGAGHGAGGPGAASSSGGAR	Acetyl (N-term)	1905.9	Q96K37	SLC35E1	Solute carrier family 35 member E1	yes	1	0	NaN	0	0	0	3	1.2019e-10	1	117.02
AAAAVSESWPELELAER	Acetyl (N-term)	1869.91	Q8N1G4	LRRC47	Leucine-rich repeat-containing protein 47	yes	1	0	NaN	0	0	0	2	3.5325e-120	1	181.65
AAAAVVEFQR	Acetyl (N-term)	1102.58	O00231	PSMD11	26S proteasome non-ATPase regulatory subunit 11	yes	1	0	NaN	0	0	0	2	0.0057253	4	80.536
AAADAEAVPAR	Acetyl (N-term)	1082.54	Q9H9B1;Q9H9B1-3;Q9H9B1-4	EHMT1	Histone-lysine N-methyltransferase EHMT1	no	1	0	NaN	0	0	0	2	0.0017009	1	44.647
AAADGGGPGGASVGTEEDGGGVGHR	Acetyl (N-term)	2178.95	A6NHR9;A6NHR9-2	SMCHD1	Structural maintenance of chromosomes flexible hinge domain-containing protein 1	no	1	0	NaN	0	0	0	3	0.0072193	1	60.145
AAAEEEDGGPEGPNR	Acetyl (N-term)	1539.64	E7EM95;Q99942;E9PN08	RNF5	E3 ubiquitin-protein ligase RNF5	no	1	0	NaN	0	0	0	2	4.3736e-05	2	124.27
AAAEEEPKPKKLKVEAPQALR	Acetyl (N-term)	2344.31	P55263;P55263-3	ADK	Adenosine kinase	no	1	0	1.0658	57431000	28828000	28603000	4	0.040541	2	50.819
AAAEEGCSVGAEADR	Acetyl (N-term)	1533.64	P40855;B7Z8B3;E9PPB4	PEX19	Peroxisomal biogenesis factor 19	no	1	0	NaN	0	0	0	2	2.994e-05	2	104.2
AAAGAPDGMEEPGMDTEAETVATEAPAR	Acetyl (N-term)	2786.2	O14562;H3BUM8	UBFD1	Ubiquitin domain-containing protein UBFD1	no	1	0	NaN	0	0	0	3	0.020439	2	63.023
AAAMDVDTPSGTNSGAGK	Acetyl (N-term)	1690.75	P62877	RBX1	E3 ubiquitin-protein ligase RBX1	yes	1	0	1.1296	45717000	22424000	23293000	2	0.0052402	3	73.161
AAAMDVDTPSGTNSGAGKKR	Oxidation (M),Acetyl (N-term)	1990.94	P62877	RBX1	E3 ubiquitin-protein ligase RBX1	yes	1	1	0.9231	225350000	113830000	111510000	3	0.00082169	3	26.779
AAAMDVDTPSGTNSGAGKKR	Acetyl (N-term)	1974.94	P62877	RBX1	E3 ubiquitin-protein ligase RBX1	yes	1	0	0.99686	2574500000	1306600000	1267900000	2,3	2.6166e-32	10	240.52
AAASALADADADLEER	Unmodified	1587.74	O43633	CHMP2A	Charged multivesicular body protein 2a	yes	0	0	NaN	0	0	0	2	0.00034489	1	64.085
AAASGSVLQR	Acetyl (N-term)	1000.53	Q5VWZ2;Q5VWZ2-2	LYPLAL1	Lysophospholipase-like protein 1	no	1	0	NaN	0	0	0	2	8.7842e-05	1	84.455
AAATAAAGAGPAMAVWTR	Acetyl (N-term)	1684.84	Q13425;Q13425-2	SNTB2	Beta-2-syntrophin	no	1	0	NaN	0	0	0	2	0.00096187	2	46.625
AAATGAVAASAASGQAEGKKITDLR	Acetyl (N-term)	2356.23	Q9NWH9;H7BXE3;H0YL55;H0YLE6;H0YMR6;H0YNF3;H0YMW8;H0YLW7	SLTM	SAFB-like transcription modulator	no	1	0	0.84226	88541000	48390000	40151000	3	1.8605e-17	4	158.34
AAAVAMETDDAGNR	Acetyl (N-term)	1432.63	Q9Y3C7;I3L0P8	MED31	Mediator of RNA polymerase II transcription subunit 31	no	1	0	NaN	0	0	0	2	0.0078738	1	79.136
AAAVAVAAASR	Acetyl (N-term)	998.551	Q7Z5L9;Q7Z5L9-2	IRF2BP2	Interferon regulatory factor 2-binding protein 2	no	1	0	NaN	0	0	0	2	0.0046366	2	62.419
AAAVLSGPSAGSAAGVPGGTGGLSAVSSGPR	Acetyl (N-term)	2607.33	Q8IZL8-2;C9JFV4;I3L3A8;Q8IZL8;F8WDZ1;I3L4M7	PELP1	Proline-, glutamic acid- and leucine-rich protein 1	no	1	0	NaN	0	0	0	3	2.6101e-07	1	105.75
AAAYLDPNLNHTPN	Acetyl (N-term)	1551.73	Q05397-5;Q05397;Q8IYN9;E5RGA6;E5RJP0;E5RFW9;E5RI72;E5RG66;E5RH01;E5RH48;E5RG54;E5RIK4;E5RH08	PTK2	Focal adhesion kinase 1	no	1	0	NaN	0	0	0	2	0.0013277	1	104
AADCEVEQWDSDEPIPAKELER	Unmodified	2586.15	Q5T946;Q9UBQ7	GRHPR	Glyoxylate reductase/hydroxypyruvate reductase	no	0	0	0.89862	43060000	24295000	18764000	3	0.0015646	1	57.547
AADEEAFEDNSEEYIR	Unmodified	1886.78	P55060;P55060-3;F8W904;B4DUC5;B4DM67	CSE1L	Exportin-2	no	0	0	NaN	0	0	0	2	9.7895e-20	2	194.94
AADISESSGADCKGD	Acetyl (N-term)	1523.6	O43583;F8VVL1	DENR	Density-regulated protein	no	1	0	0.9706	93649000	45674000	47976000	2	0.00025961	4	102.59
AADISESSGADCKGDPR	Acetyl (N-term)	1776.76	O43583;F8VVL1	DENR	Density-regulated protein	no	1	0	0.95329	1919700000	990040000	929680000	2,3	2.7988e-07	8	110.77
AADPPAENSSAPEAEQGGAE	Unmodified	1896.8	H0Y449;P67809;E7ETA0	YBX1	Nuclease-sensitive element-binding protein 1	no	0	0	NaN	0	0	0	2	0.00094084	2	78.806
AADTQVSETLKR	Acetyl (N-term)	1359.7	Q92616	GCN1L1	Translational activator GCN1	yes	1	0	0.99434	989640000	512480000	477160000	2	7.044e-25	6	199.74
AAEAADLGLGAAVPVELR	Acetyl (N-term)	1763.94	Q9Y5Q8-3;Q9Y5Q8;H7BY84;Q9Y5Q8-2;Q5T7U1	GTF3C5	General transcription factor 3C polypeptide 5	no	1	0	NaN	0	0	0	2	1.5755e-16	2	89.491
[truncated: 1,831 more rows]

## Sheet: Suppl Table 4
Supplementary Table 4 | Poliovirus 3Cpro N-terminal Peptides Identified from LTQ-OrbiXL and QExactive.					back to index
[truncated: 2,541 more rows]

[truncated: 9 more sheets: Suppl Table 5, Suppl Table 6, Suppl Table 7, Suppl Table 8, Suppl Table 9, Suppl Table 10, Suppl Table 11, Suppl Table 12, Suppl Table 13]
